# Supplementary material for: ABC Transporters in Dictyostelium discoideum Development
Source: PLoS One. 2013 Aug 14;8(8):e70040. doi: 10.1371/journal.pone.0070040 (PMC3743828; doi:10.1371/journal.pone.0070040)
Supplement: Table S1 — This table contains information regarding the abc -mutant generation. Column B contains the name of each mutant strain. Column C describes which of the two methods was used to construct the DNA vector for generating the insertional mutant: Transposon mediated mutagenesis (TZ) or direct cloning using the vector DT2-bsr (DT2). The restriction endonucleases used to clone the BSR cassette into the gene fragment in the second method are listed in column D. Columns E and F contain the primers used to amplify a genomic DNA fragment from each gene. Column G lists the insertion site of the BSR cassette within the gene relative to the ORF and the total ORF length is listed in column H. (XLSX) [file pone.0070040.s002.xlsx]

## Sheet: Sheet1
gene name	strain name	Mutant generation method	Enzyme used to clone DT2 plasmid	5' Primer used to amplify gene product (5'-3')	3' Primer used to amplify gene product (5'-3')	Insertion site	Total no. of bases in the gene
abcA3	AK00050	DT2	EcoR1	gtccgcggacaaagatttccaaaccct	taccgcggttttaccaaatgcaaatgca	1920	5520
abcA4	AK00029	TZ	NA	gaccgcggtactgaattatgttttagat	taccgcggttgatttaccacaaccat	3109	4937	abbreviation used
abcA5	AK00046	DT2	HindIII	cccgcggtaaatcaactggtgcaatca	ttccgcggattttcaggtggatttggt	4299	5138	TZ: transposon mediated insertion
abcA6	AK00051	DT2	EcoR1	ggccgcggattgagagttgcagttaatg	ttccgcggttcttgagctatactacca	2692	5201	DT2: Plasmid used for homologous recombination based mutant generation
abcA7	AK00016	DT2	EcoR1	ctccgcggtggttcattctttccatt	caccgcggtcacttaaaatatcagc	1562	2962
abcA9	AK00058	TZ	NA	ggccgcggtcgtagatttagtga	tgccgcggtaagaactgcttgtg	2105	3156
abcA10	AK00052	DT2	EcoR1	aaccgcggtcattgacattgaaattct	agccgcggtgatgcatttataaatggt	2161	3174
abcA11	AK00047	DT2	EcoR1	acccgcggtatatctgcaataccatttg	tgccgcggtgtaccaatacatct	1926	3884
abcB1	AK00065	DT2	EcoR1	caaccgcggttagaagttggttattc	gagccgcggtagcttcatctaataa	2042	2730
abcB4	AK00010	DT2	EcoR1	aaccgcggattgtattttgtgaaaatg	acccgcggataattgaacaccacgtt	923	2477
abcB5	AK00011	TZ	NA	gcccgcggtgcagtgaagataacatc	tgccgcggtagcctcatcatagaaaac	917	2194
abcC2	AK00070	DT2	EcoR1	gaccgcggtattaatctttcaggt	tgccgcggccaataatgaaaatact	2875	4336
abcC3	AK00072	TZ	NA	tctccgcggttcaccatatgacgt	cgaccgcggtaaagaataccaa	2126	4557
abcC6	AK00081	TZ	NA	aaccgcggattttagtaactcatcaacttc	ttccgcgggtcaatgtttgaacgaat	2524	4143
abcC8	AK00066	TZ	NA	agaccgcggatgtaccaacattgg	gagccgcggtacccttggtt	992	4849
abcC12	AK00063	DT2	EcoR1	aagccgcggaacaaggagctgt	ttccgcggatctaaattttcacgaagtgt	3413	4433
abcC13	AK00083	DT2	EcoR1	ttaccgcggttcgactgtcgtt	accccgcggaataaacttataccat	3520	4375
abcC14	AK00020	DT2	EcoR1	aaccgcgggagaggtagaatttaatgt	ttccgcgggtcaatgtttgaacgaat	3186	4033
abcD2	AK00013	TZ	NA	ttccgcggcacactctgcaaatatt	aaccgcggatgttactctttgatcact	566	2743
abcF1	AK00007	DT2	EcoR1	gaccgcggagtcaatagtgatatggat	attccgcggttcatcgagtaagagaat	1184	2127
abcF2	AK00004	TZ	NA	tcccgcggaccaacaagtgcaattct	tcccgcggtagaagatatggtcttattg	797	2244
abcF4	AK00077	TZ	NA	gatgtccgcggtaaagatgcaccaa	ctacacccgcggtgaaagcatta	2457	3429
abcH2	AK00076	TZ	NA	atggcccgcggatttcctgatgta	aggtccgcggtaatttgatctaccgat	710	1806
abcG2	AK00023	DT2	EcoR1	aaccgcgggtatgttacttgctttaat	ttccgcggttggaagtacagttg	3272	4184
abcG5	AK00040	DT2	EcoR1	acccgcggttgtggtaaatcaacca	accgcggccttctggatatggtaatag	1174	4763
abcG6	AK00027	TZ	NA	5'cccgcgggtgaagatgatggtga	taccgcggtgaaccagttgttaaacttga	1871	5039
abcG7	AK00009	DT2	EcoR1	tcccgcggatttaagattaccaggt	ctccgcggtaattgtttcacaggaact	1713	2556
abcG10	AK00021	DT2	HindIII	atccgcggtttacaagttgatgcaggt	atccgcggatgaaatttgaacagttgca	3487	5296
abcG15	AK00014	TZ	NA	atccgcggttgcttgttgtaccaataga	gtccgcggtagaccaggatcaggat	2349	4523
abcG16	AK00012	DT2	HindIII	aaccgcggtgaattaaataacctgcca	acccgcggtaaaggtattggagatttaac	182	5587
abcG17	AK00018	DT2	HindIII	tcccgcgggagaggataaaacttttc	tcccgcggtactctaccttcaac	463	4618
abcG18	AK00022	DT2	EcoR1	ccccgcggaccaaagtaaacagtttca	taccgcggaccaatgaatcaagcaat	2378	4704
abcG19	AK00006	DT2	HindIII	acccgcggatgttcataatccaggtt	cccgcggttggaattgacgatg	3832	4826
abcG22	AK00086	TZ	NA	ggccgcggtaaaacaacattattg	ccccgcggacaagctaattgacca	2199	2387
abcG24	AK00057	TZ	NA	ttccgcggtgcagaagttaatggtgat	ctccgcggtaccaattgggttatcg	1389	3570
							GTTGTTTTGCTTGTTCTTCCTCA
							CTTCCAATTCTGCTTTGGTC
							TATGTTGGCTCGTTTGAGGAT
							CAAAATTCCAAGAATGAGTGTTTCG
