# Supplementary material for: ABC Transporters in Dictyostelium discoideum Development
Source: PLoS One. 2013 Aug 14;8(8):e70040. doi: 10.1371/journal.pone.0070040 (PMC3743828; doi:10.1371/journal.pone.0070040)
Supplement: Table S2 — This table contains the oligonucleotide sequences used to determine the abundance of each abc -transporter transcript by quantitative RT-PCR. The first column represents the gene name, the second column represents the forward primer and the third column represents the reverse primer. (XLSX) [file pone.0070040.s003.xlsx]

## Sheet: Sheet1
	FORWARD (5'-3')	REVERSE (5'-3')
Control Genes
H3a	GGTTCTAAACAAGCCCATAAACA	CTCTAAGAGCGACAGTACC
IG-7	TGATCCAATAGTTCTGTGTGGA	ATGTGTTAAGCCGACATCGA
ABC GENES
abcA3	GAAAGATCATCAACAGCAACTCT	CATTCAAGTAAAGCAACAATCCA
abcA4	GAAGTGGCTTCATTGGATGT	GTTTCCTGCATGTGATGCT
abcA5	GCATCAAATTGTGGACATACAGA	GTATGCTAGCTGGTGATATTCT
abcA6	ACCATACATTGGTTGCTGCT	TCAACGCCTTTTAATGATGCGT
abcA7	GGATTATGTCCACCATTATCACA	TAATGGATGACTTGGTACACC
abcA9	AACATGAGCAGTTCCAGATGT	GTTAGAAAAGGTGAGGTTTTAGGA
abcA10	ACCATCATCTGGTTTGGATAGT	CACCTAACAATTCAGCGGAAT
abcA11	GCTGATCAAGGCGATGGT	GTGCACATGATCCAATGGATT
abcB1	TCGTAGTGACCAAAAATTTGGAATTA	CAATCTCTTCACCATTTATTGATTTCT
abcB4	TCACCAACTGTACATCACTTGA	CAGGCAGGCTTGAATTTCC
abcB5	TATTTCATGTGGTACCAACTGCA	GAATACGGTATAGGCAGCA
abcC2	CAGTTGCATTTGCAAGTTGTCA	GAACATCTGAGAAAATTCTCCATC
abcC3	CCATAGATGTTTCAAAGGTATCT	CACGGTATTATGAGCGAATG
abcC6	CAATTAATTCAAGGTACATATCAAG	GGATCATTCTTATCACTAATAGCA
abcC8	GATGGTAGTCAAGATACATACGA	CCAACTCTATAACAACGATGGAA
abcC12	CTGCTTGAAGCACACCTTGAT	GGATACAATTAGTCCATCTGATG
abcC13	CTAAACGTACACCAATCCAT	CATTTCAATGATGCAAGATCATATC
abcC14	CATCAAAACTATTGGATGATATCA	TGGATTTTTCATTATCATTATCTGTTG
abcD2	CAATTGCAGAGATTGCTGGT	CGAATGAAGCTGGAATTGAAAC
abcF1	CTACTTGGTCAATTGGAATCGT	GAACGTTGTTGAGCCTTCAA
abcF2	AGCCAATTATGATCGTTCACTCA	CTTCCAATTCTGCTTTGGTC
abcF4	GGAATGAAGCTTCATGAGATA	CAGAAGTATTATTACTTGATGAACCTTC
abcH2	GTTCTTGAACGGTTTCAATTCTTTG	TGGTAACACATGATGTTGGT
abcG2	GTTGTACAAGGTGATCATC	TCATTTGAAGATCGGCTGA
abcG5	GGTAAAACAAGATCAAGAGA	AGGGTTGGTTCTTCTTGATT
abcG6	TGGCAAAACAGGATCCAAAAGA	GGTATTGATAAATTGGGAGAATCT
abcG7	GGAGAGATAATATGTTGGCAGT	CCACCAGATAAACGTGTA
abcG10	GACCCTGAAATGAATGTTGAACA	CTGCACCTTTTCCAACAACTGTT
abcG15	TACACCCTATAGATCCTGTG	CTATGAATCCTTGAGTTGATGGT
abcG16	GCTACAATGAAATCACTTGATGA	CACATTCTTTGGTGAGAAACATC
abcG17	ACCAAAGAAAATGGGTGTTTCAA	CCTAAAGCTTTAAATGGTGTTGA
abcG18	CCAACTGGATCTTTACGATAAACT	GAAGGTAATCAAGTTTGTCCAATTACA
abcG19	GATCAAGTTCAGATATGAG	CAAAATTCCAAGAATGAGTGTTTCG
abcG22	AAGAACATCTCTTCCAGTTGGA	GCACTTCCAAAATCATTTGAATAGT
