# Supplementary material for: ABC Transporters in Dictyostelium discoideum Development
Source: PLoS One. 2013 Aug 14;8(8):e70040. doi: 10.1371/journal.pone.0070040 (PMC3743828; doi:10.1371/journal.pone.0070040)
Supplement: Table S3 — This table contains the GEO Accession Numbers, sample descriptions and hyperlinks of all the RNA-sequencing data deposited in the NCBI GEO public database. Access to the entire dataset is available at: http://www.ncbi.nlm.nih.gov/geo/query/acc.cgi?token=xbuzhssekieyyxm&acc=GSE45555 (XLSX) [file pone.0070040.s004.xlsx]

## Sheet: Sheet1
NCBI/GEO accession number	Sample description	Link
GSM1109196	abcA10- 0-hr replicate=1	http://www.ncbi.nlm.nih.gov/geo/query/acc.cgi?token=xbuzhssekieyyxm&acc=GSM1109196
GSM1109197	abcA10- 6-hr replicate=1	http://www.ncbi.nlm.nih.gov/geo/query/acc.cgi?token=xbuzhssekieyyxm&acc=GSM1109197
GSM1109198	abcA10- 12-hr replicate=1	http://www.ncbi.nlm.nih.gov/geo/query/acc.cgi?token=xbuzhssekieyyxm&acc=GSM1109198
GSM1109199	abcA10- 18-hr replicate=1	http://www.ncbi.nlm.nih.gov/geo/query/acc.cgi?token=xbuzhssekieyyxm&acc=GSM1109199
GSM1109200	abcA10- 0-hr replicate=2	http://www.ncbi.nlm.nih.gov/geo/query/acc.cgi?token=xbuzhssekieyyxm&acc=GSM1109200
GSM1109201	abcA10- 6-hr replicate=2	http://www.ncbi.nlm.nih.gov/geo/query/acc.cgi?token=xbuzhssekieyyxm&acc=GSM1109201
GSM1109202	abcA10- 12-hr replicate=2	http://www.ncbi.nlm.nih.gov/geo/query/acc.cgi?token=xbuzhssekieyyxm&acc=GSM1109202
GSM1109203	abcA10- 18-hr replicate=2	http://www.ncbi.nlm.nih.gov/geo/query/acc.cgi?token=xbuzhssekieyyxm&acc=GSM1109203
GSM1109204	abcA11- 0-hr replicate=1	http://www.ncbi.nlm.nih.gov/geo/query/acc.cgi?token=xbuzhssekieyyxm&acc=GSM1109204
GSM1109205	abcA11- 6-hr replicate=1	http://www.ncbi.nlm.nih.gov/geo/query/acc.cgi?token=xbuzhssekieyyxm&acc=GSM1109205
GSM1109206	abcA11- 12-hr replicate=1	http://www.ncbi.nlm.nih.gov/geo/query/acc.cgi?token=xbuzhssekieyyxm&acc=GSM1109206
GSM1109207	abcA11- 18-hr replicate=1	http://www.ncbi.nlm.nih.gov/geo/query/acc.cgi?token=xbuzhssekieyyxm&acc=GSM1109207
GSM1109208	abcA11- 0-hr replicate=2	http://www.ncbi.nlm.nih.gov/geo/query/acc.cgi?token=xbuzhssekieyyxm&acc=GSM1109208
GSM1109209	abcA11- 6-hr replicate=2	http://www.ncbi.nlm.nih.gov/geo/query/acc.cgi?token=xbuzhssekieyyxm&acc=GSM1109209
GSM1109210	abcA11- 12-hr replicate=2	http://www.ncbi.nlm.nih.gov/geo/query/acc.cgi?token=xbuzhssekieyyxm&acc=GSM1109210
GSM1109211	abcA11- 18-hr replicate=2	http://www.ncbi.nlm.nih.gov/geo/query/acc.cgi?token=xbuzhssekieyyxm&acc=GSM1109211
GSM1109212	abcA3- 0-hr replicate=1	http://www.ncbi.nlm.nih.gov/geo/query/acc.cgi?token=xbuzhssekieyyxm&acc=GSM1109212
GSM1109213	abcA3- 6-hr replicate=1	http://www.ncbi.nlm.nih.gov/geo/query/acc.cgi?token=xbuzhssekieyyxm&acc=GSM1109213
GSM1109214	abcA3- 12-hr replicate=1	http://www.ncbi.nlm.nih.gov/geo/query/acc.cgi?token=xbuzhssekieyyxm&acc=GSM1109214
GSM1109215	abcA3- 18-hr replicate=1	http://www.ncbi.nlm.nih.gov/geo/query/acc.cgi?token=xbuzhssekieyyxm&acc=GSM1109215
GSM1109216	abcA3- 0-hr replicate=2	http://www.ncbi.nlm.nih.gov/geo/query/acc.cgi?token=xbuzhssekieyyxm&acc=GSM1109216
GSM1109217	abcA3- 6-hr replicate=2	http://www.ncbi.nlm.nih.gov/geo/query/acc.cgi?token=xbuzhssekieyyxm&acc=GSM1109217
GSM1109218	abcA3- 12-hr replicate=2	http://www.ncbi.nlm.nih.gov/geo/query/acc.cgi?token=xbuzhssekieyyxm&acc=GSM1109218
GSM1109219	abcA3- 18-hr replicate=2	http://www.ncbi.nlm.nih.gov/geo/query/acc.cgi?token=xbuzhssekieyyxm&acc=GSM1109219
GSM1109220	abcA4- 0-hr replicate=1	http://www.ncbi.nlm.nih.gov/geo/query/acc.cgi?token=xbuzhssekieyyxm&acc=GSM1109220
GSM1109221	abcA4- 6-hr replicate=1	http://www.ncbi.nlm.nih.gov/geo/query/acc.cgi?token=xbuzhssekieyyxm&acc=GSM1109221
GSM1109222	abcA4- 12-hr replicate=1	http://www.ncbi.nlm.nih.gov/geo/query/acc.cgi?token=xbuzhssekieyyxm&acc=GSM1109222
GSM1109223	abcA4- 18-hr replicate=1	http://www.ncbi.nlm.nih.gov/geo/query/acc.cgi?token=xbuzhssekieyyxm&acc=GSM1109223
GSM1109224	abcA4- 0-hr replicate=2	http://www.ncbi.nlm.nih.gov/geo/query/acc.cgi?token=xbuzhssekieyyxm&acc=GSM1109224
GSM1109225	abcA4- 6-hr replicate=2	http://www.ncbi.nlm.nih.gov/geo/query/acc.cgi?token=xbuzhssekieyyxm&acc=GSM1109225
GSM1109226	abcA4- 12-hr replicate=2	http://www.ncbi.nlm.nih.gov/geo/query/acc.cgi?token=xbuzhssekieyyxm&acc=GSM1109226
GSM1109227	abcA4- 18-hr replicate=2	http://www.ncbi.nlm.nih.gov/geo/query/acc.cgi?token=xbuzhssekieyyxm&acc=GSM1109227
GSM1109228	abcA5- 0-hr replicate=1	http://www.ncbi.nlm.nih.gov/geo/query/acc.cgi?token=xbuzhssekieyyxm&acc=GSM1109228
GSM1109229	abcA5- 6-hr replicate=1	http://www.ncbi.nlm.nih.gov/geo/query/acc.cgi?token=xbuzhssekieyyxm&acc=GSM1109229
GSM1109230	abcA5- 12-hr replicate=1	http://www.ncbi.nlm.nih.gov/geo/query/acc.cgi?token=xbuzhssekieyyxm&acc=GSM1109230
GSM1109231	abcA5- 18-hr replicate=1	http://www.ncbi.nlm.nih.gov/geo/query/acc.cgi?token=xbuzhssekieyyxm&acc=GSM1109231
GSM1109232	abcA5- 0-hr replicate=2	http://www.ncbi.nlm.nih.gov/geo/query/acc.cgi?token=xbuzhssekieyyxm&acc=GSM1109232
GSM1109233	abcA5- 6-hr replicate=2	http://www.ncbi.nlm.nih.gov/geo/query/acc.cgi?token=xbuzhssekieyyxm&acc=GSM1109233
GSM1109234	abcA5- 12-hr replicate=2	http://www.ncbi.nlm.nih.gov/geo/query/acc.cgi?token=xbuzhssekieyyxm&acc=GSM1109234
GSM1109235	abcA5- 18-hr replicate=2	http://www.ncbi.nlm.nih.gov/geo/query/acc.cgi?token=xbuzhssekieyyxm&acc=GSM1109235
GSM1109236	abcA6- 0-hr replicate=1	http://www.ncbi.nlm.nih.gov/geo/query/acc.cgi?token=xbuzhssekieyyxm&acc=GSM1109236
GSM1109237	abcA6- 6-hr replicate=1	http://www.ncbi.nlm.nih.gov/geo/query/acc.cgi?token=xbuzhssekieyyxm&acc=GSM1109237
GSM1109238	abcA6- 12-hr replicate=1	http://www.ncbi.nlm.nih.gov/geo/query/acc.cgi?token=xbuzhssekieyyxm&acc=GSM1109238
GSM1109239	abcA6- 18-hr replicate=1	http://www.ncbi.nlm.nih.gov/geo/query/acc.cgi?token=xbuzhssekieyyxm&acc=GSM1109239
GSM1109240	abcA6- 0-hr replicate=2	http://www.ncbi.nlm.nih.gov/geo/query/acc.cgi?token=xbuzhssekieyyxm&acc=GSM1109240
GSM1109241	abcA6- 6-hr replicate=2	http://www.ncbi.nlm.nih.gov/geo/query/acc.cgi?token=xbuzhssekieyyxm&acc=GSM1109241
GSM1109242	abcA6- 12-hr replicate=2	http://www.ncbi.nlm.nih.gov/geo/query/acc.cgi?token=xbuzhssekieyyxm&acc=GSM1109242
GSM1109243	abcA6- 18-hr replicate=2	http://www.ncbi.nlm.nih.gov/geo/query/acc.cgi?token=xbuzhssekieyyxm&acc=GSM1109243
GSM1109244	abcA7- 0-hr replicate=1	http://www.ncbi.nlm.nih.gov/geo/query/acc.cgi?token=xbuzhssekieyyxm&acc=GSM1109244
GSM1109245	abcA7- 6-hr replicate=1	http://www.ncbi.nlm.nih.gov/geo/query/acc.cgi?token=xbuzhssekieyyxm&acc=GSM1109245
GSM1109246	abcA7- 12-hr replicate=1	http://www.ncbi.nlm.nih.gov/geo/query/acc.cgi?token=xbuzhssekieyyxm&acc=GSM1109246
GSM1109247	abcA7- 18-hr replicate=1	http://www.ncbi.nlm.nih.gov/geo/query/acc.cgi?token=xbuzhssekieyyxm&acc=GSM1109247
GSM1109248	abcA7- 0-hr replicate=2	http://www.ncbi.nlm.nih.gov/geo/query/acc.cgi?token=xbuzhssekieyyxm&acc=GSM1109248
GSM1109249	abcA7- 6-hr replicate=2	http://www.ncbi.nlm.nih.gov/geo/query/acc.cgi?token=xbuzhssekieyyxm&acc=GSM1109249
GSM1109250	abcA7- 12-hr replicate=2	http://www.ncbi.nlm.nih.gov/geo/query/acc.cgi?token=xbuzhssekieyyxm&acc=GSM1109250
GSM1109251	abcA7- 18-hr replicate=2	http://www.ncbi.nlm.nih.gov/geo/query/acc.cgi?token=xbuzhssekieyyxm&acc=GSM1109251
GSM1109252	abcA9- 0-hr replicate=1	http://www.ncbi.nlm.nih.gov/geo/query/acc.cgi?token=xbuzhssekieyyxm&acc=GSM1109252
GSM1109253	abcA9- 6-hr replicate=1	http://www.ncbi.nlm.nih.gov/geo/query/acc.cgi?token=xbuzhssekieyyxm&acc=GSM1109253
GSM1109254	abcA9- 12-hr replicate=1	http://www.ncbi.nlm.nih.gov/geo/query/acc.cgi?token=xbuzhssekieyyxm&acc=GSM1109254
GSM1109255	abcA9- 18-hr replicate=1	http://www.ncbi.nlm.nih.gov/geo/query/acc.cgi?token=xbuzhssekieyyxm&acc=GSM1109255
GSM1109256	abcA9- 0-hr replicate=2	http://www.ncbi.nlm.nih.gov/geo/query/acc.cgi?token=xbuzhssekieyyxm&acc=GSM1109256
GSM1109257	abcA9- 6-hr replicate=2	http://www.ncbi.nlm.nih.gov/geo/query/acc.cgi?token=xbuzhssekieyyxm&acc=GSM1109257
GSM1109258	abcA9- 12-hr replicate=2	http://www.ncbi.nlm.nih.gov/geo/query/acc.cgi?token=xbuzhssekieyyxm&acc=GSM1109258
GSM1109259	abcA9- 18-hr replicate=2	http://www.ncbi.nlm.nih.gov/geo/query/acc.cgi?token=xbuzhssekieyyxm&acc=GSM1109259
GSM1109260	abcB1- 0-hr replicate=1	http://www.ncbi.nlm.nih.gov/geo/query/acc.cgi?token=xbuzhssekieyyxm&acc=GSM1109260
GSM1109261	abcB1- 6-hr replicate=1	http://www.ncbi.nlm.nih.gov/geo/query/acc.cgi?token=xbuzhssekieyyxm&acc=GSM1109261
GSM1109262	abcB1- 12-hr replicate=1	http://www.ncbi.nlm.nih.gov/geo/query/acc.cgi?token=xbuzhssekieyyxm&acc=GSM1109262
GSM1109263	abcB1- 18-hr replicate=1	http://www.ncbi.nlm.nih.gov/geo/query/acc.cgi?token=xbuzhssekieyyxm&acc=GSM1109263
GSM1109264	abcB1- 0-hr replicate=2	http://www.ncbi.nlm.nih.gov/geo/query/acc.cgi?token=xbuzhssekieyyxm&acc=GSM1109264
GSM1109265	abcB1- 6-hr replicate=2	http://www.ncbi.nlm.nih.gov/geo/query/acc.cgi?token=xbuzhssekieyyxm&acc=GSM1109265
GSM1109266	abcB1- 12-hr replicate=2	http://www.ncbi.nlm.nih.gov/geo/query/acc.cgi?token=xbuzhssekieyyxm&acc=GSM1109266
GSM1109267	abcB1- 18-hr replicate=2	http://www.ncbi.nlm.nih.gov/geo/query/acc.cgi?token=xbuzhssekieyyxm&acc=GSM1109267
GSM1109268	abcB4- 0-hr replicate=1	http://www.ncbi.nlm.nih.gov/geo/query/acc.cgi?token=xbuzhssekieyyxm&acc=GSM1109268
GSM1109269	abcB4- 6-hr replicate=1	http://www.ncbi.nlm.nih.gov/geo/query/acc.cgi?token=xbuzhssekieyyxm&acc=GSM1109269
GSM1109270	abcB4- 12-hr replicate=1	http://www.ncbi.nlm.nih.gov/geo/query/acc.cgi?token=xbuzhssekieyyxm&acc=GSM1109270
GSM1109271	abcB4- 18-hr replicate=1	http://www.ncbi.nlm.nih.gov/geo/query/acc.cgi?token=xbuzhssekieyyxm&acc=GSM1109271
GSM1109272	abcB4- 0-hr replicate=2	http://www.ncbi.nlm.nih.gov/geo/query/acc.cgi?token=xbuzhssekieyyxm&acc=GSM1109272
GSM1109273	abcB4- 6-hr replicate=2	http://www.ncbi.nlm.nih.gov/geo/query/acc.cgi?token=xbuzhssekieyyxm&acc=GSM1109273
GSM1109274	abcB4- 12-hr replicate=2	http://www.ncbi.nlm.nih.gov/geo/query/acc.cgi?token=xbuzhssekieyyxm&acc=GSM1109274
GSM1109275	abcB4- 18-hr replicate=2	http://www.ncbi.nlm.nih.gov/geo/query/acc.cgi?token=xbuzhssekieyyxm&acc=GSM1109275
GSM1109276	abcB5- 0-hr replicate=1	http://www.ncbi.nlm.nih.gov/geo/query/acc.cgi?token=xbuzhssekieyyxm&acc=GSM1109276
GSM1109277	abcB5- 6-hr replicate=1	http://www.ncbi.nlm.nih.gov/geo/query/acc.cgi?token=xbuzhssekieyyxm&acc=GSM1109277
GSM1109278	abcB5- 12-hr replicate=1	http://www.ncbi.nlm.nih.gov/geo/query/acc.cgi?token=xbuzhssekieyyxm&acc=GSM1109278
GSM1109279	abcB5- 18-hr replicate=1	http://www.ncbi.nlm.nih.gov/geo/query/acc.cgi?token=xbuzhssekieyyxm&acc=GSM1109279
GSM1109280	abcB5- 0-hr replicate=2	http://www.ncbi.nlm.nih.gov/geo/query/acc.cgi?token=xbuzhssekieyyxm&acc=GSM1109280
GSM1109281	abcB5- 6-hr replicate=2	http://www.ncbi.nlm.nih.gov/geo/query/acc.cgi?token=xbuzhssekieyyxm&acc=GSM1109281
GSM1109282	abcB5- 12-hr replicate=2	http://www.ncbi.nlm.nih.gov/geo/query/acc.cgi?token=xbuzhssekieyyxm&acc=GSM1109282
GSM1109283	abcB5- 18-hr replicate=2	http://www.ncbi.nlm.nih.gov/geo/query/acc.cgi?token=xbuzhssekieyyxm&acc=GSM1109283
GSM1109284	abcC12- 0-hr replicate=1	http://www.ncbi.nlm.nih.gov/geo/query/acc.cgi?token=xbuzhssekieyyxm&acc=GSM1109284
GSM1109285	abcC12- 6-hr replicate=1	http://www.ncbi.nlm.nih.gov/geo/query/acc.cgi?token=xbuzhssekieyyxm&acc=GSM1109285
GSM1109286	abcC12- 12-hr replicate=1	http://www.ncbi.nlm.nih.gov/geo/query/acc.cgi?token=xbuzhssekieyyxm&acc=GSM1109286
GSM1109287	abcC12- 18-hr replicate=1	http://www.ncbi.nlm.nih.gov/geo/query/acc.cgi?token=xbuzhssekieyyxm&acc=GSM1109287
GSM1109288	abcC12- 0-hr replicate=2	http://www.ncbi.nlm.nih.gov/geo/query/acc.cgi?token=xbuzhssekieyyxm&acc=GSM1109288
GSM1109289	abcC12- 6-hr replicate=2	http://www.ncbi.nlm.nih.gov/geo/query/acc.cgi?token=xbuzhssekieyyxm&acc=GSM1109289
GSM1109290	abcC12- 12-hr replicate=2	http://www.ncbi.nlm.nih.gov/geo/query/acc.cgi?token=xbuzhssekieyyxm&acc=GSM1109290
GSM1109291	abcC12- 18-hr replicate=2	http://www.ncbi.nlm.nih.gov/geo/query/acc.cgi?token=xbuzhssekieyyxm&acc=GSM1109291
GSM1109292	abcC13- 0-hr replicate=1	http://www.ncbi.nlm.nih.gov/geo/query/acc.cgi?token=xbuzhssekieyyxm&acc=GSM1109292
GSM1109293	abcC13- 6-hr replicate=1	http://www.ncbi.nlm.nih.gov/geo/query/acc.cgi?token=xbuzhssekieyyxm&acc=GSM1109293
GSM1109294	abcC13- 12-hr replicate=1	http://www.ncbi.nlm.nih.gov/geo/query/acc.cgi?token=xbuzhssekieyyxm&acc=GSM1109294
GSM1109295	abcC13- 18-hr replicate=1	http://www.ncbi.nlm.nih.gov/geo/query/acc.cgi?token=xbuzhssekieyyxm&acc=GSM1109295
GSM1109296	abcC13- 0-hr replicate=2	http://www.ncbi.nlm.nih.gov/geo/query/acc.cgi?token=xbuzhssekieyyxm&acc=GSM1109296
GSM1109297	abcC13- 6-hr replicate=2	http://www.ncbi.nlm.nih.gov/geo/query/acc.cgi?token=xbuzhssekieyyxm&acc=GSM1109297
GSM1109298	abcC13- 12-hr replicate=2	http://www.ncbi.nlm.nih.gov/geo/query/acc.cgi?token=xbuzhssekieyyxm&acc=GSM1109298
GSM1109299	abcC13- 18-hr replicate=2	http://www.ncbi.nlm.nih.gov/geo/query/acc.cgi?token=xbuzhssekieyyxm&acc=GSM1109299
GSM1109300	abcC14- 6-hr replicate=1	http://www.ncbi.nlm.nih.gov/geo/query/acc.cgi?token=xbuzhssekieyyxm&acc=GSM1109300
GSM1109301	abcC14- 12-hr replicate=1	http://www.ncbi.nlm.nih.gov/geo/query/acc.cgi?token=xbuzhssekieyyxm&acc=GSM1109301
GSM1109302	abcC14- 0-hr replicate=2	http://www.ncbi.nlm.nih.gov/geo/query/acc.cgi?token=xbuzhssekieyyxm&acc=GSM1109302
GSM1109303	abcC14- 6-hr replicate=2	http://www.ncbi.nlm.nih.gov/geo/query/acc.cgi?token=xbuzhssekieyyxm&acc=GSM1109303
GSM1109304	abcC14- 12-hr replicate=2	http://www.ncbi.nlm.nih.gov/geo/query/acc.cgi?token=xbuzhssekieyyxm&acc=GSM1109304
GSM1109305	abcC14- 18-hr replicate=2	http://www.ncbi.nlm.nih.gov/geo/query/acc.cgi?token=xbuzhssekieyyxm&acc=GSM1109305
GSM1109306	abcC2- 0-hr replicate=1	http://www.ncbi.nlm.nih.gov/geo/query/acc.cgi?token=xbuzhssekieyyxm&acc=GSM1109306
GSM1109307	abcC2- 6-hr replicate=1	http://www.ncbi.nlm.nih.gov/geo/query/acc.cgi?token=xbuzhssekieyyxm&acc=GSM1109307
GSM1109308	abcC2- 12-hr replicate=1	http://www.ncbi.nlm.nih.gov/geo/query/acc.cgi?token=xbuzhssekieyyxm&acc=GSM1109308
GSM1109309	abcC2- 18-hr replicate=1	http://www.ncbi.nlm.nih.gov/geo/query/acc.cgi?token=xbuzhssekieyyxm&acc=GSM1109309
GSM1109310	abcC2- 0-hr replicate=2	http://www.ncbi.nlm.nih.gov/geo/query/acc.cgi?token=xbuzhssekieyyxm&acc=GSM1109310
GSM1109311	abcC2- 6-hr replicate=2	http://www.ncbi.nlm.nih.gov/geo/query/acc.cgi?token=xbuzhssekieyyxm&acc=GSM1109311
GSM1109312	abcC2- 12-hr replicate=2	http://www.ncbi.nlm.nih.gov/geo/query/acc.cgi?token=xbuzhssekieyyxm&acc=GSM1109312
GSM1109313	abcC2- 18-hr replicate=2	http://www.ncbi.nlm.nih.gov/geo/query/acc.cgi?token=xbuzhssekieyyxm&acc=GSM1109313
GSM1109314	abcC3- 6-hr replicate=1	http://www.ncbi.nlm.nih.gov/geo/query/acc.cgi?token=xbuzhssekieyyxm&acc=GSM1109314
GSM1109315	abcC3- 12-hr replicate=1	http://www.ncbi.nlm.nih.gov/geo/query/acc.cgi?token=xbuzhssekieyyxm&acc=GSM1109315
GSM1109316	abcC3- 18-hr replicate=1	http://www.ncbi.nlm.nih.gov/geo/query/acc.cgi?token=xbuzhssekieyyxm&acc=GSM1109316
GSM1109317	abcC3- 0-hr replicate=2	http://www.ncbi.nlm.nih.gov/geo/query/acc.cgi?token=xbuzhssekieyyxm&acc=GSM1109317
GSM1109318	abcC3- 6-hr replicate=2	http://www.ncbi.nlm.nih.gov/geo/query/acc.cgi?token=xbuzhssekieyyxm&acc=GSM1109318
GSM1109319	abcC3- 12-hr replicate=2	http://www.ncbi.nlm.nih.gov/geo/query/acc.cgi?token=xbuzhssekieyyxm&acc=GSM1109319
GSM1109320	abcC3- 18-hr replicate=2	http://www.ncbi.nlm.nih.gov/geo/query/acc.cgi?token=xbuzhssekieyyxm&acc=GSM1109320
GSM1109321	abcC6- 0-hr replicate=1	http://www.ncbi.nlm.nih.gov/geo/query/acc.cgi?token=xbuzhssekieyyxm&acc=GSM1109321
GSM1109322	abcC6- 6-hr replicate=1	http://www.ncbi.nlm.nih.gov/geo/query/acc.cgi?token=xbuzhssekieyyxm&acc=GSM1109322
GSM1109323	abcC6- 12-hr replicate=1	http://www.ncbi.nlm.nih.gov/geo/query/acc.cgi?token=xbuzhssekieyyxm&acc=GSM1109323
GSM1109324	abcC6- 18-hr replicate=1	http://www.ncbi.nlm.nih.gov/geo/query/acc.cgi?token=xbuzhssekieyyxm&acc=GSM1109324
GSM1109325	abcC6- 0-hr replicate=2	http://www.ncbi.nlm.nih.gov/geo/query/acc.cgi?token=xbuzhssekieyyxm&acc=GSM1109325
GSM1109326	abcC6- 6-hr replicate=2	http://www.ncbi.nlm.nih.gov/geo/query/acc.cgi?token=xbuzhssekieyyxm&acc=GSM1109326
GSM1109327	abcC6- 12-hr replicate=2	http://www.ncbi.nlm.nih.gov/geo/query/acc.cgi?token=xbuzhssekieyyxm&acc=GSM1109327
GSM1109328	abcC6- 18-hr replicate=2	http://www.ncbi.nlm.nih.gov/geo/query/acc.cgi?token=xbuzhssekieyyxm&acc=GSM1109328
GSM1109329	abcC8- 0-hr replicate=1	http://www.ncbi.nlm.nih.gov/geo/query/acc.cgi?token=xbuzhssekieyyxm&acc=GSM1109329
GSM1109330	abcC8- 6-hr replicate=1	http://www.ncbi.nlm.nih.gov/geo/query/acc.cgi?token=xbuzhssekieyyxm&acc=GSM1109330
GSM1109331	abcC8- 12-hr replicate=1	http://www.ncbi.nlm.nih.gov/geo/query/acc.cgi?token=xbuzhssekieyyxm&acc=GSM1109331
GSM1109332	abcC8- 18-hr replicate=1	http://www.ncbi.nlm.nih.gov/geo/query/acc.cgi?token=xbuzhssekieyyxm&acc=GSM1109332
GSM1109333	abcC8- 0-hr replicate=2	http://www.ncbi.nlm.nih.gov/geo/query/acc.cgi?token=xbuzhssekieyyxm&acc=GSM1109333
GSM1109334	abcC8- 6-hr replicate=2	http://www.ncbi.nlm.nih.gov/geo/query/acc.cgi?token=xbuzhssekieyyxm&acc=GSM1109334
GSM1109335	abcC8- 12-hr replicate=2	http://www.ncbi.nlm.nih.gov/geo/query/acc.cgi?token=xbuzhssekieyyxm&acc=GSM1109335
GSM1109336	abcC8- 18-hr replicate=2	http://www.ncbi.nlm.nih.gov/geo/query/acc.cgi?token=xbuzhssekieyyxm&acc=GSM1109336
GSM1109337	abcD2- 6-hr replicate=1	http://www.ncbi.nlm.nih.gov/geo/query/acc.cgi?token=xbuzhssekieyyxm&acc=GSM1109337
GSM1109338	abcD2- 12-hr replicate=1	http://www.ncbi.nlm.nih.gov/geo/query/acc.cgi?token=xbuzhssekieyyxm&acc=GSM1109338
GSM1109339	abcD2- 18-hr replicate=1	http://www.ncbi.nlm.nih.gov/geo/query/acc.cgi?token=xbuzhssekieyyxm&acc=GSM1109339
GSM1109340	abcD2- 0-hr replicate=2	http://www.ncbi.nlm.nih.gov/geo/query/acc.cgi?token=xbuzhssekieyyxm&acc=GSM1109340
GSM1109341	abcD2- 6-hr replicate=2	http://www.ncbi.nlm.nih.gov/geo/query/acc.cgi?token=xbuzhssekieyyxm&acc=GSM1109341
GSM1109342	abcD2- 12-hr replicate=2	http://www.ncbi.nlm.nih.gov/geo/query/acc.cgi?token=xbuzhssekieyyxm&acc=GSM1109342
GSM1109343	abcD2- 18-hr replicate=2	http://www.ncbi.nlm.nih.gov/geo/query/acc.cgi?token=xbuzhssekieyyxm&acc=GSM1109343
GSM1109344	abcF1- 0-hr replicate=1	http://www.ncbi.nlm.nih.gov/geo/query/acc.cgi?token=xbuzhssekieyyxm&acc=GSM1109344
GSM1109345	abcF1- 6-hr replicate=1	http://www.ncbi.nlm.nih.gov/geo/query/acc.cgi?token=xbuzhssekieyyxm&acc=GSM1109345
GSM1109346	abcF1- 12-hr replicate=1	http://www.ncbi.nlm.nih.gov/geo/query/acc.cgi?token=xbuzhssekieyyxm&acc=GSM1109346
GSM1109347	abcF1- 18-hr replicate=1	http://www.ncbi.nlm.nih.gov/geo/query/acc.cgi?token=xbuzhssekieyyxm&acc=GSM1109347
GSM1109348	abcF1- 0-hr replicate=2	http://www.ncbi.nlm.nih.gov/geo/query/acc.cgi?token=xbuzhssekieyyxm&acc=GSM1109348
GSM1109349	abcF1- 6-hr replicate=2	http://www.ncbi.nlm.nih.gov/geo/query/acc.cgi?token=xbuzhssekieyyxm&acc=GSM1109349
GSM1109350	abcF1- 12-hr replicate=2	http://www.ncbi.nlm.nih.gov/geo/query/acc.cgi?token=xbuzhssekieyyxm&acc=GSM1109350
GSM1109351	abcF1- 18-hr replicate=2	http://www.ncbi.nlm.nih.gov/geo/query/acc.cgi?token=xbuzhssekieyyxm&acc=GSM1109351
GSM1109352	abcF2- 0-hr replicate=1	http://www.ncbi.nlm.nih.gov/geo/query/acc.cgi?token=xbuzhssekieyyxm&acc=GSM1109352
GSM1109353	abcF2- 6-hr replicate=1	http://www.ncbi.nlm.nih.gov/geo/query/acc.cgi?token=xbuzhssekieyyxm&acc=GSM1109353
GSM1109354	abcF2- 12-hr replicate=1	http://www.ncbi.nlm.nih.gov/geo/query/acc.cgi?token=xbuzhssekieyyxm&acc=GSM1109354
GSM1109355	abcF2- 18-hr replicate=1	http://www.ncbi.nlm.nih.gov/geo/query/acc.cgi?token=xbuzhssekieyyxm&acc=GSM1109355
GSM1109356	abcF2- 0-hr replicate=2	http://www.ncbi.nlm.nih.gov/geo/query/acc.cgi?token=xbuzhssekieyyxm&acc=GSM1109356
GSM1109357	abcF2- 6-hr replicate=2	http://www.ncbi.nlm.nih.gov/geo/query/acc.cgi?token=xbuzhssekieyyxm&acc=GSM1109357
GSM1109358	abcF2- 12-hr replicate=2	http://www.ncbi.nlm.nih.gov/geo/query/acc.cgi?token=xbuzhssekieyyxm&acc=GSM1109358
GSM1109359	abcF2- 18-hr replicate=2	http://www.ncbi.nlm.nih.gov/geo/query/acc.cgi?token=xbuzhssekieyyxm&acc=GSM1109359
GSM1109360	abcF4- 0-hr replicate=1	http://www.ncbi.nlm.nih.gov/geo/query/acc.cgi?token=xbuzhssekieyyxm&acc=GSM1109360
GSM1109361	abcF4- 6-hr replicate=1	http://www.ncbi.nlm.nih.gov/geo/query/acc.cgi?token=xbuzhssekieyyxm&acc=GSM1109361
GSM1109362	abcF4- 12-hr replicate=1	http://www.ncbi.nlm.nih.gov/geo/query/acc.cgi?token=xbuzhssekieyyxm&acc=GSM1109362
GSM1109363	abcF4- 18-hr replicate=1	http://www.ncbi.nlm.nih.gov/geo/query/acc.cgi?token=xbuzhssekieyyxm&acc=GSM1109363
GSM1109364	abcF4- 0-hr replicate=2	http://www.ncbi.nlm.nih.gov/geo/query/acc.cgi?token=xbuzhssekieyyxm&acc=GSM1109364
GSM1109365	abcF4- 6-hr replicate=2	http://www.ncbi.nlm.nih.gov/geo/query/acc.cgi?token=xbuzhssekieyyxm&acc=GSM1109365
GSM1109366	abcF4- 12-hr replicate=2	http://www.ncbi.nlm.nih.gov/geo/query/acc.cgi?token=xbuzhssekieyyxm&acc=GSM1109366
GSM1109367	abcF4- 18-hr replicate=2	http://www.ncbi.nlm.nih.gov/geo/query/acc.cgi?token=xbuzhssekieyyxm&acc=GSM1109367
GSM1109368	abcG10- 0-hr replicate=1	http://www.ncbi.nlm.nih.gov/geo/query/acc.cgi?token=xbuzhssekieyyxm&acc=GSM1109368
GSM1109369	abcG10- 6-hr replicate=1	http://www.ncbi.nlm.nih.gov/geo/query/acc.cgi?token=xbuzhssekieyyxm&acc=GSM1109369
GSM1109370	abcG10- 12-hr replicate=1	http://www.ncbi.nlm.nih.gov/geo/query/acc.cgi?token=xbuzhssekieyyxm&acc=GSM1109370
GSM1109371	abcG10- 18-hr replicate=1	http://www.ncbi.nlm.nih.gov/geo/query/acc.cgi?token=xbuzhssekieyyxm&acc=GSM1109371
GSM1109372	abcG10- 0-hr replicate=2	http://www.ncbi.nlm.nih.gov/geo/query/acc.cgi?token=xbuzhssekieyyxm&acc=GSM1109372
GSM1109373	abcG10- 6-hr replicate=2	http://www.ncbi.nlm.nih.gov/geo/query/acc.cgi?token=xbuzhssekieyyxm&acc=GSM1109373
GSM1109374	abcG10- 12-hr replicate=2	http://www.ncbi.nlm.nih.gov/geo/query/acc.cgi?token=xbuzhssekieyyxm&acc=GSM1109374
GSM1109375	abcG10- 18-hr replicate=2	http://www.ncbi.nlm.nih.gov/geo/query/acc.cgi?token=xbuzhssekieyyxm&acc=GSM1109375
GSM1109376	abcG15- 0-hr replicate=1	http://www.ncbi.nlm.nih.gov/geo/query/acc.cgi?token=xbuzhssekieyyxm&acc=GSM1109376
GSM1109377	abcG15- 6-hr replicate=1	http://www.ncbi.nlm.nih.gov/geo/query/acc.cgi?token=xbuzhssekieyyxm&acc=GSM1109377
GSM1109378	abcG15- 12-hr replicate=1	http://www.ncbi.nlm.nih.gov/geo/query/acc.cgi?token=xbuzhssekieyyxm&acc=GSM1109378
GSM1109379	abcG15- 18-hr replicate=1	http://www.ncbi.nlm.nih.gov/geo/query/acc.cgi?token=xbuzhssekieyyxm&acc=GSM1109379
GSM1109380	abcG15- 0-hr replicate=2	http://www.ncbi.nlm.nih.gov/geo/query/acc.cgi?token=xbuzhssekieyyxm&acc=GSM1109380
GSM1109381	abcG15- 6-hr replicate=2	http://www.ncbi.nlm.nih.gov/geo/query/acc.cgi?token=xbuzhssekieyyxm&acc=GSM1109381
GSM1109382	abcG15- 12-hr replicate=2	http://www.ncbi.nlm.nih.gov/geo/query/acc.cgi?token=xbuzhssekieyyxm&acc=GSM1109382
GSM1109383	abcG15- 18-hr replicate=2	http://www.ncbi.nlm.nih.gov/geo/query/acc.cgi?token=xbuzhssekieyyxm&acc=GSM1109383
GSM1109384	abcG16- 0-hr replicate=1	http://www.ncbi.nlm.nih.gov/geo/query/acc.cgi?token=xbuzhssekieyyxm&acc=GSM1109384
GSM1109385	abcG16- 6-hr replicate=1	http://www.ncbi.nlm.nih.gov/geo/query/acc.cgi?token=xbuzhssekieyyxm&acc=GSM1109385
GSM1109386	abcG16- 12-hr replicate=1	http://www.ncbi.nlm.nih.gov/geo/query/acc.cgi?token=xbuzhssekieyyxm&acc=GSM1109386
GSM1109387	abcG16- 18-hr replicate=1	http://www.ncbi.nlm.nih.gov/geo/query/acc.cgi?token=xbuzhssekieyyxm&acc=GSM1109387
GSM1109388	abcG16- 0-hr replicate=2	http://www.ncbi.nlm.nih.gov/geo/query/acc.cgi?token=xbuzhssekieyyxm&acc=GSM1109388
GSM1109389	abcG16- 6-hr replicate=2	http://www.ncbi.nlm.nih.gov/geo/query/acc.cgi?token=xbuzhssekieyyxm&acc=GSM1109389
GSM1109390	abcG16- 12-hr replicate=2	http://www.ncbi.nlm.nih.gov/geo/query/acc.cgi?token=xbuzhssekieyyxm&acc=GSM1109390
GSM1109391	abcG16- 18-hr replicate=2	http://www.ncbi.nlm.nih.gov/geo/query/acc.cgi?token=xbuzhssekieyyxm&acc=GSM1109391
GSM1109392	abcG17- 0-hr replicate=1	http://www.ncbi.nlm.nih.gov/geo/query/acc.cgi?token=xbuzhssekieyyxm&acc=GSM1109392
GSM1109393	abcG17- 12-hr replicate=1	http://www.ncbi.nlm.nih.gov/geo/query/acc.cgi?token=xbuzhssekieyyxm&acc=GSM1109393
GSM1109394	abcG17- 18-hr replicate=1	http://www.ncbi.nlm.nih.gov/geo/query/acc.cgi?token=xbuzhssekieyyxm&acc=GSM1109394
GSM1109395	abcG17- 0-hr replicate=2	http://www.ncbi.nlm.nih.gov/geo/query/acc.cgi?token=xbuzhssekieyyxm&acc=GSM1109395
GSM1109396	abcG17- 6-hr replicate=2	http://www.ncbi.nlm.nih.gov/geo/query/acc.cgi?token=xbuzhssekieyyxm&acc=GSM1109396
GSM1109397	abcG17- 12-hr replicate=2	http://www.ncbi.nlm.nih.gov/geo/query/acc.cgi?token=xbuzhssekieyyxm&acc=GSM1109397
GSM1109398	abcG17- 18-hr replicate=2	http://www.ncbi.nlm.nih.gov/geo/query/acc.cgi?token=xbuzhssekieyyxm&acc=GSM1109398
GSM1109399	abcG18- 0-hr replicate=1	http://www.ncbi.nlm.nih.gov/geo/query/acc.cgi?token=xbuzhssekieyyxm&acc=GSM1109399
GSM1109400	abcG18- 6-hr replicate=1	http://www.ncbi.nlm.nih.gov/geo/query/acc.cgi?token=xbuzhssekieyyxm&acc=GSM1109400
GSM1109401	abcG18- 12-hr replicate=1	http://www.ncbi.nlm.nih.gov/geo/query/acc.cgi?token=xbuzhssekieyyxm&acc=GSM1109401
GSM1109402	abcG18- 18-hr replicate=1	http://www.ncbi.nlm.nih.gov/geo/query/acc.cgi?token=xbuzhssekieyyxm&acc=GSM1109402
GSM1109403	abcG18- 0-hr replicate=2	http://www.ncbi.nlm.nih.gov/geo/query/acc.cgi?token=xbuzhssekieyyxm&acc=GSM1109403
GSM1109404	abcG18- 6-hr replicate=2	http://www.ncbi.nlm.nih.gov/geo/query/acc.cgi?token=xbuzhssekieyyxm&acc=GSM1109404
GSM1109405	abcG18- 12-hr replicate=2	http://www.ncbi.nlm.nih.gov/geo/query/acc.cgi?token=xbuzhssekieyyxm&acc=GSM1109405
GSM1109406	abcG18- 18-hr replicate=2	http://www.ncbi.nlm.nih.gov/geo/query/acc.cgi?token=xbuzhssekieyyxm&acc=GSM1109406
GSM1109407	abcG19- 0-hr replicate=1	http://www.ncbi.nlm.nih.gov/geo/query/acc.cgi?token=xbuzhssekieyyxm&acc=GSM1109407
GSM1109408	abcG19- 6-hr replicate=1	http://www.ncbi.nlm.nih.gov/geo/query/acc.cgi?token=xbuzhssekieyyxm&acc=GSM1109408
GSM1109409	abcG19- 12-hr replicate=1	http://www.ncbi.nlm.nih.gov/geo/query/acc.cgi?token=xbuzhssekieyyxm&acc=GSM1109409
GSM1109410	abcG19- 18-hr replicate=1	http://www.ncbi.nlm.nih.gov/geo/query/acc.cgi?token=xbuzhssekieyyxm&acc=GSM1109410
GSM1109411	abcG19- 0-hr replicate=2	http://www.ncbi.nlm.nih.gov/geo/query/acc.cgi?token=xbuzhssekieyyxm&acc=GSM1109411
GSM1109412	abcG19- 6-hr replicate=2	http://www.ncbi.nlm.nih.gov/geo/query/acc.cgi?token=xbuzhssekieyyxm&acc=GSM1109412
GSM1109413	abcG19- 12-hr replicate=2	http://www.ncbi.nlm.nih.gov/geo/query/acc.cgi?token=xbuzhssekieyyxm&acc=GSM1109413
GSM1109414	abcG19- 18-hr replicate=2	http://www.ncbi.nlm.nih.gov/geo/query/acc.cgi?token=xbuzhssekieyyxm&acc=GSM1109414
GSM1109415	abcG2- 0-hr replicate=1	http://www.ncbi.nlm.nih.gov/geo/query/acc.cgi?token=xbuzhssekieyyxm&acc=GSM1109415
GSM1109416	abcG2- 6-hr replicate=1	http://www.ncbi.nlm.nih.gov/geo/query/acc.cgi?token=xbuzhssekieyyxm&acc=GSM1109416
GSM1109417	abcG2- 12-hr replicate=1	http://www.ncbi.nlm.nih.gov/geo/query/acc.cgi?token=xbuzhssekieyyxm&acc=GSM1109417
GSM1109418	abcG2- 18-hr replicate=1	http://www.ncbi.nlm.nih.gov/geo/query/acc.cgi?token=xbuzhssekieyyxm&acc=GSM1109418
GSM1109419	abcG2- 0-hr replicate=2	http://www.ncbi.nlm.nih.gov/geo/query/acc.cgi?token=xbuzhssekieyyxm&acc=GSM1109419
GSM1109420	abcG2- 6-hr replicate=2	http://www.ncbi.nlm.nih.gov/geo/query/acc.cgi?token=xbuzhssekieyyxm&acc=GSM1109420
GSM1109421	abcG2- 12-hr replicate=2	http://www.ncbi.nlm.nih.gov/geo/query/acc.cgi?token=xbuzhssekieyyxm&acc=GSM1109421
GSM1109422	abcG2- 18-hr replicate=2	http://www.ncbi.nlm.nih.gov/geo/query/acc.cgi?token=xbuzhssekieyyxm&acc=GSM1109422
GSM1109423	abcG22- 0-hr replicate=1	http://www.ncbi.nlm.nih.gov/geo/query/acc.cgi?token=xbuzhssekieyyxm&acc=GSM1109423
GSM1109424	abcG22- 6-hr replicate=1	http://www.ncbi.nlm.nih.gov/geo/query/acc.cgi?token=xbuzhssekieyyxm&acc=GSM1109424
GSM1109425	abcG22- 12-hr replicate=1	http://www.ncbi.nlm.nih.gov/geo/query/acc.cgi?token=xbuzhssekieyyxm&acc=GSM1109425
GSM1109426	abcG22- 18-hr replicate=1	http://www.ncbi.nlm.nih.gov/geo/query/acc.cgi?token=xbuzhssekieyyxm&acc=GSM1109426
GSM1109427	abcG22- 0-hr replicate=2	http://www.ncbi.nlm.nih.gov/geo/query/acc.cgi?token=xbuzhssekieyyxm&acc=GSM1109427
GSM1109428	abcG22- 6-hr replicate=2	http://www.ncbi.nlm.nih.gov/geo/query/acc.cgi?token=xbuzhssekieyyxm&acc=GSM1109428
GSM1109429	abcG22- 12-hr replicate=2	http://www.ncbi.nlm.nih.gov/geo/query/acc.cgi?token=xbuzhssekieyyxm&acc=GSM1109429
GSM1109430	abcG22- 18-hr replicate=2	http://www.ncbi.nlm.nih.gov/geo/query/acc.cgi?token=xbuzhssekieyyxm&acc=GSM1109430
GSM1109431	abcG24- 0-hr replicate=1	http://www.ncbi.nlm.nih.gov/geo/query/acc.cgi?token=xbuzhssekieyyxm&acc=GSM1109431
GSM1109432	abcG24- 6-hr replicate=1	http://www.ncbi.nlm.nih.gov/geo/query/acc.cgi?token=xbuzhssekieyyxm&acc=GSM1109432
GSM1109433	abcG24- 12-hr replicate=1	http://www.ncbi.nlm.nih.gov/geo/query/acc.cgi?token=xbuzhssekieyyxm&acc=GSM1109433
GSM1109434	abcG24- 18-hr replicate=1	http://www.ncbi.nlm.nih.gov/geo/query/acc.cgi?token=xbuzhssekieyyxm&acc=GSM1109434
GSM1109435	abcG24- 0-hr replicate=2	http://www.ncbi.nlm.nih.gov/geo/query/acc.cgi?token=xbuzhssekieyyxm&acc=GSM1109435
GSM1109436	abcG24- 12-hr replicate=2	http://www.ncbi.nlm.nih.gov/geo/query/acc.cgi?token=xbuzhssekieyyxm&acc=GSM1109436
GSM1109437	abcG24- 18-hr replicate=2	http://www.ncbi.nlm.nih.gov/geo/query/acc.cgi?token=xbuzhssekieyyxm&acc=GSM1109437
GSM1109438	abcG5- 0-hr replicate=1	http://www.ncbi.nlm.nih.gov/geo/query/acc.cgi?token=xbuzhssekieyyxm&acc=GSM1109438
GSM1109439	abcG5- 6-hr replicate=1	http://www.ncbi.nlm.nih.gov/geo/query/acc.cgi?token=xbuzhssekieyyxm&acc=GSM1109439
GSM1109440	abcG5- 12-hr replicate=1	http://www.ncbi.nlm.nih.gov/geo/query/acc.cgi?token=xbuzhssekieyyxm&acc=GSM1109440
GSM1109441	abcG5- 18-hr replicate=1	http://www.ncbi.nlm.nih.gov/geo/query/acc.cgi?token=xbuzhssekieyyxm&acc=GSM1109441
GSM1109442	abcG5- 0-hr replicate=2	http://www.ncbi.nlm.nih.gov/geo/query/acc.cgi?token=xbuzhssekieyyxm&acc=GSM1109442
GSM1109443	abcG5- 6-hr replicate=2	http://www.ncbi.nlm.nih.gov/geo/query/acc.cgi?token=xbuzhssekieyyxm&acc=GSM1109443
GSM1109444	abcG5- 12-hr replicate=2	http://www.ncbi.nlm.nih.gov/geo/query/acc.cgi?token=xbuzhssekieyyxm&acc=GSM1109444
GSM1109445	abcG5- 18-hr replicate=2	http://www.ncbi.nlm.nih.gov/geo/query/acc.cgi?token=xbuzhssekieyyxm&acc=GSM1109445
GSM1109446	abcG6- 0-hr replicate=1	http://www.ncbi.nlm.nih.gov/geo/query/acc.cgi?token=xbuzhssekieyyxm&acc=GSM1109446
GSM1109447	abcG6- 6-hr replicate=1	http://www.ncbi.nlm.nih.gov/geo/query/acc.cgi?token=xbuzhssekieyyxm&acc=GSM1109447
GSM1109448	abcG6- 12-hr replicate=1	http://www.ncbi.nlm.nih.gov/geo/query/acc.cgi?token=xbuzhssekieyyxm&acc=GSM1109448
GSM1109449	abcG6- 18-hr replicate=1	http://www.ncbi.nlm.nih.gov/geo/query/acc.cgi?token=xbuzhssekieyyxm&acc=GSM1109449
GSM1109450	abcG6- 0-hr replicate=2	http://www.ncbi.nlm.nih.gov/geo/query/acc.cgi?token=xbuzhssekieyyxm&acc=GSM1109450
GSM1109451	abcG6- 6-hr replicate=2	http://www.ncbi.nlm.nih.gov/geo/query/acc.cgi?token=xbuzhssekieyyxm&acc=GSM1109451
GSM1109452	abcG6- 12-hr replicate=2	http://www.ncbi.nlm.nih.gov/geo/query/acc.cgi?token=xbuzhssekieyyxm&acc=GSM1109452
GSM1109453	abcG6- 18-hr replicate=2	http://www.ncbi.nlm.nih.gov/geo/query/acc.cgi?token=xbuzhssekieyyxm&acc=GSM1109453
GSM1109454	abcG7- 0-hr replicate=1	http://www.ncbi.nlm.nih.gov/geo/query/acc.cgi?token=xbuzhssekieyyxm&acc=GSM1109454
GSM1109455	abcG7- 6-hr replicate=1	http://www.ncbi.nlm.nih.gov/geo/query/acc.cgi?token=xbuzhssekieyyxm&acc=GSM1109455
GSM1109456	abcG7- 12-hr replicate=1	http://www.ncbi.nlm.nih.gov/geo/query/acc.cgi?token=xbuzhssekieyyxm&acc=GSM1109456
GSM1109457	abcG7- 18-hr replicate=1	http://www.ncbi.nlm.nih.gov/geo/query/acc.cgi?token=xbuzhssekieyyxm&acc=GSM1109457
GSM1109458	abcG7- 0-hr replicate=2	http://www.ncbi.nlm.nih.gov/geo/query/acc.cgi?token=xbuzhssekieyyxm&acc=GSM1109458
GSM1109459	abcG7- 6-hr replicate=2	http://www.ncbi.nlm.nih.gov/geo/query/acc.cgi?token=xbuzhssekieyyxm&acc=GSM1109459
GSM1109460	abcG7- 12-hr replicate=2	http://www.ncbi.nlm.nih.gov/geo/query/acc.cgi?token=xbuzhssekieyyxm&acc=GSM1109460
GSM1109461	abcG7- 18-hr replicate=2	http://www.ncbi.nlm.nih.gov/geo/query/acc.cgi?token=xbuzhssekieyyxm&acc=GSM1109461
GSM1109462	abcH2- 0-hr replicate=1	http://www.ncbi.nlm.nih.gov/geo/query/acc.cgi?token=xbuzhssekieyyxm&acc=GSM1109462
GSM1109463	abcH2- 6-hr replicate=1	http://www.ncbi.nlm.nih.gov/geo/query/acc.cgi?token=xbuzhssekieyyxm&acc=GSM1109463
GSM1109464	abcH2- 12-hr replicate=1	http://www.ncbi.nlm.nih.gov/geo/query/acc.cgi?token=xbuzhssekieyyxm&acc=GSM1109464
GSM1109465	abcH2- 18-hr replicate=1	http://www.ncbi.nlm.nih.gov/geo/query/acc.cgi?token=xbuzhssekieyyxm&acc=GSM1109465
GSM1109466	abcH2- 0-hr replicate=2	http://www.ncbi.nlm.nih.gov/geo/query/acc.cgi?token=xbuzhssekieyyxm&acc=GSM1109466
GSM1109467	abcH2- 6-hr replicate=2	http://www.ncbi.nlm.nih.gov/geo/query/acc.cgi?token=xbuzhssekieyyxm&acc=GSM1109467
GSM1109468	abcH2- 12-hr replicate=2	http://www.ncbi.nlm.nih.gov/geo/query/acc.cgi?token=xbuzhssekieyyxm&acc=GSM1109468
GSM1109469	abcH2- 18-hr replicate=2	http://www.ncbi.nlm.nih.gov/geo/query/acc.cgi?token=xbuzhssekieyyxm&acc=GSM1109469
GSM1109470	wildtype 0-hr replicate=1	http://www.ncbi.nlm.nih.gov/geo/query/acc.cgi?token=xbuzhssekieyyxm&acc=GSM1109470
GSM1109471	wildtype 6-hr replicate=1	http://www.ncbi.nlm.nih.gov/geo/query/acc.cgi?token=xbuzhssekieyyxm&acc=GSM1109471
GSM1109472	wildtype 12-hr replicate=1	http://www.ncbi.nlm.nih.gov/geo/query/acc.cgi?token=xbuzhssekieyyxm&acc=GSM1109472
GSM1109473	wildtype 18-hr replicate=1	http://www.ncbi.nlm.nih.gov/geo/query/acc.cgi?token=xbuzhssekieyyxm&acc=GSM1109473
GSM1109474	wildtype 0-hr replicate=2	http://www.ncbi.nlm.nih.gov/geo/query/acc.cgi?token=xbuzhssekieyyxm&acc=GSM1109474
GSM1109475	wildtype 6-hr replicate=2	http://www.ncbi.nlm.nih.gov/geo/query/acc.cgi?token=xbuzhssekieyyxm&acc=GSM1109475
GSM1109476	wildtype 12-hr replicate=2	http://www.ncbi.nlm.nih.gov/geo/query/acc.cgi?token=xbuzhssekieyyxm&acc=GSM1109476
GSM1109477	wildtype 18-hr replicate=2	http://www.ncbi.nlm.nih.gov/geo/query/acc.cgi?token=xbuzhssekieyyxm&acc=GSM1109477
