# Supplementary material for: ABC Transporters in Dictyostelium discoideum Development
Source: PLoS One. 2013 Aug 14;8(8):e70040. doi: 10.1371/journal.pone.0070040 (PMC3743828; doi:10.1371/journal.pone.0070040)
Supplement: Table S4 — This table describes the change of all the abc -transporter transcript abundance in wild-type cells under various conditions determined by quantitative RT-PCR. Treated samples were compared to untreated samples; we considered transcripts that exhibited a two fold change between the treated and untreated samples as differentially responsive. The response is represented as a binary value in the table, which is further explained in column G. (XLSX) [file pone.0070040.s005.xlsx]

## Sheet: Sheet1
Mutant	Transcriptional response to treatments
	DIF (during development)	DIF (during VEGetative stage)	cAMP ( in HL5)	cisplatin during VEGetatve stage
A3	0	0	0	0
A4	0	0	0	0
A6	ND	ND	ND	ND		upregulated : 1
A5	0	0	0	0		downregulated : -1
A7	0	0	0	0		No change: 0
A9	0	0	0	0		ND: not determined
A10	0	0	0	0
A11	0	0	0	0
B1	0	0	0	0
B4	0	0	0	0
B5	-1	0	0	0
C2	0	0	0	0
C3	0	0	0	0
C6	0	0	1	0
C8	1	0	0	0
C12	1	0	0	0
C13	0	0	0	0
C14	0	0	0	0
D2	0	0	0	0
F1	0	0	0	0
F2	1	0	1	1
H2	0	0	0	0
F4	0	0	0	0
G2	0	1	0	1
G5	0	0	0	0
G6	0	0	0	0
G7	-1	0	0	0
G10	0	0	0	0
G15	0	0	0	0
G16	0	0	0	0
G17	1	0	0	0
G18	1	0	0	0
G19	0	0	0	0
G22	0	0	0	0
G24	0	0	0	0
