# Supplementary material for: ABC Transporters in Dictyostelium discoideum Development
Source: PLoS One. 2013 Aug 14;8(8):e70040. doi: 10.1371/journal.pone.0070040 (PMC3743828; doi:10.1371/journal.pone.0070040)
Supplement: Table S5 — This table contains the list of predicted developmental genes (gene set C). The first column header ‘ddb_g’ is the primary, unique identifier for each gene in dictyBase and the second column header ‘genename’ is the primary gene name. Each baySeq comparison performed with two pre-defined models (DE-differentially expressed and NDE-not differentially expressed) at each time point (0-, 6-, 12- or 18-hr) produces two output parameters: Likelihood (Lik) and False Discovery Rate (FDR). We performed three kinds of comparisons: 1) regular mutant transcriptomes vs. wild type (reg), 2) delayed mutant transcriptomes vs. wild type (del), and 3) non developing mutant transcriptome vs. wild type (nod) as described in the text. Hence the column header ‘Lik.NDEreg00hr’ represents the Likelihood of a gene being not differentially expressed when regular mutant transcriptomes were compared to wild type transcriptome at 0-hours. The other column headers follow the same logic. (XLSX) [file pone.0070040.s006.xlsx]

## Sheet: supplementary table S4(Geneset 
ddb_g	genename	Lik.NDEreg00hr	FDR.NDEreg00hr	Lik.NDEreg06hr	FDR.NDEreg06hr	Lik.NDEnod06hr	FDR.NDEnod06hr	Lik.NDEdel12hr	FDR.NDEdel12hr	Lik.NDEreg12hr	FDR.NDEreg12hr	Lik.NDEnod12hr	FDR.NDEnod12hr	Lik.NDEdel18hr	FDR.NDEdel18hr	Lik.NDEreg18hr	FDR.NDEreg18hr	Lik.NDEnod18hr	FDR.NDEnod18hr
DDB_G0267228	DDB_G0267228	0.996346	0.00224027	0.998885	0.000576924	0.914234	0.048538	0.894861	0.0593716	0.993783	0.00373609	0.829057	0.101768	0.982634	0.0107019	0.999106	0.000539829	0.818831	0.108389
DDB_G0267254	DDB_G0267254_ps	0.995813	0.00254274	0.998837	0.000600126	0.945452	0.0327867	0.914781	0.0479233	0.993184	0.00414756	0.732184	0.149337	0.978923	0.0130282	0.998923	0.000652585	0.712416	0.165806
DDB_G0267278	DDB_G0267278	0.995767	0.00256807	0.998694	0.000674556	0.939963	0.0358636	0.905543	0.0530495	0.991949	0.00486916	0.711556	0.15995	0.977927	0.013587	0.998908	0.000661472	0.784648	0.129551
DDB_G0267296	DDB_G0267296	0.996616	0.00205627	0.997465	0.0012031	0.921683	0.045238	0.905532	0.0530718	0.991917	0.00488898	0.844817	0.0919539	0.937853	0.0304662	0.990441	0.00279254	0.600832	0.216726
DDB_G0267298	DDB_G0267298	0.995354	0.00282295	0.998603	0.000720974	0.936527	0.0376023	0.899783	0.0564293	0.991849	0.0049215	0.786728	0.12068	0.976321	0.0145584	0.99876	0.000753165	0.773777	0.134944
DDB_G0267344	DDB_G0267344	0.998971	0.000531992	0.999763	0.000121846	0.986221	0.00776695	0.949625	0.0290751	0.998469	0.0008614	0.95129	0.028668	0.988095	0.00715664	0.999682	0.000179384	0.946606	0.0320582
DDB_G0267348	DDB_G0267348	0.996576	0.00208526	0.999006	0.000511717	0.955222	0.0272014	0.920114	0.0450797	0.994575	0.00325282	0.844618	0.0920568	0.983523	0.010029	0.999273	0.000432215	0.835207	0.0989571
DDB_G0267366	DDB_G0267366	0.982718	0.00647409	0.999166	0.000430325	0.948324	0.0311969	0.9117	0.049872	0.992615	0.00450738	0.527852	0.227822	0.305681	0.154604	0.977348	0.00385209	0.815456	0.109843
DDB_G0267384	culB	0.996851	0.00190073	0.998243	0.000906117	0.917741	0.0470375	0.836132	0.0861721	0.993818	0.00371613	0.0141201	0.519178	0.834562	0.0549502	0.997893	0.00122042	0.00175215	0.653214
DDB_G0267388	dafE	0.992569	0.00411147	0.997178	0.00129127	0.00364116	0.321483	0.952104	0.0277235	0.995275	0.00287419	0.00423881	0.580962	0.965235	0.0201098	0.998806	0.000722784	0.00341873	0.628042
DDB_G0267390	psmB6	0.998603	0.000755124	0.999548	0.00023295	0.984564	0.0086022	0.895089	0.0591357	0.995958	0.00250397	0.0952224	0.394968	0.968905	0.0183802	0.997938	0.00119731	0.093088	0.427381
DDB_G0267410	pslA	0.995612	0.0026656	0.998449	0.00080333	0.93608	0.0378055	0.677537	0.13345	0.995047	0.00299311	0.00942156	0.542069	0.85426	0.0508689	0.997008	0.00156344	0.00101555	0.67069
DDB_G0267412	pspA	0.000811341	0.0313701	0.985526	0.00238761	0.00186662	0.326304	5.13e-41	0.562539	0.999618	0.000166894	0.000338526	0.66546	0.0745271	0.208527	0.999956	2.36e-05	0.001235	0.663912
DDB_G0267420	sodA	0.999732	0.000145955	0.999757	0.000125715	0.990106	0.00527109	0.98951	0.00539109	0.999101	0.000442502	0.618047	0.197929	0.898565	0.0408592	0.99991	4.99e-05	0.680054	0.181038
DDB_G0267422	tipC	0.989447	0.0050932	0.997464	0.00120327	0.968269	0.01862	0.981896	0.00950371	0.997521	0.00150341	0.647824	0.186882	0.288025	0.158381	0.992441	0.00252472	0.0118644	0.567718
DDB_G0267430	abcG20	0.986517	0.005796	0.989332	0.00222867	0.116114	0.233371	0.960736	0.022014	0.993885	0.00366579	0.00557441	0.567509	0.970526	0.0176558	0.998608	0.000842356	0.0126129	0.564065
DDB_G0267434	DDB_G0267434	0.979814	0.00694308	0.998506	0.000769772	0.936573	0.0375846	0.926344	0.0418601	0.993434	0.00397847	0.846646	0.0910766	0.988813	0.00668237	0.999386	0.000360686	0.613302	0.21051
DDB_G0267442	cdk8	0.996643	0.0020429	0.997825	0.00108073	0.750866	0.0907842	0.369653	0.20618	0.991751	0.00496817	0.20047	0.330488	0.973478	0.016134	0.999228	0.000462076	0.677268	0.182417
DDB_G0267444	phg1a	0.995747	0.00258255	0.998638	0.000702967	0.670071	0.105486	0.515908	0.169323	0.99574	0.00262863	0.867378	0.0812534	0.972389	0.0167358	0.999504	0.000279596	0.0360705	0.497131
DDB_G0267464	polA	0.968284	0.00838666	0.999489	0.000262415	0.952971	0.0284635	0.151438	0.279689	0.993436	0.00397689	0.843411	0.0931302	0.933535	0.0317002	0.998103	0.00111942	0.38477	0.287934
DDB_G0267472	roco7	0.989726	0.00501673	0.990616	0.00214574	0.0637846	0.259379	0.986376	0.00716061	0.997068	0.00181739	0.63063	0.193559	0.957437	0.0233921	0.998194	0.00106705	0.0601266	0.461081
DDB_G0267476	sigK	0.9732	0.007799	0.998267	0.000893822	0.919292	0.0463197	1.29e-11	0.555567	0.991926	0.00488191	0.000481466	0.656566	0.357183	0.144317	0.998331	0.000995751	0.000115888	0.718121
DDB_G0267504	DDB_G0267504	0.993258	0.00385405	0.99948	0.000268669	0.0449482	0.271975	0.556096	0.159112	0.992723	0.00445836	0.743509	0.143293	0.984097	0.00974134	0.999314	0.000408871	0.451138	0.267891
DDB_G0267514	DDB_G0267514	0.996445	0.00217549	0.999021	0.000503857	0.935923	0.0379291	0.680643	0.132435	0.995983	0.00248866	0.150248	0.357694	0.923719	0.0346036	0.999234	0.000457586	0.0444904	0.48335
DDB_G0267524	ssr3	0.998084	0.00109036	0.997269	0.0012653	0.918992	0.0464422	0.650002	0.139402	0.995364	0.00281685	0.776074	0.12654	0.645811	0.0895208	0.985694	0.00327417	0.00472604	0.612074
DDB_G0267536	hibch	0.997206	0.00164813	0.999269	0.000378544	0.964152	0.0212242	0.870844	0.0709864	0.993648	0.00383483	0.0210818	0.495294	0.145179	0.191558	0.987562	0.00309901	0.000136482	0.715538
DDB_G0267538	DDB_G0267538	0.994378	0.00333542	0.999152	0.000438507	0.651597	0.109041	0.955266	0.0253552	0.996389	0.00220864	0.119684	0.377854	0.969073	0.0182921	0.999182	0.000492595	0.00459259	0.613592
DDB_G0267540	scy1	0.996086	0.0023959	0.999335	0.00034436	0.907957	0.0508592	0.563165	0.157646	0.992391	0.00462139	0.839949	0.0955365	0.954027	0.0247276	0.998121	0.00110854	0.874087	0.0794109
DDB_G0267562	DDB_G0267562	0.98073	0.00680359	0.997768	0.00110332	0.906076	0.0516154	0.936531	0.0365124	0.993369	0.00402548	0.357401	0.274464	0.00234073	0.232059	0.993623	0.0023468	0.425178	0.275867
DDB_G0267568	gacO	0.983491	0.00634555	0.999671	0.000171892	0.923592	0.0444099	0.00324921	0.441785	0.993816	0.00372111	0.805655	0.112411	0.820152	0.0576628	0.999418	0.00033719	0.923884	0.047015
DDB_G0267574	DDB_G0267574	0.981342	0.00671918	0.994176	0.00182977	0.903567	0.052279	0.355344	0.21067	0.994011	0.0035964	0.830288	0.101088	0.985178	0.00895659	0.998032	0.00115259	0.743537	0.14996
DDB_G0267588	DDB_G0267588	0.99445	0.0033043	0.999711	0.000150059	0.869493	0.0634696	0.786236	0.104203	0.993506	0.00392626	0.00136759	0.624166	0.979742	0.0125407	0.999379	0.000365599	0.129332	0.39988
DDB_G0267590	DDB_G0267590	0.996265	0.00229516	0.999226	0.000399152	0.881519	0.0597358	0.146706	0.282228	0.997767	0.0013393	0.135786	0.367013	0.569566	0.103401	0.991923	0.00259999	0.000542562	0.688477
DDB_G0267596	DDB_G0267596	0.993452	0.00377284	0.991164	0.00210614	0.652629	0.108924	0.952062	0.0277753	0.996179	0.00235766	0.422994	0.255992	0.983471	0.0100778	0.998747	0.000760006	0.896836	0.0639222
DDB_G0267600	DDB_G0267600	0.997583	0.00140067	0.9993	0.000362848	0.975623	0.0137383	0.908754	0.0512892	0.997017	0.0018471	0.69511	0.167416	0.988664	0.00678549	0.999359	0.000382554	0.907579	0.0580015
DDB_G0267618	DDB_G0267618	0.998624	0.000741169	0.998946	0.000541905	0.963502	0.0216213	0.96111	0.0215894	0.998167	0.00105644	0.943416	0.0340977	0.98745	0.00765885	0.999293	0.000417587	0.895995	0.0651855
DDB_G0267636	mybM	0.987662	0.00554466	0.984653	0.00242679	0.804995	0.0798962	0.874269	0.0692222	0.998459	0.000865543	0.00878309	0.545745	0.986612	0.00820093	0.999076	0.000561347	0.00564183	0.604307
DDB_G0267670	DDB_G0267670	0.939828	0.0108224	0.999127	0.000450864	0.0456252	0.271555	0.103972	0.305792	0.99654	0.00211112	0.0288393	0.475147	0.682042	0.0835654	0.991537	0.00265358	0.000337852	0.699594
DDB_G0267716	DDB_G0267716	0.94768	0.0102238	0.997968	0.001026	0.903602	0.0522501	0.810847	0.0960139	0.998975	0.000536655	0.126771	0.37303	0.78845	0.0637444	0.993598	0.00235138	0.00151723	0.657523
DDB_G0267718	DDB_G0267718	0.98968	0.00502981	0.998928	0.000551341	0.9379	0.0369404	0.753059	0.114033	0.994728	0.00315863	0.918145	0.0494172	0.896204	0.0415069	0.997769	0.00127526	0.0266611	0.518643
DDB_G0267720	DDB_G0267720	0.597304	0.0211545	0.992836	0.00197212	0.160718	0.217162	0.910898	0.050276	0.996103	0.00241105	0.111092	0.383978	0.851493	0.0513778	0.997807	0.00126121	0.00434046	0.615981
DDB_G0267730	dst2	0.992667	0.00407603	0.999812	9.86e-05	0.98094	0.0105758	0.961652	0.0209624	0.997478	0.00153058	0.974301	0.0159907	0.986954	0.00800582	0.999753	0.00013514	0.956814	0.0263714
DDB_G0267760	tbck	0.992267	0.00421988	0.998675	0.000683637	0.819668	0.0764466	0.97315	0.0143968	0.99406	0.00356919	0.0920753	0.39793	0.109368	0.200013	0.998721	0.000776282	0.00417976	0.618471
DDB_G0267768	DDB_G0267768	0.993101	0.00391718	0.99968	0.000166558	0.0901857	0.245006	0.725864	0.121121	0.997337	0.00162593	0.0115846	0.531	0.814792	0.0589473	0.996371	0.00175683	0.00025237	0.705373
DDB_G0267796	DDB_G0267796	0.995326	0.00283518	0.999243	0.000390582	0.954147	0.027796	0.709372	0.12479	0.996075	0.00243062	0.917027	0.0501856	0.982406	0.0108385	0.999536	0.000259103	0.906244	0.0588342
DDB_G0267798	DDB_G0267798	0.9932	0.00387658	0.998923	0.000554532	0.901614	0.0530796	0.876158	0.0684839	0.996205	0.00233347	0.0727779	0.416878	0.894497	0.0419892	0.998125	0.00110577	0.00442536	0.6151
DDB_G0267800	DDB_G0267800	0.992679	0.0040712	0.997153	0.00129911	0.506217	0.13606	0.954014	0.0262672	0.994414	0.00334017	0.151165	0.357058	0.985861	0.00854021	0.996205	0.00180177	0.058957	0.462581
DDB_G0267810	DDB_G0267810	0.993578	0.00371634	0.998805	0.000615355	0.896922	0.0546819	0.89441	0.0595643	0.993366	0.00403325	0.862723	0.0842504	0.978587	0.0131988	0.996304	0.00177516	0.175578	0.373071
DDB_G0267836	DDB_G0267836	0.987017	0.00568826	0.998107	0.000968951	0.961427	0.0230041	0.669802	0.135243	0.99358	0.00388473	0.404955	0.260815	0.926115	0.0338753	0.999169	0.000500578	0.845959	0.0938286
DDB_G0267842	DDB_G0267842	0.995598	0.00267294	0.991592	0.00207479	0.911637	0.0494022	0.911708	0.0498496	0.992792	0.00440338	0.759436	0.13484	0.935344	0.031136	0.998318	0.00100386	0.797238	0.122148
DDB_G0267864	DDB_G0267864	0.992896	0.00399325	0.998196	0.00092835	0.900983	0.0532738	0.897155	0.0579492	0.994076	0.00355725	0.830642	0.100845	0.962915	0.0210839	0.998368	0.000976475	0.793679	0.124474
DDB_G0267866	DDB_G0267866	0.99915	0.00044322	0.999216	0.000403736	0.722779	0.0958514	0.969324	0.0166587	0.994878	0.00308596	0.928147	0.0425291	0.980858	0.0118551	0.998922	0.000652797	0.914533	0.0529238
DDB_G0267922	DDB_G0267922	0.996557	0.00209843	0.998889	0.000574349	0.953059	0.028425	0.916034	0.0471405	0.994225	0.00347483	0.761674	0.133929	0.98057	0.012105	0.998973	0.000624678	0.827827	0.103348
DDB_G0267978	krsB	0.993633	0.00368867	0.999318	0.000354068	0.957681	0.0255184	0.935085	0.0371337	0.995821	0.00258736	0.78061	0.124152	0.99038	0.00572799	0.999612	0.000219508	0.0908101	0.429079
DDB_G0267982	copA	0.995415	0.00278525	0.999516	0.000251136	0.989462	0.00554741	0.904074	0.0540497	0.996448	0.00216783	0.691569	0.169274	0.235743	0.169583	0.995631	0.00194568	0.00101374	0.670755
DDB_G0267984	DDB_G0267984	0.997035	0.00176442	0.997597	0.00115916	0.928254	0.0421739	0.975609	0.0131172	0.995223	0.0029018	0.758421	0.135397	0.936456	0.030827	0.997237	0.00148638	0.122617	0.405252
DDB_G0267992	DDB_G0267992	0.990405	0.00483019	0.999351	0.00033637	0.512579	0.135143	0.769112	0.110348	0.993607	0.00386708	0.00754061	0.553206	0.942044	0.0290891	0.998534	0.000887363	0.00365757	0.62517
DDB_G0267994	DDB_G0267994	0.998814	0.000637972	0.998899	0.00056977	0.988802	0.00592947	0.000550016	0.479168	0.994557	0.00326532	0.450997	0.249803	0.901124	0.0402792	0.999599	0.000225499	0.971102	0.0173651
DDB_G0267996	DDB_G0267996	0.99422	0.00341073	0.995355	0.00167599	0.0110381	0.30497	0.969724	0.0165217	0.995399	0.00279624	0.066572	0.422139	0.925872	0.0339328	0.998305	0.00101088	0.000448553	0.69353
DDB_G0267998	psiS	0.95057	0.00999762	0.96084	0.00302477	0.938506	0.0366499	2.42e-05	0.515794	0.996125	0.00240321	0.00911695	0.543489	0.441534	0.127002	0.994414	0.00220405	3.18e-05	0.729463
DDB_G0268004	snrp70	0.996139	0.00236412	0.998664	0.000689326	0.936553	0.0375935	0.468879	0.180287	0.993476	0.00395006	0.656206	0.183563	0.330174	0.14941	0.997409	0.00141744	0.0196743	0.537831
DDB_G0268016	DDB_G0268016	0.995081	0.0029754	0.998135	0.00095782	0.871523	0.0628681	0.795991	0.101238	0.993636	0.00384937	0.726234	0.152866	0.972012	0.0169497	0.998261	0.00103338	0.673059	0.184261
DDB_G0268024	hdaA	0.997729	0.0013067	0.999242	0.000391025	0.952633	0.0286846	0.371032	0.205915	0.995531	0.00273845	0.939241	0.0366287	0.99076	0.00544261	0.999421	0.000335549	0.456446	0.266486
DDB_G0268026	DDB_G0268026	0.73883	0.018329	0.999458	0.000280674	0.990284	0.00511175	0.00117721	0.462619	0.994412	0.00334195	0.00765009	0.552225	0.988827	0.00667437	0.999604	0.000222703	0.00533526	0.606806
DDB_G0268044	DDB_G0268044	0.996062	0.00241223	0.999755	0.000126672	0.975111	0.014203	0.973852	0.0138507	0.99725	0.00171704	0.0938028	0.396364	0.943748	0.0284921	0.999635	0.00020964	0.0502194	0.473536
DDB_G0268058	alrC	0.996787	0.00194912	0.999209	0.000408304	0.953922	0.0278932	0.899749	0.056473	0.99188	0.00490878	0.834128	0.0987911	0.987717	0.00743677	0.999292	0.000418441	0.901052	0.0617556
DDB_G0268062	DDB_G0268062	0.986207	0.005851	0.998499	0.000774855	0.758216	0.0897349	0.95691	0.0240914	0.994658	0.00319681	0.739551	0.145641	0.983191	0.0102941	0.996336	0.00176838	0.579882	0.225307
DDB_G0268102	DDB_G0268102	0.981307	0.0067242	0.997261	0.00126773	0.155318	0.218826	0.870419	0.0710954	0.994127	0.00352462	0.0085958	0.546865	0.962306	0.0213916	0.99821	0.00105901	0.0127986	0.563506
DDB_G0268116	DDB_G0268116	0.996353	0.00223347	0.998338	0.00086021	0.878686	0.0605812	0.82637	0.0893648	0.992939	0.00431389	0.898101	0.0627054	0.984669	0.00930888	0.996839	0.00161901	0.0562334	0.466033
DDB_G0268136	DDB_G0268136	0.989905	0.00496837	0.999163	0.000431791	0.975385	0.0139419	6.76e-08	0.541476	0.994019	0.00359301	0.00807854	0.549477	0.947501	0.0272114	0.997939	0.00119627	0.000888507	0.674712
DDB_G0268150	DDB_G0268150	0.995738	0.00259108	0.998655	0.000693739	0.94092	0.0353246	0.907151	0.0519474	0.992092	0.00479138	0.799743	0.115162	0.973946	0.0159035	0.998932	0.00064683	0.78771	0.127904
DDB_G0268162	DDB_G0268162	0.983858	0.00628884	0.998605	0.000719557	0.955821	0.0267369	0.787859	0.103424	0.992497	0.00456499	0.0404349	0.454746	0.952901	0.0251867	0.998909	0.00066084	0.482595	0.258403
DDB_G0268168	DDB_G0268168	0.997081	0.0017387	0.998653	0.000694592	0.966785	0.0195452	0.0197002	0.386594	0.993023	0.00426192	0.861018	0.0851839	0.988205	0.00706463	0.998697	0.000790872	0.305866	0.317053
DDB_G0268236	DDB_G0268236	0.995379	0.00281026	0.999383	0.000317115	0.950622	0.0298618	0.840551	0.0842585	0.996027	0.00245399	0.0094724	0.541613	0.485348	0.118686	0.996261	0.00178642	0.0244522	0.524366
DDB_G0268244	DDB_G0268244	0.996046	0.00242037	0.999489	0.000262261	0.985079	0.00830731	0.973581	0.0141448	0.998199	0.00103054	0.248727	0.310069	0.880723	0.0452556	0.999475	0.000302398	0.0281434	0.515504
DDB_G0268260	DDB_G0268260	0.989983	0.00494748	0.998181	0.000936186	0.827193	0.0748507	0.224867	0.249946	0.992812	0.00438876	0.748776	0.141195	0.813417	0.0591884	0.998289	0.00101879	0.679433	0.181383
DDB_G0268284	tgrO4	0.940427	0.0107834	0.997491	0.00119458	0.961645	0.0227905	4.93e-06	0.527408	0.992916	0.00433008	0.000108498	0.685291	0.857594	0.0500476	0.988388	0.00300821	6.86e-05	0.72416
DDB_G0268292	DDB_G0268292	0.994862	0.00310055	0.997163	0.00129625	0.92347	0.0444616	0.944588	0.0321619	0.99585	0.00256858	0.920731	0.0475521	7.38e-05	0.236136	0.997859	0.00123281	0.0265519	0.518709
DDB_G0268294	DDB_G0268294	0.995823	0.00253464	0.999043	0.000491746	0.962386	0.0224173	0.933675	0.0380143	0.994007	0.00360149	0.868429	0.0805939	0.987686	0.00747322	0.999402	0.000349429	0.8601	0.0868778
DDB_G0268298	DDB_G0268298	0.995598	0.00267137	0.99879	0.000623685	0.946154	0.0323575	0.915966	0.0472099	0.993299	0.00407048	0.815729	0.10781	0.969235	0.0182367	0.998989	0.000614916	0.714272	0.165069
DDB_G0268342	DDB_G0268342	0.99814	0.00105387	0.996712	0.00141761	0.955508	0.0269259	0.902585	0.0548242	0.992094	0.00478996	0.838973	0.0961307	0.977642	0.0137446	0.998734	0.000769132	0.841561	0.0954025
DDB_G0268360	DDB_G0268360	0.998772	0.000658285	0.999791	0.000110067	0.940914	0.0353423	0.914368	0.0481981	0.997102	0.00178235	0.0154587	0.5144	0.783768	0.0644573	0.995941	0.00186891	0.000788901	0.678514
DDB_G0268368	mybAA	0.812102	0.0162554	0.999613	0.000200476	0.0967202	0.242032	0.989745	0.00525525	0.996789	0.00196017	0.000813497	0.641532	0.991335	0.0050572	0.999136	0.000521344	0.00229142	0.642861
DDB_G0268390	DDB_G0268390	0.996639	0.00204533	0.999056	0.000486174	0.969866	0.0177608	0.926178	0.0419303	0.994611	0.00322033	0.800348	0.114811	0.971282	0.0173046	0.997806	0.00126208	0.827892	0.103284
DDB_G0268404	DDB_G0268404	0.992184	0.00425871	0.997571	0.00116857	0.957735	0.0254978	0.796613	0.100979	0.991794	0.00494697	0.0230117	0.490363	0.982613	0.0107247	0.998895	0.000670492	0.27296	0.329419
DDB_G0268432	DDB_G0268432	0.995942	0.00247271	0.997736	0.00111381	0.964611	0.0209031	0.890374	0.0614966	0.992947	0.00430057	0.845356	0.0915413	0.983837	0.00988193	0.998308	0.00100913	0.231108	0.345933
DDB_G0268442	DDB_G0268442	0.987083	0.00567462	0.999023	0.00050196	0.867488	0.0640546	0.741773	0.11713	0.992207	0.00472733	0.883752	0.0712902	0.962725	0.0211994	0.998717	0.000778207	0.522911	0.244554
DDB_G0268452	DDB_G0268452	0.990769	0.00472756	0.998782	0.000628265	0.937453	0.0371515	0.940877	0.0339951	0.994957	0.00305158	0.741892	0.144444	0.980859	0.0118446	0.999309	0.000413074	0.852551	0.0903171
DDB_G0268460	ponK	0.995057	0.00298938	0.999414	0.000300867	0.97592	0.0135652	0.940356	0.0342883	0.99629	0.00227374	0.915141	0.0516927	0.907968	0.0386464	0.988092	0.00304589	0.277271	0.328019
DDB_G0268464	DDB_G0268464	0.994596	0.00323281	0.994585	0.00178257	0.906373	0.0514187	0.916835	0.0468168	0.991927	0.00487766	0.817331	0.107071	0.952247	0.0253889	0.997212	0.00149477	0.69469	0.174614
DDB_G0268482	DDB_G0268482	0.996776	0.00195602	0.999281	0.000371942	0.98868	0.00603962	0.955133	0.0254671	0.997	0.00185624	0.538427	0.224669	0.991274	0.00508623	0.999573	0.000237476	0.815729	0.109716
DDB_G0268492	DDB_G0268492	0.994581	0.00323922	0.998358	0.000850489	0.733806	0.0937787	0.82712	0.0890995	0.992836	0.00437412	0.0106872	0.534842	0.978187	0.0134335	0.997903	0.00121503	0.00568361	0.604075
DDB_G0268516	tbcD	0.996323	0.00225495	0.99743	0.00121566	0.273674	0.183684	0.786902	0.10388	0.99684	0.00194425	0.891587	0.066873	0.968542	0.0185933	0.998484	0.000914885	0.4397	0.271321
DDB_G0268534	DDB_G0268534	0.995742	0.00258735	0.99917	0.000428714	0.075219	0.25332	0.801758	0.0994193	0.993609	0.00386547	0.0086795	0.546417	0.620946	0.0937646	0.994095	0.00226687	0.000357551	0.698286
DDB_G0268544	ugt3	0.995178	0.00291969	0.999344	0.000339329	0.971454	0.0167334	3.07e-06	0.529901	0.992063	0.00481686	0.0294225	0.473911	0.0465842	0.216865	0.992707	0.00249107	0.000580246	0.686982
DDB_G0268560	DDB_G0268560	0.988859	0.00524182	0.9987	0.000671286	0.572015	0.123727	0.930283	0.0400716	0.997832	0.00129717	0.550939	0.221712	0.977298	0.0139886	0.998843	0.000700465	0.435099	0.273356
DDB_G0268578	gefV	0.990279	0.00486916	0.998615	0.000714453	0.953661	0.0280776	0.981806	0.0096225	0.9969	0.00191059	0.773346	0.127757	0.974545	0.015546	0.998476	0.000918465	0.925971	0.0460113
DDB_G0268612	DDB_G0268612	0.996233	0.00231122	0.997107	0.00131102	0.950929	0.029702	0.94143	0.0336029	0.997651	0.00141166	0.94377	0.0339285	0.983828	0.00989411	0.999376	0.000368034	0.896609	0.0640831
DDB_G0268624	DDB_G0268624	0.989705	0.00502223	0.999518	0.000250386	0.481038	0.141597	0.932308	0.0388381	0.993149	0.00417039	0.0992966	0.392167	0.948293	0.0268871	0.998015	0.00116141	0.0671618	0.452447
DDB_G0268628	pykA	0.993622	0.0036942	0.999243	0.000390434	0.772617	0.0866667	0.893242	0.0601426	0.99439	0.0033579	0.0117855	0.529806	0.971354	0.0172774	0.998456	0.000929395	0.0284295	0.514563
DDB_G0268638	dstB	0.963505	0.00889795	0.997461	0.00120426	0.229438	0.194977	0.984069	0.00869812	0.996384	0.00221289	0.22938	0.315711	0.779689	0.0653353	0.996593	0.00169602	0.00211808	0.645703
DDB_G0268650	DDB_G0268650	0.953142	0.00982521	0.99991	4.66e-05	0.900744	0.0533614	0.989799	0.00516456	0.991711	0.00498375	0.0163455	0.511145	0.962793	0.0211417	0.999466	0.000308597	0.0148542	0.55468
DDB_G0268662	DDB_G0268662	0.991149	0.00460862	0.997089	0.00131611	0.913387	0.0487436	0.94578	0.031273	0.997741	0.00135996	0.0643377	0.424624	0.906337	0.0390468	0.995139	0.00204966	0.265472	0.331708
DDB_G0268664	aatA	0.990999	0.0046591	0.999822	9.29e-05	0.669007	0.105823	0.960604	0.0221037	0.997205	0.00174267	0.393305	0.264937	0.197818	0.179514	0.99308	0.00243472	0.483378	0.257908
DDB_G0268668	cycH	0.996867	0.00188973	0.998904	0.000566761	0.595612	0.118945	0.880423	0.0663021	0.991852	0.00491867	0.274568	0.300978	0.970058	0.0178887	0.99854	0.000881738	0.272042	0.329683
DDB_G0268698	DDB_G0268698	0.995284	0.00285911	0.998848	0.000594964	0.888379	0.0575586	0.477088	0.178007	0.99436	0.00338085	0.93136	0.0407652	0.972142	0.0168588	0.998691	0.000794486	0.294847	0.321608
DDB_G0268702	DDB_G0268702	0.996327	0.00225383	0.9997	0.000157173	0.984905	0.00843709	0.949883	0.0288688	0.99761	0.0014457	0.948741	0.0296528	0.52516	0.111055	0.998601	0.000845885	0.00504424	0.609048
DDB_G0268708	DDB_G0268708	0.994346	0.00335076	0.998274	0.000891169	0.671451	0.105149	0.900069	0.0562325	0.99362	0.00385743	0.0865856	0.403378	0.925374	0.0340845	0.999179	0.000494348	0.0233827	0.527215
DDB_G0268720	selk	0.996938	0.00183238	0.999654	0.000181275	0.587663	0.120617	0.961639	0.0209944	0.994693	0.00317863	0.093907	0.396277	0.549844	0.106449	0.997817	0.00125526	0.0018592	0.650379
DDB_G0268724	DDB_G0268724	0.996515	0.00212162	0.999213	0.000405949	0.966111	0.0199774	0.940668	0.0340929	0.996097	0.00241497	0.881103	0.0731684	0.985285	0.00889677	0.999242	0.00045362	0.87329	0.079998
DDB_G0268740	DDB_G0268740	0.995317	0.00283976	0.998597	0.000723101	0.905448	0.0517752	0.939102	0.0351579	0.993088	0.00421869	0.885728	0.0700273	0.975844	0.0147632	0.996981	0.0015711	0.740896	0.15133
DDB_G0268760	rabQ	0.996894	0.00187084	0.998923	0.000554242	0.880382	0.0601235	0.764135	0.111479	0.992262	0.00470455	0.00247395	0.602863	0.0775452	0.207569	0.970061	0.00422308	5.91e-05	0.725573
DDB_G0268772	DDB_G0268772	0.99301	0.00394985	0.995327	0.00168031	0.843755	0.0709922	0.113376	0.300597	0.99772	0.00137735	0.204777	0.32829	0.223364	0.172077	0.997227	0.00149086	0.00836303	0.584763
DDB_G0268776	gatB	0.984391	0.00619584	0.997801	0.00109019	0.0126777	0.302445	0.921269	0.0444259	0.99496	0.00304796	0.121004	0.376963	0.941094	0.0294015	0.998745	0.00076137	0.13068	0.39873
DDB_G0268778	rbbB	0.974406	0.00764131	0.998219	0.000917572	0.911157	0.0496296	0.895506	0.0588988	0.993265	0.0040875	0.682919	0.172696	0.668216	0.0859306	0.998034	0.00115138	0.000752398	0.679597
DDB_G0268780	DDB_G0268780	0.996385	0.00221123	0.998871	0.000583515	0.948559	0.0310301	0.920022	0.0451029	0.993187	0.00413839	0.823244	0.104586	0.959354	0.0226288	0.994753	0.002132	0.703644	0.170124
DDB_G0268782	DDB_G0268782	0.99702	0.00177688	0.99921	0.000407422	0.909285	0.0504164	0.936588	0.0364648	0.994082	0.0035487	0.0154868	0.514209	0.956834	0.0236504	0.998437	0.000936924	0.00701309	0.593415
DDB_G0268786	DDB_G0268786	0.988831	0.00524997	0.999172	0.000427102	0.575968	0.122949	0.943651	0.0326474	0.993255	0.00408905	0.0121079	0.527462	0.720956	0.0764235	0.996782	0.00163672	0.00554333	0.605283
DDB_G0268820	DDB_G0268820	0.987269	0.0056298	0.993279	0.00192868	0.934359	0.0387631	0.956848	0.0241501	0.992162	0.00475727	0.235556	0.313419	0.820684	0.0574906	0.998142	0.00109695	0.00302051	0.632333
DDB_G0268902	DDB_G0268902	0.99384	0.00359236	0.997072	0.00132014	0.720694	0.0960667	0.688715	0.130466	0.992803	0.00439461	0.0351854	0.464532	0.978523	0.0132488	0.999026	0.000590623	0.0268378	0.518444
DDB_G0268928	DDB_G0268928	0.994075	0.0034799	0.998972	0.000526876	0.973659	0.0151722	0.941349	0.0336522	0.99455	0.00327067	0.927849	0.0428451	0.92505	0.034186	0.998994	0.000610996	0.0789596	0.439997
DDB_G0268930	DDB_G0268930	0.99951	0.000246801	0.999331	0.000346573	0.988348	0.00621496	0.968826	0.0168633	0.996739	0.0019717	0.956484	0.0258039	0.980891	0.0118127	0.999219	0.000470852	0.867212	0.0834149
DDB_G0268946	DDB_G0268946	0.99367	0.00367057	0.999307	0.000360213	0.971705	0.0165728	0.954366	0.0260485	0.996247	0.00230062	0.923098	0.0460718	0.888704	0.0433931	0.997662	0.00132039	0.657409	0.190188
DDB_G0268964	DDB_G0268964	0.995732	0.00259587	0.998632	0.000706512	0.772566	0.0867058	0.635263	0.142482	0.993246	0.00409834	0.837986	0.0968218	0.974463	0.0155832	0.998769	0.000746696	0.402818	0.282331
DDB_G0269006	DDB_G0269006	0.994557	0.0032535	0.998511	0.000766657	0.950201	0.0300874	0.854082	0.0784932	0.996283	0.00227997	0.899636	0.0621245	0.974985	0.015288	0.999108	0.00053864	0.10252	0.418738
DDB_G0269016	CYP524A1	0.999612	0.000196313	0.999967	1.81e-05	0.983351	0.00941677	0.785519	0.104605	0.995937	0.00251354	0.0618071	0.426934	0.322525	0.150613	0.992002	0.00258831	0.000506651	0.690074
DDB_G0269024	ate1	0.994741	0.00316098	0.998574	0.000734456	0.907588	0.0510076	0.569433	0.156501	0.997211	0.00174034	0.873306	0.0773437	0.974339	0.0156577	0.99902	0.000594196	0.848439	0.0923994
DDB_G0269028	DDB_G0269028	0.996486	0.00214465	0.998899	0.000569197	0.950689	0.029843	0.923615	0.0435028	0.993504	0.00393104	0.829992	0.101186	0.982763	0.0106104	0.999159	0.000507236	0.819819	0.107822
DDB_G0269038	atp5D	0.999614	0.000194886	0.99993	3.66e-05	0.975115	0.0141879	0.300229	0.226238	0.991932	0.00487483	0.00323228	0.592494	0.84067	0.053713	0.996895	0.00160351	0.00203233	0.647312
DDB_G0269054	ppwd1	0.995827	0.00253139	0.998583	0.000730195	0.124943	0.229866	0.958671	0.023112	0.991947	0.00487058	0.0152074	0.515413	0.98637	0.00829565	0.99917	0.000499834	0.315877	0.313292
DDB_G0269060	DDB_G0269060	0.999294	0.000356927	0.998715	0.000663171	0.170157	0.213131	0.96219	0.0207391	0.995754	0.00261925	0.0158149	0.512618	0.981028	0.0117327	0.998829	0.000709236	0.0367734	0.496057
DDB_G0269062	DDB_G0269062	0.993237	0.00386275	0.997019	0.00133344	0.932017	0.0401445	0.365297	0.206846	0.996217	0.00232122	0.0295483	0.473546	0.941654	0.0292087	0.998556	0.000872241	0.0103324	0.574379
DDB_G0269064	DDB_G0269064	0.995921	0.00248195	0.998917	0.000559296	0.952791	0.0285886	0.90007	0.0561886	0.993658	0.00382508	0.836731	0.0974619	0.96252	0.0212954	0.997726	0.00129298	0.723867	0.160141
DDB_G0269066	DDB_G0269066	0.996036	0.00242309	0.998994	0.000518123	0.955464	0.0270248	0.931658	0.0392579	0.993104	0.00420669	0.84541	0.0914378	0.964557	0.0204054	0.997654	0.00132344	0.737247	0.153658
DDB_G0269082	DDB_G0269082	0.997555	0.00142016	0.998001	0.00101446	0.940187	0.0358019	0.940119	0.0344584	0.994278	0.00343678	0.880082	0.0736467	0.974298	0.0156809	0.998367	0.000977182	0.791642	0.125793
DDB_G0269090	DDB_G0269090	0.99749	0.00146493	0.999292	0.00036696	0.703795	0.0989835	0.888665	0.062251	0.995663	0.00266417	0.848857	0.0903588	0.991117	0.00517267	0.999547	0.000251614	0.878239	0.0767316
DDB_G0269100	abpC	0.976983	0.00734241	0.999991	3.3e-06	0.946424	0.0322105	8.81e-05	0.50355	0.994139	0.00351603	0.0865462	0.40355	0.977406	0.0139061	0.999778	0.000124144	0.0106789	0.57261
DDB_G0269118	cxeA	0.999163	0.000436605	0.999712	0.000149746	0.978525	0.0120212	0.980194	0.0102506	0.994353	0.00338962	0.0531485	0.437187	0.897509	0.0411434	0.99736	0.00143925	0.00209399	0.646116
DDB_G0269120	cypB	0.998402	0.000900738	0.999787	0.000111643	0.972529	0.0160295	0.0418782	0.353348	0.997349	0.00160776	0.990921	0.00594533	0.926092	0.0338824	0.998324	0.000999106	0.0168755	0.546365
DDB_G0269130	phgA	0.997632	0.00137025	0.992395	0.00201093	0.853688	0.0682204	0.948746	0.0295356	0.996101	0.00241301	0.362408	0.272908	0.626675	0.0930141	0.996948	0.00158296	0.88424	0.073385
DDB_G0269142	hmgA	0.998481	0.000848503	0.999704	0.0001544	0.225112	0.196004	0.981732	0.00966179	0.997901	0.00126989	0.0759976	0.414191	0.759453	0.0691894	0.996972	0.00157546	0.00677728	0.595658
DDB_G0269146	ifdA	0.852242	0.014949	0.999903	4.95e-05	0.974051	0.0149247	0.00161059	0.455752	0.995458	0.00277192	0.58346	0.212704	0.891765	0.0426481	0.999518	0.00027248	0.127327	0.401293
DDB_G0269152	mekA	0.991891	0.00435587	0.998099	0.000972061	0.883306	0.0591557	0.965217	0.0191833	0.995667	0.00266229	0.903753	0.0595543	0.203106	0.177779	0.996554	0.00170605	0.00869745	0.582919
DDB_G0269154	modA	0.998486	0.000844318	0.999146	0.000442287	0.971601	0.01668	0.981222	0.00997377	0.99752	0.00150613	0.952012	0.0281811	0.520699	0.111934	0.997391	0.00142521	0.0186402	0.540604
DDB_G0269158	npcA	0.991842	0.00438092	0.998132	0.000958944	0.960126	0.0240289	0.560279	0.1582	0.992896	0.00434329	0.0778308	0.411659	0.967946	0.0188921	0.99904	0.000583001	0.325233	0.308609
DDB_G0269164	egeB	0.996348	0.002238	0.998476	0.000788342	0.381494	0.161197	0.859981	0.0760482	0.995528	0.00274031	0.187142	0.336367	0.497835	0.116411	0.996383	0.00175372	0.000735666	0.680305
DDB_G0269170	pmpA	0.993722	0.00364697	0.999782	0.000114007	0.988758	0.00599578	0.889452	0.0619703	0.997974	0.00119789	0.980842	0.0113992	0.946628	0.0275158	0.999336	0.000395223	0.969547	0.0184651
DDB_G0269174	rab1C	0.997335	0.00156982	0.999626	0.000194518	0.944986	0.0330952	0.00303489	0.443263	0.996675	0.00202674	0.9475	0.0310817	0.78201	0.0647732	0.999438	0.000323516	0.936325	0.0392677
DDB_G0269184	rzpA	0.975827	0.00748487	0.998655	0.000693881	0.756146	0.0901505	0.0828128	0.318711	0.99262	0.0045045	0.000732285	0.644733	0.957108	0.0235337	0.999051	0.000574868	0.0072264	0.591791
DDB_G0269188	snwA	0.997712	0.00131941	0.999708	0.000151925	0.930945	0.0407399	0.97016	0.0162122	0.997488	0.0015252	0.247892	0.310699	0.990398	0.00570177	0.999359	0.000383132	0.0283459	0.514899
DDB_G0269190	tcp1	0.995513	0.00272012	0.999284	0.000371059	0.652554	0.108953	0.983078	0.00915214	0.993077	0.00422618	0.168388	0.345831	0.973281	0.0162942	0.997874	0.00122825	0.0154215	0.552056
DDB_G0269236	rab7A	0.99805	0.00110976	0.99985	7.58e-05	0.786737	0.0834428	0.984417	0.00855053	0.99577	0.00260985	0.172031	0.344177	0.984414	0.00948717	0.999498	0.00028725	0.0913743	0.428655
DDB_G0269238	rab11A	0.999311	0.000348218	0.999363	0.000329247	0.989255	0.00568296	0.979853	0.0106488	0.999006	0.000520669	0.979939	0.0118663	0.213106	0.174917	0.999747	0.000139017	0.944051	0.0338703
DDB_G0269242	fcsA	0.996417	0.00218993	0.999844	7.93e-05	0.981402	0.0104361	0.956133	0.024701	0.998531	0.000819194	0.971056	0.0184915	0.99095	0.00532403	0.999677	0.000182751	0.89782	0.063522
DDB_G0269244	atg6A	0.974122	0.0076876	0.998897	0.000571058	0.914805	0.0482714	0.50842	0.170859	0.992301	0.00467312	0.928946	0.0420522	0.96713	0.0192343	0.99793	0.00120166	0.891141	0.0692384
DDB_G0269284	DDB_G0269284	0.995719	0.00260382	0.999419	0.000297975	0.908444	0.0506925	0.953998	0.0262944	0.996831	0.00194876	0.333208	0.282122	0.984571	0.00938554	0.999356	0.000385432	0.218834	0.350886
DDB_G0269306	dhx35	0.994247	0.00339831	0.998175	0.000938706	0.149056	0.221032	0.96186	0.0208985	0.99241	0.00460697	0.0104518	0.536129	0.863861	0.0488135	0.998487	0.000912553	0.00243578	0.640826
DDB_G0269308	DDB_G0269308_ps	0.990309	0.00486199	0.994747	0.00175883	0.884735	0.0587427	0.823927	0.0903812	0.992405	0.0046113	0.00699927	0.556181	0.953802	0.0248012	0.998549	0.0008759	0.0627751	0.457905
DDB_G0269318	DDB_G0269318	0.997087	0.00173312	0.999187	0.000419326	0.963169	0.0218312	0.944548	0.0321863	0.995765	0.00261173	0.871081	0.0787534	0.988001	0.00726138	0.999414	0.000339809	0.862862	0.0855348
DDB_G0269350	DDB_G0269350	0.99611	0.00238059	0.998627	0.000708495	0.803868	0.0801329	0.943479	0.0327448	0.992589	0.00452609	0.797702	0.116561	0.977674	0.0137249	0.998949	0.000636746	0.12447	0.403408
DDB_G0269372	DDB_G0269372	0.997206	0.0016474	0.999811	9.94e-05	0.869828	0.0633984	0.962915	0.0204544	0.99593	0.00251736	0.0130828	0.522892	0.449352	0.125264	0.993798	0.00232104	0.000236712	0.706596
DDB_G0269374	DDB_G0269374	0.994862	0.00310005	0.998559	0.000743394	0.284823	0.181398	0.952421	0.0275161	0.993312	0.00406119	0.0131072	0.52283	0.209812	0.175779	0.987489	0.00311008	0.898447	0.0631207
DDB_G0269378	rad1	0.966475	0.00858592	0.998691	0.000675693	0.958734	0.0248095	0.955827	0.0249296	0.992794	0.004399	0.899314	0.0622975	0.395726	0.136715	0.998527	0.000891332	0.709385	0.167167
DDB_G0269380	DDB_G0269380	0.98992	0.00496364	0.99939	0.00031242	0.988344	0.00623664	0.924675	0.0428362	0.998167	0.00106005	0.512963	0.232529	0.982532	0.0107474	0.999713	0.000161152	0.596699	0.218597
DDB_G0269408	DDB_G0269408	0.993418	0.00378902	0.998142	0.000953462	0.914664	0.0483159	0.811698	0.0956676	0.9944	0.00335259	0.715785	0.157665	0.94429	0.028299	0.997441	0.00140594	0.690788	0.17671
DDB_G0269414	ebp	0.998305	0.000957711	0.999704	0.000154709	0.0655583	0.257986	0.836866	0.0858482	0.993679	0.00380713	0.000496306	0.655684	0.360519	0.14367	0.979421	0.00371898	9.77e-05	0.720375
DDB_G0269416	rab32B	0.994435	0.00331464	0.999143	0.000444604	0.142814	0.223127	0.907026	0.0521735	0.994478	0.00330103	0.00351621	0.588905	0.948458	0.0268426	0.998934	0.000645547	0.00702238	0.593317
DDB_G0269422	DDB_G0269422	0.996552	0.002102	0.998984	0.000522925	0.951551	0.0292764	0.897387	0.0578843	0.993719	0.00378087	0.832746	0.099529	0.947061	0.0273518	0.995073	0.00206873	0.717757	0.1632
DDB_G0269436	DDB_G0269436	0.994996	0.00302227	0.997036	0.00133009	0.931118	0.040628	0.930357	0.0400254	0.993882	0.00366748	0.862522	0.084349	0.982368	0.0108555	0.999243	0.000452026	0.853941	0.0896015
DDB_G0269446	DDB_G0269446	0.993379	0.00380724	0.9989	0.000568767	0.940759	0.03544	0.952655	0.0274642	0.997631	0.00142877	0.166441	0.347209	0.956566	0.0237722	0.999319	0.000405766	0.498774	0.252508
DDB_G0269472	psmB2	0.999258	0.000379856	0.999355	0.000334002	0.977869	0.012403	0.785657	0.104444	0.996958	0.0018812	0.1803	0.340041	0.89994	0.0405205	0.997529	0.00136981	0.0242708	0.525276
DDB_G0269492	DDB_G0269492	0.995578	0.00268239	0.998709	0.000666731	0.94427	0.0335638	0.912789	0.0494004	0.992084	0.00479848	0.809914	0.110518	0.978347	0.0133338	0.998979	0.000620358	0.79855	0.12133
DDB_G0269494	DDB_G0269494	0.994454	0.00330183	0.998239	0.00090835	0.937042	0.0373194	0.930179	0.0401178	0.992805	0.00439315	0.600129	0.20616	0.988722	0.00675392	0.999216	0.000472892	0.8082	0.114947
DDB_G0269498	DDB_G0269498	0.997385	0.00153819	0.999362	0.000329992	0.977943	0.012337	0.918033	0.0460523	0.99565	0.0026698	0.875506	0.0761356	0.981304	0.0115391	0.999094	0.000547619	0.86063	0.0867491
DDB_G0269512	DDB_G0269512	0.997507	0.00145547	0.995647	0.00162539	0.318712	0.173621	0.854755	0.078046	0.993546	0.00390872	0.00351012	0.588951	0.973056	0.0164352	0.997347	0.00144345	0.0138586	0.558307
DDB_G0269568	med7	0.997466	0.00148219	0.996671	0.00142653	0.93915	0.0362703	0.950051	0.0287393	0.992942	0.00430798	0.839392	0.0959823	0.970737	0.0175507	0.998526	0.000892053	0.498315	0.252925
DDB_G0269570	rabggta	0.995854	0.00251673	0.99839	0.000834094	0.799631	0.0809206	0.847588	0.0814331	0.993654	0.00382834	0.749836	0.140798	0.986389	0.00827527	0.997536	0.00136722	0.0806031	0.437998
DDB_G0269574	dcd3B	0.992647	0.00408781	0.996148	0.0015353	0.00798724	0.311276	0.937006	0.0362982	0.995113	0.00296022	0.486049	0.239895	0.457335	0.123831	0.998899	0.000667781	0.587072	0.22183
DDB_G0269580	DDB_G0269580	0.970908	0.00810107	0.998646	0.00069956	0.942045	0.0347821	0.0710287	0.326039	0.992036	0.00482817	0.580214	0.213787	0.860331	0.0494932	0.998111	0.0011139	0.020006	0.536776
DDB_G0269604	DDB_G0269604	0.996447	0.00217317	0.998948	0.000541323	0.950173	0.0301343	0.922744	0.0438705	0.993746	0.00375442	0.828349	0.101963	0.979061	0.0129325	0.999148	0.000514317	0.818084	0.108767
DDB_G0269608	DDB_G0269608	0.993888	0.00357241	0.96591	0.00293517	0.8763	0.0614177	0.950232	0.0286092	0.996421	0.00218297	0.0284697	0.476306	0.959042	0.0227629	0.993205	0.00241727	0.810844	0.11298
DDB_G0269654	DDB_G0269654	0.994282	0.00338641	0.998112	0.000966974	0.92913	0.0416509	0.97153	0.0154905	0.995361	0.00282059	0.650052	0.186142	0.974313	0.015667	0.997109	0.00152864	0.795027	0.123373
DDB_G0269682	atxn2	0.974139	0.00768581	0.999832	8.65e-05	0.935494	0.0382189	0.984445	0.00843854	0.995448	0.00277751	0.0136976	0.521227	0.827308	0.0563831	0.999143	0.000517229	0.00267551	0.636884
DDB_G0269692	DDB_G0269692	0.977829	0.0072046	0.99907	0.000479893	0.956415	0.0263154	0.952788	0.0272818	0.993827	0.00370611	0.87778	0.0749157	0.0920633	0.20418	0.986618	0.00318885	0.00102168	0.670495
DDB_G0269694	pan2	0.985128	0.00605647	0.988746	0.00225259	0.499083	0.137598	0.924488	0.0429978	0.993472	0.00395481	0.337058	0.280948	0.97858	0.0132038	0.99931	0.0004114	0.000943572	0.673083
DDB_G0269700	DDB_G0269700	0.998878	0.000603271	0.998331	0.000862718	0.0235677	0.290536	0.835346	0.0865427	0.993498	0.00393422	0.040024	0.455745	0.785308	0.0642547	0.995407	0.00199345	0.299821	0.319542
DDB_G0269704	DDB_G0269704	0.994838	0.00311431	0.999085	0.000472642	0.523568	0.133137	0.765996	0.111051	0.992838	0.00437265	0.862434	0.0844965	0.991035	0.00523015	0.999292	0.000418156	0.0295814	0.510968
DDB_G0269714	tdo	0.993803	0.00361188	0.999653	0.000181727	0.674712	0.104536	0.910145	0.0506369	0.994367	0.00337557	0.205866	0.327556	0.990907	0.00536989	0.998118	0.00110941	0.00914872	0.580749
DDB_G0269716	DDB_G0269716	0.997324	0.00157581	0.998927	0.000551922	0.69829	0.0998068	0.76061	0.112201	0.99181	0.00493989	0.000394243	0.661483	0.944784	0.0281009	0.996117	0.00182692	0.00193682	0.649277
DDB_G0269720	abcB7	0.996276	0.00228682	0.999395	0.000310134	0.777924	0.0855837	0.952934	0.0271242	0.99849	0.000844732	0.525784	0.228587	0.932014	0.0320943	0.997769	0.00127561	0.608635	0.213284
DDB_G0269726	DDB_G0269726	0.995463	0.00275649	0.998066	0.000986397	0.905542	0.0517186	0.34469	0.214249	0.992746	0.00444396	0.88614	0.0698067	0.97929	0.0127907	0.996259	0.00178814	0.0293334	0.511718
DDB_G0269742	cdsA	0.997324	0.00157805	0.998325	0.000865232	0.850207	0.0693165	0.895608	0.0588342	0.994002	0.00360487	0.000974616	0.6358	0.209325	0.175833	0.992511	0.00251482	0.000262286	0.704509
DDB_G0269744	DDB_G0269744	0.988616	0.00529873	0.998562	0.000741837	0.705476	0.0986281	0.895666	0.0588126	0.994229	0.00346967	0.0974969	0.393306	0.673933	0.0850522	0.998867	0.000686715	0.00422341	0.617993
DDB_G0269762	DDB_G0269762	0.993132	0.00390739	0.999196	0.000414766	0.109476	0.236277	0.492998	0.17416	0.994873	0.0030896	0.00348341	0.589276	0.705374	0.0792616	0.993109	0.00243066	0.000429668	0.694431
DDB_G0269768	cnrI	0.99818	0.00102608	0.999837	8.38e-05	0.98852	0.00608412	0.667483	0.135515	0.996302	0.00226331	0.0193935	0.500278	0.385489	0.138713	0.989937	0.00285117	0.000215927	0.708475
DDB_G0269772	psmB3	0.997777	0.00127761	0.998734	0.000653334	0.957962	0.0253429	0.939266	0.035014	0.996178	0.00235966	0.159464	0.352508	0.86543	0.0483524	0.994447	0.00219647	0.0162015	0.54899
DDB_G0269776	DDB_G0269776	0.99136	0.00454463	0.998169	0.000940948	0.911252	0.0495841	0.905235	0.0532506	0.994874	0.00308778	0.741121	0.144744	0.979801	0.0125203	0.998998	0.000607928	0.859879	0.0870066
DDB_G0269806	DDB_G0269806	0.99067	0.00476072	0.998562	0.000740846	0.942248	0.0346219	0.895686	0.0587911	0.99237	0.00463435	0.803749	0.11321	0.977352	0.0139449	0.998668	0.000807193	0.432631	0.273962
DDB_G0269808	DDB_G0269808	0.992755	0.00404721	0.99851	0.000767649	0.916223	0.0476968	0.925069	0.0425817	0.992597	0.00451891	0.654108	0.184405	0.963089	0.021002	0.998743	0.000762539	0.738258	0.152923
DDB_G0269814	ncbp1	0.993914	0.00356545	0.998962	0.000533167	0.296228	0.178492	0.975265	0.0132269	0.994039	0.0035777	0.00788524	0.550965	0.985802	0.00856752	0.998796	0.000728818	0.00962738	0.578243
DDB_G0269816	DDB_G0269816	0.983213	0.00640446	0.999195	0.000415207	0.895948	0.0549828	0.618041	0.145842	0.994446	0.00333129	0.904103	0.0591966	0.98129	0.01155	0.998759	0.000753751	0.804925	0.117302
DDB_G0269826	DDB_G0269826	0.987875	0.00548491	0.999385	0.00031515	0.796903	0.081514	0.97064	0.015937	0.997792	0.00132134	0.0989636	0.392429	0.287092	0.158632	0.997066	0.00154301	0.00135704	0.660695
DDB_G0269828	DDB_G0269828	0.988405	0.00534464	0.998622	0.00071119	0.531314	0.131551	0.921573	0.0443562	0.994257	0.00344721	0.800006	0.114961	0.969166	0.0182736	0.998876	0.000680707	0.168454	0.376217
DDB_G0269840	DDB_G0269840	0.996108	0.00238169	0.999358	0.000332518	0.802385	0.0804731	0.866129	0.0731062	0.994201	0.00349027	0.0533596	0.436623	0.970805	0.0175187	0.999108	0.000537927	0.0105407	0.573469
DDB_G0269874	DDB_G0269874	0.985805	0.0059232	0.999263	0.000382498	0.970685	0.0171463	0.783367	0.105438	0.997624	0.00143161	0.661408	0.181738	0.96774	0.018975	0.99936	0.000380812	0.960916	0.023709
DDB_G0269894	orcB	0.994723	0.00316934	0.998094	0.000974326	0.0276645	0.287366	0.45389	0.183852	0.994457	0.00331887	0.00541544	0.569039	0.823492	0.0569322	0.998427	0.00094248	0.00111944	0.667534
DDB_G0269898	DDB_G0269898	0.996381	0.00221524	0.999388	0.000314089	0.776632	0.0858136	0.610181	0.147327	0.993198	0.00412766	0.556429	0.220136	0.990572	0.00558684	0.999426	0.000331913	0.230253	0.346202
DDB_G0269908	DDB_G0269908	0.905707	0.0126797	0.99932	0.000352745	0.93731	0.0372133	0.941597	0.0335537	0.993615	0.00386226	0.141597	0.362857	0.952558	0.025293	0.999259	0.000441528	0.699203	0.172224
DDB_G0269912	redB	0.998347	0.00093526	0.999057	0.000485298	0.91077	0.0497663	0.664342	0.136296	0.993186	0.00413993	0.1384	0.36512	0.792577	0.0630287	0.99908	0.000557903	0.612468	0.211054
DDB_G0269916	atp5b	0.949332	0.0101162	0.999966	1.95e-05	0.982081	0.00996909	0.0194749	0.386862	0.995502	0.00275148	0.790366	0.118733	0.815243	0.0588353	0.999659	0.000195142	0.484415	0.257554
DDB_G0269918	mpl1	0.98638	0.00581389	0.998377	0.000841596	0.924318	0.0441262	0.968109	0.0172074	0.997163	0.00176349	0.815862	0.10776	0.949931	0.026284	0.998768	0.000747483	0.0324767	0.504618
DDB_G0269924	vps18	0.995662	0.00263345	0.999234	0.000394134	0.567222	0.124619	0.969772	0.0164196	0.996368	0.00222767	0.00499792	0.572969	0.052215	0.215163	0.99867	0.000805869	0.00224074	0.643661
DDB_G0269926	DDB_G0269926	0.995803	0.00254706	0.999219	0.000401515	0.975335	0.0139729	0.858843	0.0765542	0.995102	0.00296755	0.788019	0.120118	0.0662965	0.210871	0.99852	0.000895651	0.930999	0.0430334
DDB_G0269960	DDB_G0269960	0.997861	0.00122452	0.999426	0.000295397	0.96986	0.0177737	0.955573	0.0250155	0.996602	0.00207377	0.835014	0.098299	0.958413	0.0230513	0.99748	0.0013919	0.813948	0.110855
DDB_G0269962	DDB_G0269962	0.978251	0.00716106	0.999402	0.000306334	0.801619	0.0805929	0.831365	0.0877382	0.996455	0.00216351	0.493963	0.238269	0.222183	0.172611	0.998795	0.00073002	0.0335871	0.501533
DDB_G0269982	DDB_G0269982	0.991881	0.00436327	0.999023	0.00050269	0.834721	0.0730542	0.917058	0.0466552	0.994265	0.003442	0.452219	0.249372	0.977472	0.0138573	0.999288	0.000420148	0.241537	0.341727
DDB_G0270004	DDB_G0270004	0.996113	0.00237894	0.998831	0.000603424	0.945805	0.0325769	0.902371	0.0549345	0.99281	0.00439023	0.814647	0.108253	0.980595	0.0120792	0.999021	0.000593527	0.803579	0.11808
DDB_G0270006	jcdI	0.951438	0.0099449	0.999364	0.0003288	0.0885582	0.245674	0.970272	0.0161434	0.993767	0.00374108	0.0371684	0.460772	0.984719	0.00928316	0.997599	0.00134427	0.00772093	0.588706
DDB_G0270024	mgp2	0.99532	0.00283925	0.99875	0.000643765	0.612707	0.115845	0.882875	0.0650424	0.997483	0.00152789	0.104721	0.388126	0.578449	0.10147	0.99703	0.00155646	0.00176212	0.652781
DDB_G0270028	DDB_G0270028	0.994911	0.00307245	0.999126	0.000451302	0.963992	0.0213999	0.359695	0.208787	0.995496	0.0027552	0.981407	0.0107558	0.983408	0.0101202	0.997859	0.00123298	0.0334615	0.502237
DDB_G0270034	DDB_G0270034	0.996125	0.00237181	0.999487	0.000263181	0.941628	0.0349595	0.89547	0.0589203	0.996009	0.0024714	0.0406984	0.454515	0.420934	0.131595	0.998107	0.00111684	0.00157228	0.656216
DDB_G0270036	ppp2r4	0.996282	0.00228292	0.999371	0.000325076	0.94468	0.0332579	0.507986	0.171025	0.992361	0.00463866	0.65365	0.184825	0.990069	0.00591762	0.997823	0.00125193	0.0613689	0.459496
DDB_G0270098	DDB_G0270098	0.980106	0.00690378	0.99918	0.000423728	0.986661	0.00745015	0.0089157	0.413768	0.998828	0.000623552	0.629529	0.194263	0.467967	0.121728	0.999912	4.81e-05	0.461061	0.264949
DDB_G0270116	DDB_G0270116	0.994312	0.00336861	0.999242	0.000390877	0.956839	0.0260307	0.685507	0.131204	0.993246	0.0040937	0.291715	0.294723	0.685801	0.0831548	0.996932	0.00158923	0.00812464	0.586288
DDB_G0270120	sdhB	0.99951	0.000245372	0.999775	0.000116548	0.986759	0.00737403	0.88449	0.0641274	0.997488	0.0015225	0.779838	0.124507	0.988756	0.00672223	0.999765	0.000127227	0.13992	0.393227
DDB_G0270126	rasY	0.993682	0.00366454	0.998015	0.00100728	0.585483	0.121237	0.978346	0.0115719	0.992562	0.00453903	0.210542	0.325079	0.973274	0.0162987	0.998354	0.000983197	0.109346	0.414667
DDB_G0270128	DDB_G0270128	0.996501	0.00213229	0.99919	0.000417414	0.947394	0.0316675	0.852679	0.0790971	0.992081	0.0047999	0.941612	0.0348649	0.967484	0.0190999	0.998236	0.00104568	0.78104	0.131258
DDB_G0270130	DDB_G0270130	0.996157	0.00235698	0.997543	0.00117803	0.107413	0.237186	0.615409	0.146289	0.992787	0.00440921	0.0911972	0.398538	0.972689	0.0165762	0.997751	0.00128232	0.21817	0.351246
DDB_G0270148	cpsf4	0.9937	0.00365801	0.998465	0.000794366	0.311707	0.175089	0.537912	0.162998	0.994737	0.00315133	0.283755	0.297447	0.874711	0.0464168	0.998219	0.00105427	0.00479727	0.611356
DDB_G0270162	allB2	0.627727	0.0207311	0.996898	0.001367	0.98457	0.00858383	3.95e-05	0.512364	0.997108	0.00177997	0.00467638	0.576339	0.881405	0.0451265	0.997253	0.00147957	0.00419635	0.61821
DDB_G0270200	DDB_G0270200	0.995225	0.002895	0.996222	0.00152034	0.602293	0.117396	0.901777	0.0552874	0.992486	0.00456644	0.861651	0.0848888	0.985071	0.00902921	0.998119	0.00110906	0.801728	0.119273
DDB_G0270206	DDB_G0270206	0.995034	0.00300185	0.996621	0.00144008	0.965139	0.0205165	0.102541	0.306707	0.993268	0.00408595	0.81996	0.106142	0.948072	0.0269541	0.998667	0.00080795	0.606162	0.214249
DDB_G0270220	DDB_G0270220	0.99036	0.00484249	0.999341	0.00034096	0.80052	0.0807821	0.826429	0.0893407	0.994733	0.00315498	0.0105109	0.535662	0.944672	0.02813	0.99919	0.000488838	0.0154322	0.551998
DDB_G0270224	DDB_G0270224	0.989377	0.00511225	0.980538	0.00255235	0.967052	0.0193076	0.848608	0.0810502	0.996177	0.00236165	0.704932	0.163219	0.8645	0.0486553	0.991477	0.00266596	0.0793844	0.439165
DDB_G0270238	DDB_G0270238	0.993152	0.00389967	0.998897	0.000570772	0.887505	0.0578758	0.976403	0.0127139	0.996498	0.00213525	0.502133	0.235738	0.92312	0.03481	0.994088	0.00226763	0.0844768	0.434649
DDB_G0270256	DDB_G0270256	0.98948	0.00508406	0.998319	0.000868582	0.917344	0.0472132	0.947995	0.0300437	0.997712	0.00138024	0.699432	0.165313	0.986339	0.00831599	0.9989	0.000667363	0.844742	0.0943472
DDB_G0270260	nhp6	0.999731	0.000149646	0.99992	4.18e-05	0.641209	0.110831	0.699812	0.127462	0.997616	0.00144009	0.958765	0.0246115	0.975803	0.0147967	0.999688	0.000174673	0.919144	0.0511215
DDB_G0270264	metap2	0.999312	0.000345332	0.999356	0.000332963	0.959276	0.0245892	0.728844	0.120204	0.997262	0.00170287	0.951876	0.0282789	0.980355	0.0122028	0.999858	7.59e-05	0.968504	0.0195069
DDB_G0270278	DDB_G0270278	0.968989	0.00830779	0.99844	0.000808075	0.224561	0.196462	0.57984	0.154295	0.993305	0.00406429	0.00291319	0.596427	0.946398	0.0275896	0.998486	0.000913271	0.00776406	0.588355
DDB_G0270282	DDB_G0270282	0.996811	0.00193143	0.998656	0.000693028	0.640578	0.111013	0.946923	0.0306475	0.993096	0.00421419	0.887998	0.0688139	0.957724	0.0233164	0.998585	0.000854767	0.0730531	0.446592
DDB_G0270298	pctA	0.998424	0.000885545	0.999585	0.000213157	0.882893	0.059374	0.981611	0.00974026	0.996224	0.00231712	0.0491645	0.44159	0.492318	0.117407	0.993621	0.00234722	0.000295392	0.702178
DDB_G0270342	DDB_G0270342	0.223351	0.0261059	0.99576	0.00160346	0.942418	0.0344878	6.73e-12	0.556039	0.992961	0.00429463	2.32e-05	0.700397	0.179377	0.184062	0.997583	0.00135067	2.22e-06	0.732922
DDB_G0270358	DDB_G0270358	0.994058	0.00348837	0.998603	0.000720549	0.0979567	0.241546	0.315946	0.222016	0.995259	0.00288157	0.000319519	0.666385	0.969677	0.0180671	0.999066	0.000565478	0.00344743	0.627629
DDB_G0270372	DDB_G0270372	0.997867	0.00122276	0.999456	0.000282019	0.971674	0.0166399	0.951015	0.0281667	0.99688	0.00192853	0.900316	0.0617191	0.989479	0.00633587	0.999567	0.000239894	0.893251	0.0675057
DDB_G0270406	eIF4e3	0.991789	0.00440375	0.998888	0.000575351	0.948367	0.0311599	0.914584	0.0481295	0.992813	0.00438584	0.78785	0.120221	0.956042	0.0239764	0.998493	0.000909682	0.794182	0.123954
DDB_G0270416	DDB_G0270416	0.996887	0.00187801	0.998135	0.00095768	0.965748	0.0201496	0.824881	0.0900419	0.99408	0.00355383	0.685733	0.171634	0.967972	0.0188828	0.99734	0.00144613	0.664085	0.18796
DDB_G0270446	DDB_G0270446	0.994949	0.00304669	0.998109	0.000968245	0.933506	0.0391759	0.947778	0.0302202	0.995291	0.00286682	0.463932	0.246241	0.949526	0.0264105	0.99827	0.00102811	0.0325866	0.50413
DDB_G0270450	DDB_G0270450	0.981403	0.00670165	0.996423	0.00147987	0.947172	0.0317692	0.876723	0.068225	0.994289	0.00342983	0.0286768	0.4758	0.97745	0.0138768	0.996851	0.00161602	0.116051	0.409712
DDB_G0270466	DDB_G0270466	0.98438	0.00619792	0.949429	0.00318681	0.906057	0.0516247	0.718443	0.122457	0.997498	0.00151161	0.00895278	0.544507	0.826007	0.0565798	0.988921	0.00296132	0.396558	0.284321
DDB_G0270476	DDB_G0270476	0.995722	0.00260117	0.998845	0.000596253	0.967965	0.0187726	0.922094	0.0441478	0.994136	0.00351947	0.882749	0.0720998	0.986211	0.00836357	0.999267	0.000435799	0.883157	0.0739988
DDB_G0270512	DDB_G0270512	0.9979	0.00120604	0.999359	0.000331627	0.971203	0.0168937	0.95014	0.0286614	0.994831	0.00311316	0.898678	0.062414	0.969978	0.0179343	0.998721	0.000775703	0.804138	0.117662
DDB_G0270514	DDB_G0270514	0.997937	0.00117846	0.999465	0.000276776	0.974255	0.0147175	0.921825	0.0442635	0.99664	0.00204474	0.909316	0.0557255	0.977225	0.0140176	0.99892	0.000654283	0.838783	0.0967909
DDB_G0270530	DDB_G0270530	0.994391	0.00332799	0.997825	0.00108043	0.924212	0.0441605	0.919989	0.0451261	0.992284	0.00468601	0.798046	0.116312	0.925506	0.0340555	0.994995	0.00208483	0.487992	0.256423
DDB_G0270548	gdt10_ps	0.996767	0.00196104	0.997651	0.00114374	0.912448	0.0491669	0.780916	0.106198	0.994368	0.0033738	0.326369	0.28448	0.983327	0.0101806	0.99913	0.000524729	0.822633	0.105716
DDB_G0270562	acy1	0.997468	0.00147906	0.998054	0.000990526	0.672979	0.104786	0.624923	0.144204	0.996075	0.00242867	0.86248	0.0844474	0.935331	0.0311489	0.999314	0.000408308	0.94756	0.0315172
DDB_G0270570	DDB_G0270570	0.977965	0.0071895	0.995828	0.00159154	0.616335	0.115391	0.155019	0.277919	0.99342	0.00398635	0.0555924	0.434281	0.981624	0.0113197	0.998862	0.000690221	0.113325	0.411802
DDB_G0270582	DDB_G0270582	0.924544	0.0116395	0.998889	0.000575065	0.972696	0.0159882	9.21e-14	0.558991	0.992045	0.00482251	0.000400074	0.661007	0.494403	0.117215	0.99545	0.00198365	0.000369409	0.697517
DDB_G0270586	DDB_G0270586	0.92821	0.0114492	0.996722	0.00141519	0.880587	0.0600791	0.918846	0.0457275	0.993542	0.00391031	0.838213	0.0966247	0.590841	0.0997416	0.986915	0.00316439	0.34339	0.302169
DDB_G0270594	DDB_G0270594	0.994691	0.00318658	0.998408	0.000825896	0.935665	0.0381225	0.86286	0.074662	0.991708	0.00498517	0.784217	0.122164	0.970821	0.0174959	0.998561	0.000868941	0.77108	0.136313
DDB_G0270596	DDB_G0270596	0.988625	0.0052957	0.95523	0.00308153	0.960676	0.0235751	0.905798	0.0529151	0.992565	0.00453615	0.884024	0.0711811	0.963584	0.0207862	0.998559	0.000870042	0.0223183	0.529908
DDB_G0270598	DDB_G0270598	0.996066	0.0024106	0.998512	0.000765379	0.948533	0.031058	0.925899	0.04214	0.992924	0.00432567	0.661091	0.181997	0.970149	0.0178431	0.999046	0.000578048	0.821292	0.106615
DDB_G0270600	DDB_G0270600	0.996712	0.00199955	0.99873	0.000655475	0.935089	0.0384034	0.896313	0.0584895	0.992576	0.00453327	0.771885	0.12852	0.974266	0.0156995	0.999249	0.000447737	0.0315295	0.50698
DDB_G0270626	armc8	0.995258	0.00287784	0.999571	0.00022194	0.830647	0.0740313	0.960205	0.0223716	0.99707	0.00181277	0.364777	0.272419	0.984811	0.00920567	0.9992	0.000481531	0.29552	0.321436
DDB_G0270628	DDB_G0270628	0.997255	0.00162096	0.999546	0.00023463	0.897597	0.0544124	0.968452	0.0170353	0.997092	0.00179182	0.800148	0.114861	0.90057	0.0403809	0.999227	0.000463646	0.819493	0.107948
DDB_G0270656	DDB_G0270656_ps	0.971217	0.00805478	0.999048	0.000488958	0.954977	0.0273868	0.904868	0.0535622	0.992458	0.00457949	0.769477	0.129788	0.983412	0.0101081	0.998992	0.000612743	0.834369	0.0995429
DDB_G0270672	fslN	0.599781	0.0210612	0.999532	0.000242691	0.155374	0.218767	0.954391	0.0260211	0.994809	0.00312404	0.0937737	0.396451	0.957095	0.0235438	0.99968	0.000181073	0.790075	0.126649
DDB_G0270728	DDB_G0270728	0.992725	0.00405572	0.998814	0.000611184	0.955343	0.0271132	0.86361	0.0742885	0.99308	0.00422318	0.552191	0.221226	0.963951	0.020643	0.99617	0.00181152	0.736636	0.154277
DDB_G0270732	DDB_G0270732	0.998572	0.000782402	0.999303	0.000361675	0.978901	0.0117871	0.96497	0.0194067	0.997662	0.00140877	0.957752	0.0251087	0.990474	0.00564894	0.999482	0.000298228	0.871439	0.0814181
DDB_G0270734	DDB_G0270734	0.989088	0.00518824	0.998415	0.000821726	0.167675	0.214375	0.935195	0.0370857	0.993441	0.00397374	0.839904	0.0955862	0.956784	0.0236758	0.996619	0.0016888	0.86031	0.0868134
DDB_G0270740	DDB_G0270740	0.994211	0.00341421	0.999572	0.000220252	0.976659	0.0131365	0.952389	0.0275681	0.997524	0.00150069	0.91773	0.0496971	0.968781	0.0184266	0.99893	0.000647684	0.853158	0.0901217
DDB_G0270746	DDB_G0270746	0.974733	0.00759911	0.997974	0.00102382	0.464513	0.144907	0.653984	0.138914	0.993421	0.00398477	0.320657	0.286006	0.0984098	0.20294	0.997784	0.00126909	0.39272	0.285359
DDB_G0270760	DDB_G0270760	0.961617	0.00906975	0.997943	0.00103545	0.412146	0.154898	0.430371	0.189829	0.992069	0.00481122	0.00203052	0.611445	0.83354	0.055139	0.998444	0.000934769	0.000304979	0.701724
DDB_G0270776	DDB_G0270776	0.959159	0.0093164	0.997759	0.0011065	0.874516	0.062091	0.128357	0.291158	0.991974	0.00485643	0.204088	0.328931	0.968566	0.0185702	0.998353	0.000984613	0.624765	0.205135
DDB_G0270804	DDB_G0270804	0.996544	0.00210735	0.999072	0.000479311	0.955882	0.026687	0.932361	0.0388146	0.992056	0.00481969	0.846779	0.0909737	0.960381	0.0221601	0.998006	0.00116591	0.739367	0.152185
DDB_G0270854	DDB_G0270854	0.995382	0.00280924	0.998957	0.000535791	0.718481	0.0964761	0.850727	0.0799949	0.992312	0.00466451	0.00397785	0.583118	0.964343	0.0204718	0.998578	0.000860117	0.00925316	0.580021
DDB_G0270894	irlC	0.9945	0.00327813	0.995722	0.00161132	0.973552	0.0152876	0.874093	0.069244	0.992941	0.00431094	0.152797	0.356149	0.974306	0.0156716	0.999162	0.000505764	0.835176	0.0990223
DDB_G0270918	DDB_G0270918	0.990324	0.00485613	0.999606	0.000203089	0.816318	0.0772534	0.989847	0.00507153	0.998116	0.00109602	0.00693155	0.556557	0.986822	0.00809327	0.999534	0.000261045	0.00636215	0.598931
DDB_G0270928	sir2E	0.984125	0.00624719	0.999707	0.000152698	0.960716	0.0235533	0.204087	0.256967	0.992036	0.00482958	0.971891	0.0175654	0.986004	0.00847921	0.999571	0.000238685	0.0766537	0.442564
DDB_G0270970	DDB_G0270970	0.995554	0.00269342	0.9993	0.000363142	0.78691	0.0833689	0.919507	0.0454732	0.993399	0.00400361	0.762436	0.133677	0.982778	0.0105815	0.999073	0.000562493	0.738047	0.153093
DDB_G0270972	DDB_G0270972	0.997922	0.00118742	0.999189	0.000418297	0.074164	0.253745	0.267547	0.235534	0.997039	0.00183571	0.0506848	0.439513	0.948069	0.0269597	0.999786	0.000118348	0.888465	0.0712543
DDB_G0271000	pks3	0.975057	0.00756444	0.999367	0.000327162	0.956146	0.026537	0.726688	0.12076	0.994556	0.0032671	0.00070287	0.646053	0.662061	0.0870665	0.992142	0.00256843	0.000632123	0.685145
DDB_G0271006	DDB_G0271006	0.997543	0.00142581	0.992572	0.00199719	0.93098	0.0407141	0.958514	0.02326	0.996897	0.00191959	0.939804	0.0361379	0.982063	0.0110528	0.999285	0.000421856	0.892404	0.0682342
DDB_G0271014	DDB_G0271014	0.991	0.00465788	0.999479	0.000268971	0.95857	0.0248939	0.784961	0.10482	0.998031	0.0011482	0.414071	0.258351	0.75885	0.0692707	0.998279	0.00102249	0.270676	0.330034
DDB_G0271044	DDB_G0271044	0.995863	0.0025113	0.998476	0.000788482	0.911925	0.0493295	0.805588	0.0979549	0.992172	0.00474731	0.869042	0.0803399	0.96672	0.0194158	0.999023	0.00059241	0.058334	0.463604
DDB_G0271050	magA	0.990329	0.00485418	0.996939	0.00135457	0.0374845	0.27807	0.940351	0.0343126	0.993149	0.00416736	0.038684	0.45781	0.976507	0.0144588	0.998693	0.000793156	0.00249155	0.639936
DDB_G0271060	DDB_G0271060	0.994042	0.00349784	0.998396	0.000831173	0.109651	0.236156	0.93139	0.0393744	0.997048	0.00183113	0.0908861	0.398799	0.96271	0.0212186	0.997698	0.00130405	0.892344	0.0683064
DDB_G0271062	DDB_G0271062	0.995877	0.00250424	0.998148	0.000949943	0.0317718	0.282883	0.95067	0.0284534	0.99372	0.00377922	0.0123252	0.526615	0.70911	0.0784663	0.977944	0.00380581	0.756991	0.143601
DDB_G0271074	DDB_G0271074	0.158229	0.0267542	0.996671	0.00142694	0.811817	0.0783039	1.01e-07	0.540818	0.998506	0.000827845	0.00100822	0.634624	0.970108	0.0178613	0.999793	0.000111755	0.00409124	0.619337
DDB_G0271094	fah	0.998198	0.0010125	0.999414	0.00030117	0.974095	0.0148953	7.8e-05	0.505041	0.992884	0.00434916	0.0428021	0.450411	0.978715	0.0131286	0.998938	0.000643622	0.190393	0.364149
DDB_G0271106	sod2	0.998996	0.000513091	0.999329	0.000348044	0.977846	0.0124522	0.985301	0.00781983	0.998177	0.00104544	0.668077	0.178998	0.855524	0.0505721	0.999768	0.000125174	0.950996	0.0297522
DDB_G0271114	DDB_G0271114	0.986461	0.00580313	0.998275	0.00089089	0.718773	0.0964036	0.917007	0.0467245	0.995742	0.00262489	0.518819	0.230323	0.962672	0.0212329	0.998702	0.000787245	0.564215	0.231937
DDB_G0271120	DDB_G0271120	0.997672	0.00134627	0.998167	0.00094165	0.933273	0.0393338	0.972513	0.0148629	0.996225	0.00231507	0.587196	0.211059	0.731515	0.0743098	0.998302	0.00101176	0.00781986	0.588054
DDB_G0271122	ufd1	0.991988	0.00432466	0.998472	0.000790724	0.935913	0.0379643	0.724283	0.121352	0.995318	0.00285391	0.931671	0.0404429	0.950135	0.0262074	0.999398	0.000351649	0.951379	0.0293402
DDB_G0271130	DDB_G0271130	0.990208	0.00488293	0.998149	0.00094938	0.842943	0.0712385	0.0556383	0.339985	0.993387	0.00401299	0.0609396	0.427756	0.847594	0.0523376	0.997574	0.00135432	0.162756	0.379988
DDB_G0271144	cnxA	0.977943	0.00719251	0.999728	0.000141375	0.959616	0.0243365	0.730347	0.119847	0.993934	0.00364044	0.0103383	0.53712	0.321868	0.150855	0.997742	0.00128586	0.373455	0.291035
DDB_G0271160	DDB_G0271160	0.99874	0.000683202	0.999761	0.000123301	0.987665	0.00674492	0.983667	0.00881217	0.997844	0.00129107	0.956354	0.025903	0.984016	0.00976594	0.99508	0.00206586	0.919167	0.0510328
DDB_G0271256	DDB_G0271256	0.998211	0.00100468	0.999529	0.000243748	0.974372	0.0145974	0.962885	0.0204859	0.997278	0.0016763	0.85793	0.0860313	0.990672	0.00551537	0.99964	0.000207696	0.903028	0.0606216
DDB_G0271280	DDB_G0271280	0.994951	0.00304519	0.999089	0.000470461	0.940328	0.0357491	0.96626	0.0185365	0.993924	0.00364551	0.711859	0.159702	0.734593	0.0736421	0.999251	0.000446117	0.119419	0.407353
DDB_G0271282	CSN7	0.997995	0.00113663	0.999129	0.000449843	0.544855	0.129128	0.946519	0.0308983	0.996033	0.00244814	0.00604461	0.563222	0.934974	0.0312075	0.998839	0.000703734	0.00219077	0.644231
DDB_G0271288	DDB_G0271288	0.996783	0.00195226	0.998852	0.000593389	0.777069	0.0857367	0.95502	0.025523	0.994647	0.00320588	0.047665	0.44413	0.858893	0.0497691	0.998183	0.00107509	0.00274884	0.635816
DDB_G0271320	DDB_G0271320	0.998297	0.000960659	0.99765	0.00114406	0.955761	0.0267768	0.953945	0.0263758	0.996016	0.00246562	0.875812	0.0758709	0.990868	0.00541532	0.999412	0.000342088	0.865697	0.0841843
DDB_G0271334	DDB_G0271334	0.980559	0.00683105	0.999101	0.0004648	0.87573	0.0616682	0.979361	0.0109583	0.994372	0.00337027	0.138917	0.364216	0.77933	0.0654104	0.998795	0.00072962	0.0119993	0.566837
DDB_G0271346	yod1	0.980882	0.00677896	0.998755	0.000641041	0.854565	0.067975	0.902876	0.0546696	0.993605	0.00387029	0.944025	0.033502	0.985804	0.00856071	0.999298	0.00041617	0.564142	0.231999
DDB_G0271362	DDB_G0271362	0.998837	0.000627195	0.999679	0.000167787	0.983657	0.00922522	0.972734	0.0145778	0.997968	0.00120114	0.94229	0.0345226	0.987409	0.00768004	0.999205	0.000477981	0.894562	0.0667675
DDB_G0271378	DDB_G0271378	0.996657	0.00203561	0.998944	0.000543792	0.888311	0.0575798	0.82839	0.0886186	0.993299	0.00406893	0.549533	0.222016	0.704628	0.0793585	0.99627	0.00178396	0.0625643	0.458224
DDB_G0271380	DDB_G0271380	0.997433	0.00150696	0.953424	0.00311652	0.898711	0.0541052	0.950145	0.0286353	0.993458	0.00396428	0.689918	0.170075	0.985035	0.00905553	0.999331	0.000398368	0.504336	0.250704
DDB_G0271388	cog8	0.996463	0.00216215	0.993576	0.00190296	0.974268	0.0147026	0.848255	0.0811626	0.992328	0.00465733	0.904827	0.0584715	0.981594	0.0113363	0.998826	0.00071066	0.252017	0.337103
DDB_G0271390	DDB_G0271390	0.997636	0.00136777	0.999268	0.000378838	0.966873	0.0194705	0.950674	0.0284274	0.995896	0.00253261	0.883714	0.0713989	0.988654	0.00679338	0.99951	0.000275855	0.876005	0.077882
DDB_G0271392	DDB_G0271392	0.994564	0.00324759	0.998725	0.000658469	0.946568	0.0321554	0.85811	0.0768193	0.994037	0.0035794	0.496538	0.237332	0.940263	0.0296142	0.999121	0.000529063	0.402727	0.28241
DDB_G0271410	DDB_G0271410	0.992911	0.00398852	0.998149	0.000949661	0.8536	0.0682722	0.918782	0.0457738	0.992298	0.00467599	0.819963	0.106093	0.975665	0.014906	0.998678	0.00080132	0.605938	0.214309
DDB_G0271446	DDB_G0271446	0.996072	0.00240571	0.996814	0.00139112	0.909896	0.0500773	0.907687	0.0516747	0.993201	0.00412458	0.823493	0.104343	0.98186	0.0111646	0.999016	0.000596647	0.812953	0.111484
DDB_G0271520	pks5	0.972054	0.00795431	0.995712	0.00161264	0.75824	0.0897142	2.61e-05	0.515233	0.998043	0.00114476	0.00197582	0.612275	0.861304	0.049269	0.997508	0.0013802	0.010826	0.572179
DDB_G0271538	DDB_G0271538	0.996446	0.00217375	0.999214	0.000405508	0.827378	0.0748056	0.886731	0.0632632	0.992417	0.00460263	0.0375903	0.459939	0.941835	0.0291608	0.98565	0.00328108	0.00463575	0.613058
DDB_G0271542	DDB_G0271542	0.995986	0.00244383	0.997625	0.00115188	0.93762	0.0370986	0.915883	0.0472792	0.993731	0.00376933	0.709177	0.161089	0.938833	0.030149	0.999083	0.000554186	0.1225	0.405427
DDB_G0271586	tgrK1	0.994678	0.00319248	0.999713	0.000149279	0.83442	0.0731553	0.93871	0.0353731	0.996758	0.00196937	0.904328	0.0590167	0.989363	0.00637645	0.999424	0.000332578	0.517162	0.245909
DDB_G0271608	polZ	0.989557	0.00506238	0.995548	0.00164513	0.692567	0.100775	0.945104	0.0317694	0.996136	0.00239147	0.379615	0.268963	0.904886	0.0393651	0.995664	0.0019372	0.0186517	0.540543
DDB_G0271624	DDB_G0271624	0.993495	0.00375364	0.999718	0.000147259	0.974757	0.0143853	0.935607	0.0369179	0.997688	0.00140022	0.906141	0.0574856	0.987225	0.00779259	0.999081	0.000555351	0.889338	0.0709802
DDB_G0271650	tgrJ_ps1	0.996833	0.00191613	0.999215	0.00040418	0.96063	0.0236186	0.940318	0.0343612	0.99481	0.00312223	0.862522	0.0843982	0.943541	0.0285801	0.997347	0.00144364	0.763908	0.139572
DDB_G0271652	tgrJ_ps2	0.998199	0.00101152	0.977745	0.00263467	0.942045	0.0347732	0.934267	0.0377064	0.993639	0.00384615	0.880052	0.0736998	0.985003	0.00909482	0.999248	0.000449349	0.881199	0.0748181
DDB_G0271660	DDB_G0271660	0.997512	0.00145072	0.999057	0.000484859	0.969909	0.0177221	0.965679	0.0188617	0.997548	0.00148701	0.844264	0.0924161	0.986717	0.00815389	0.996013	0.00185263	0.869182	0.0823141
DDB_G0271676	DDB_G0271676	0.986567	0.00578269	0.994169	0.00183051	0.972865	0.0158367	0.483383	0.176733	0.996206	0.00233144	0.00391152	0.58369	0.989056	0.0065459	0.99921	0.000476199	0.92734	0.0446852
DDB_G0271682	DDB_G0271682	0.985933	0.00590072	0.999673	0.000171131	0.167226	0.214553	0.977001	0.012386	0.996607	0.00206932	0.0379146	0.459484	0.806498	0.0604172	0.997508	0.00137982	0.0480675	0.477951
DDB_G0271704	DDB_G0271704	0.995042	0.00299836	0.99903	0.000499481	0.7458	0.0915412	0.88835	0.0624452	0.992091	0.00479422	0.784862	0.121705	0.956769	0.0236859	0.995634	0.00194483	0.71734	0.163313
DDB_G0271712	DDB_G0271712	0.977747	0.0072122	0.99699	0.00134074	0.881834	0.0596476	1.72e-11	0.555203	0.999978	6.91e-06	0.0002761	0.669132	0.855972	0.0504308	0.997393	0.00142407	4.41e-05	0.727889
DDB_G0271714	DDB_G0271714	0.941621	0.0107064	0.997437	0.00121218	0.91995	0.0459967	3.28e-10	0.551313	0.998422	0.000886065	0.000538101	0.653474	0.810523	0.0597236	0.997383	0.00143014	6.41e-05	0.724823
DDB_G0271716	DDB_G0271716	0.706058	0.019303	0.995411	0.00166716	0.923063	0.0446766	1.47e-10	0.552531	0.99962	0.00015997	5.57e-05	0.693016	0.92241	0.0350101	0.998733	0.000769326	2.25e-05	0.730953
DDB_G0271718	DDB_G0271718	0.400902	0.0237091	0.995727	0.00161053	0.879874	0.0602903	1.66e-10	0.552347	0.998065	0.00112759	0.000149475	0.680309	0.958329	0.023101	0.998877	0.000680292	3.44e-05	0.729242
DDB_G0271756	DDB_G0271756	0.994644	0.0032107	0.985842	0.00237747	0.886377	0.0582703	0.880252	0.0664103	0.992582	0.0045304	0.660363	0.182153	0.96498	0.0202365	0.997812	0.00125788	0.724199	0.159687
DDB_G0271760	DDB_G0271760	0.995737	0.00259161	0.998521	0.000760546	0.436459	0.15021	0.809616	0.0966079	0.992186	0.0047359	0.314925	0.287541	0.878942	0.0456261	0.998989	0.000615133	0.0127792	0.563562
DDB_G0271764	DDB_G0271764	0.947066	0.0102807	0.997871	0.00106419	0.665699	0.106473	0.849221	0.0807578	0.992269	0.00469743	0.762923	0.133375	0.979303	0.0127805	0.998219	0.00105445	0.232839	0.344768
DDB_G0271778	CYP516B1	0.967203	0.00850677	0.998006	0.00101159	0.910859	0.0497389	0.000144216	0.497309	0.992956	0.00429612	0.00240009	0.604204	0.809716	0.0598547	0.998636	0.000824362	0.0027994	0.635101
DDB_G0271780	DDB_G0271780	0.996975	0.00181285	0.998036	0.000998539	0.933897	0.0389912	0.912593	0.0494229	0.992248	0.00471024	0.863167	0.0839538	0.972084	0.0168861	0.997324	0.0014515	0.735256	0.154782
DDB_G0271814	DDB_G0271814	0.992816	0.00401857	0.998754	0.000641328	0.961841	0.0227	0.917436	0.0464469	0.991718	0.00498091	0.880227	0.0735934	0.971944	0.0169724	0.998672	0.000804732	0.835688	0.0986958
DDB_G0271818	DDB_G0271818	0.87418	0.0140755	0.994726	0.00176113	0.866291	0.0644756	1.12e-09	0.549417	0.996732	0.00197868	0.000352149	0.664653	0.873199	0.0467358	0.997903	0.00121607	6.22e-05	0.725096
DDB_G0271822	DDB_G0271822	0.921559	0.0118155	0.997095	0.00131393	0.873386	0.0623555	2.38e-09	0.548369	0.998386	0.000918299	0.000429166	0.659251	0.919643	0.035736	0.998199	0.00106478	4.77e-05	0.727398
DDB_G0271824	DDB_G0271824	0.705694	0.0193481	0.994034	0.00184355	0.934389	0.0387455	2.62e-13	0.558203	0.998842	0.000613588	5.76e-05	0.692677	0.988589	0.00687158	0.99771	0.00129868	1.61e-05	0.731801
DDB_G0271826	DDB_G0271826	0.99145	0.00451273	0.981977	0.00251031	0.0914029	0.244459	0.933683	0.0379907	0.992403	0.00461418	0.797266	0.11666	0.930483	0.0326041	0.992357	0.00253575	0.312007	0.314742
DDB_G0271842	scsC	0.998029	0.00112082	0.999854	7.37e-05	0.633323	0.112419	0.775177	0.108355	0.995415	0.00278875	0.0104026	0.536712	0.501826	0.11546	0.991374	0.0026762	0.000114435	0.718384
DDB_G0271850	DDB_G0271850	0.964133	0.0088419	0.989988	0.00219158	0.640771	0.110922	0.444275	0.186454	0.992792	0.00440484	0.000910603	0.638201	0.584726	0.100551	0.997401	0.00142161	0.0150428	0.553634
DDB_G0271870	agnC	0.983255	0.00639662	0.995689	0.00161741	0.596021	0.118843	0.956718	0.0242089	0.993072	0.00423215	0.644569	0.188315	0.0105449	0.227156	0.950677	0.00493005	9.88e-05	0.720187
DDB_G0271942	arl5	0.99663	0.00204898	0.996421	0.00148031	0.960988	0.0234337	0.0147225	0.39725	0.991713	0.00498233	0.0290341	0.474566	0.946124	0.0276579	0.999151	0.000512369	0.905567	0.0593251
DDB_G0271946	DDB_G0271946	0.972532	0.00789671	0.999735	0.000137772	0.803472	0.0802008	0.981385	0.00985711	0.997683	0.00140306	0.466984	0.24582	0.990659	0.00553332	0.998555	0.000873339	0.0490937	0.475979
DDB_G0271964	DDB_G0271964_ps	0.994944	0.00305165	0.998577	0.000732894	0.936648	0.0375228	0.899985	0.0562982	0.991692	0.0049951	0.787082	0.120578	0.976378	0.0145442	0.998708	0.000782053	0.774157	0.134716
DDB_G0271984	rab5A	0.998622	0.000743491	0.999798	0.000106961	0.86219	0.0656129	0.919663	0.0454039	0.998092	0.00110657	0.817016	0.107316	0.185227	0.18252	0.999677	0.000182331	0.413735	0.279194
DDB_G0272002	egeA	0.986746	0.00573332	0.972444	0.00276828	0.0122495	0.302848	0.938471	0.0355874	0.992967	0.00429018	0.00135404	0.624438	0.95492	0.0243674	0.998191	0.00106915	0.0021248	0.645515
DDB_G0272020	DDB_G0272020	0.988483	0.00532156	0.998055	0.000989955	0.825012	0.0753955	0.860088	0.0760262	0.993413	0.0039942	0.552553	0.221105	0.987265	0.00777162	0.999017	0.000595979	0.617943	0.208518
DDB_G0272022	rpc34	0.995267	0.00287025	0.999269	0.000378691	0.173165	0.212303	0.86978	0.0715303	0.993458	0.00396586	0.195306	0.332416	0.950189	0.0261855	0.995715	0.00192599	0.330718	0.306222
DDB_G0272026	DDB_G0272026	0.971427	0.00802885	0.999668	0.000174318	0.835026	0.0730398	0.751971	0.114334	0.993731	0.00377098	0.901048	0.0613123	0.0773678	0.207689	0.996746	0.0016474	0.288987	0.324027
DDB_G0272048	DDB_G0272048	0.995431	0.00277602	0.998936	0.000547714	0.199872	0.203684	0.892595	0.0603791	0.995381	0.00280749	0.307241	0.29012	0.976219	0.0146013	0.999277	0.000429723	0.534952	0.241157
DDB_G0272054	DDB_G0272054	0.98414	0.00624191	0.99936	0.000330735	0.891643	0.0564533	0.835942	0.0863109	0.997343	0.0016156	0.279214	0.299386	0.981848	0.0111868	0.999429	0.000329246	0.93845	0.0375494
DDB_G0272060	DDB_G0272060	0.992258	0.0042221	0.998947	0.000541614	0.213516	0.199336	0.906268	0.0526235	0.992766	0.00442518	0.116034	0.380523	0.963784	0.0207193	0.998947	0.000638036	0.141201	0.391981
DDB_G0272080	gacHH	0.992469	0.00414564	0.999342	0.000340664	0.0333125	0.281282	0.814072	0.0947311	0.992781	0.00441357	0.000155027	0.679856	0.966355	0.0195978	0.998583	0.000856246	0.000366084	0.697765
DDB_G0272100	DDB_G0272100	0.982022	0.00658723	0.996876	0.00137336	0.934088	0.0389122	0.000298342	0.48847	0.992397	0.00461562	0.00333642	0.591029	0.488779	0.118065	0.995153	0.00204587	0.00242	0.641212
DDB_G0272116	ppp4C	0.996226	0.00231621	0.999692	0.000160719	0.939212	0.0361995	0.662797	0.136729	0.995325	0.00284838	0.955134	0.0264014	0.981565	0.0113583	0.99948	0.000299273	0.278603	0.327146
DDB_G0272120	rcaA	0.998123	0.00106795	0.999257	0.000384547	0.734871	0.0935506	0.939442	0.0348937	0.995178	0.00293097	0.011112	0.532781	0.193751	0.180603	0.993303	0.00240143	0.0019637	0.648612
DDB_G0272134	DDB_G0272134	0.994936	0.00305711	0.997518	0.00118628	0.195221	0.205778	0.950123	0.0286874	0.993359	0.0040379	0.542256	0.223923	0.975351	0.0150855	0.999291	0.000419009	0.801197	0.119628
DDB_G0272138	rab2B	0.996962	0.0018189	0.999599	0.000206644	0.759785	0.0894669	0.610243	0.147236	0.994135	0.00352119	0.138603	0.364759	0.984678	0.00929603	0.998787	0.000735004	0.0179757	0.542863
DDB_G0272202	DDB_G0272202	0.963213	0.00893153	0.999603	0.000204631	0.10815	0.236822	0.734446	0.119237	0.992994	0.0042753	0.0006428	0.648356	0.968204	0.0187955	0.998916	0.000656824	0.00215948	0.644836
DDB_G0272208	idhC	0.999221	0.000403616	0.999899	5.17e-05	0.986372	0.00767476	0.550843	0.160494	0.9923	0.00467456	0.0754267	0.41478	0.152068	0.1902	0.992058	0.00258094	0.00721883	0.59189
DDB_G0272222	ybl1	0.997521	0.00143953	0.998536	0.000753875	0.881803	0.0596696	0.883878	0.0644325	0.996226	0.00231301	0.22372	0.318463	0.952317	0.0253729	0.998247	0.00103882	0.0120222	0.566672
DDB_G0272226	DDB_G0272226	0.994385	0.00333146	0.996988	0.00134206	0.592274	0.119591	0.952254	0.0276717	0.994466	0.00331353	0.00381917	0.585017	0.765586	0.0682498	0.997731	0.00129031	0.000481574	0.691683
DDB_G0272232	DDB_G0272232	0.99632	0.00225664	0.999138	0.000446052	0.924417	0.0440748	0.792803	0.102152	0.993953	0.0036252	0.0106778	0.535018	0.709732	0.0782749	0.997362	0.0014383	0.00185351	0.650526
DDB_G0272236	aspS1	0.99896	0.000542568	0.999776	0.000115746	0.974016	0.0149539	0.936502	0.0365599	0.996195	0.00234158	0.0468544	0.445315	0.97785	0.0136461	0.999334	0.000396369	0.087148	0.431785
DDB_G0272246	prsB	0.994968	0.00303423	0.998478	0.000786378	0.964088	0.0213182	0.964515	0.0196277	0.992348	0.00464729	0.318739	0.286687	0.976403	0.0145205	0.998924	0.000651948	0.0249656	0.522799
DDB_G0272264	DDB_G0272264	0.980406	0.00686655	0.998647	0.000698285	0.896645	0.0547521	6.11e-05	0.507595	0.992267	0.00469886	0.0162617	0.511658	0.955575	0.0241659	0.998624	0.00083058	0.0809041	0.437664
DDB_G0272278	DDB_G0272278	0.963306	0.00891858	0.998258	0.000898294	0.938581	0.0365882	0.880348	0.0663454	0.991773	0.00496251	0.767128	0.131053	0.972215	0.0168223	0.99879	0.00073361	0.721786	0.161273
DDB_G0272342	DDB_G0272342	0.963291	0.00892117	0.99467	0.00176943	0.00826668	0.310711	0.713445	0.123753	0.992876	0.00435063	0.944598	0.0330659	0.963416	0.0208725	0.9976	0.00134336	0.21022	0.355026
DDB_G0272374	prpf6	0.996894	0.00186888	0.999281	0.000372382	0.930146	0.0412042	0.921543	0.0443794	0.995423	0.002785	0.567152	0.216985	0.989977	0.00601009	0.99942	0.000336206	0.390553	0.286082
DDB_G0272388	DDB_G0272388	0.984163	0.00623241	0.998735	0.000652907	0.393949	0.15861	0.94547	0.0315714	0.991891	0.00489748	0.907401	0.0566073	0.607176	0.0965895	0.996089	0.00183278	0.182255	0.368663
DDB_G0272394	ndufa5	0.998886	0.000593471	0.999668	0.000174166	0.956867	0.0259898	0.579674	0.154344	0.994686	0.00318227	0.00472235	0.575847	0.964828	0.0203443	0.998957	0.000632649	0.00445957	0.614613
DDB_G0272400	DDB_G0272400	0.997847	0.00123506	0.999294	0.000365931	0.974114	0.0148659	0.946898	0.0306977	0.994515	0.00328851	0.908823	0.0560403	0.950831	0.0259132	0.995726	0.0019246	0.603177	0.215819
DDB_G0272422	gnt7	0.997975	0.00115317	0.995987	0.00156404	0.301475	0.177049	0.828309	0.0886666	0.994288	0.00343157	0.517372	0.230776	0.960843	0.0219734	0.99663	0.00168587	0.255263	0.335949
DDB_G0272464	DDB_G0272464	0.963195	0.00893413	0.998893	0.000572774	0.954354	0.0276499	0.903485	0.0542935	0.9917	0.00498943	0.841791	0.0941905	0.115888	0.198964	0.995622	0.00194739	0.000817846	0.677173
DDB_G0272472	DDB_G0272472	0.978985	0.00705932	0.98513	0.00240314	0.878368	0.0607836	0.95331	0.0267787	0.99783	0.0013002	0.945045	0.0328006	0.29016	0.157731	0.996304	0.00177564	0.936202	0.0393797
DDB_G0272480	DDB_G0272480	0.992163	0.00426925	0.998738	0.000651338	0.643855	0.110559	0.95458	0.0258565	0.996163	0.00236963	0.611284	0.200817	0.972648	0.0166081	0.99897	0.000625755	0.264211	0.332414
DDB_G0272482	DDB_G0272482	0.99698	0.00180948	0.970767	0.00280869	0.31889	0.173464	0.888639	0.0622726	0.991828	0.00492857	0.344404	0.278444	0.966107	0.0197053	0.9986	0.000846071	0.0159049	0.550174
DDB_G0272498	osbD	0.996279	0.00228571	0.999183	0.000421531	0.783412	0.0842411	0.0610902	0.334649	0.99636	0.00223397	0.0220318	0.492839	0.957474	0.0233719	0.998474	0.000920077	0.00608339	0.600833
DDB_G0272502	DDB_G0272502	0.992309	0.00420273	0.999133	0.000447654	0.974957	0.0142941	0.140429	0.284614	0.991778	0.00495827	0.852385	0.0890543	0.989042	0.00656195	0.999184	0.000491843	0.124093	0.403848
DDB_G0272514	DDB_G0272514	0.933188	0.0112001	0.999811	9.93e-05	0.990194	0.00515781	0.89499	0.0592431	0.99863	0.000748592	0.975401	0.0150213	0.983502	0.0100474	0.999655	0.000198316	0.421022	0.277099
DDB_G0272516	DDB_G0272516	0.962125	0.0090212	0.999739	0.000135244	0.0104398	0.306797	0.109518	0.302507	0.995106	0.00296389	0.16341	0.349681	0.977942	0.0135771	0.999366	0.000376111	0.0202326	0.536215
DDB_G0272520	act15	0.958501	0.0093863	0.999991	3.56e-06	0.989961	0.00531613	0.864159	0.0740252	0.998459	0.000869638	0.979333	0.0124607	0.923763	0.0345521	0.999843	8.28e-05	0.810366	0.113351
DDB_G0272522	sgkA	0.755111	0.0178454	0.998787	0.000625977	0.00509147	0.317218	0.974436	0.0136306	0.99673	0.001981	0.00632631	0.561179	0.192354	0.180821	0.997507	0.00138057	0.912138	0.0549714
DDB_G0272528	DDB_G0272528	0.991115	0.00462133	0.998124	0.000961896	0.951616	0.0292192	0.943168	0.0329149	0.995944	0.00250971	0.902833	0.0601453	0.986937	0.00805288	0.999412	0.000341115	0.895865	0.0654157
DDB_G0272542	prkag	0.995855	0.0025151	0.998778	0.000630126	0.939928	0.0358901	0.90715	0.0519701	0.994648	0.00320407	0.0539565	0.435978	0.967837	0.0189381	0.999519	0.000271731	0.0657115	0.453979
DDB_G0272562	csbB	0.997566	0.00141125	0.998673	0.000684917	0.92762	0.0424992	0.317836	0.221528	0.998711	0.00069697	0.0106461	0.535194	0.987995	0.00729087	0.999733	0.000148446	0.945976	0.0328505
DDB_G0272566	psmD14	0.997617	0.00137852	0.998222	0.000915755	0.96224	0.0225079	0.987426	0.00652059	0.997736	0.00136578	0.550783	0.221773	0.966711	0.0194251	0.995028	0.00207803	0.270597	0.330122
DDB_G0272578	ap3b-1	0.970656	0.00812949	0.999479	0.000269122	0.475033	0.142647	0.845463	0.082225	0.993359	0.00403944	0.000272912	0.669254	0.983973	0.00981489	0.998631	0.000826627	0.00428085	0.616902
DDB_G0272586	DDB_G0272586	0.983288	0.00638992	0.919254	0.00346418	0.932391	0.039832	0.0637166	0.332411	0.996417	0.00218727	1.72e-05	0.702028	0.979459	0.0126942	0.999648	0.000202266	0.00076971	0.679164
DDB_G0272608	stip-1	0.996358	0.00223233	0.997672	0.00113627	0.352548	0.16658	0.869478	0.0716173	0.99276	0.00442952	0.912246	0.0534833	0.962052	0.0215167	0.998054	0.00114117	0.938869	0.0371906
DDB_G0272618	tkt-1	0.999581	0.000214868	0.999952	2.53e-05	0.919182	0.046346	0.900321	0.0560348	0.999089	0.000465395	0.707363	0.162128	0.989595	0.00627938	0.99965	0.000199901	0.505937	0.249945
DDB_G0272622	DDB_G0272622	0.929038	0.0113967	0.999562	0.000226542	0.448114	0.147947	0.935674	0.036894	0.996653	0.002038	0.000386821	0.661989	0.898134	0.0409631	0.998181	0.00107578	4.29e-05	0.728001
DDB_G0272624	adrm1-1	0.998494	0.000834812	0.997675	0.00113518	0.932688	0.0396837	0.663543	0.136571	0.994664	0.00319318	0.747588	0.141842	0.618315	0.0941888	0.999388	0.000359141	0.0160696	0.549405
DDB_G0272640	DDB_G0272640	0.987409	0.00559725	0.997802	0.00108959	0.00348094	0.322089	0.000386651	0.484789	0.993181	0.00415061	0.157991	0.353237	0.885119	0.0442889	0.985053	0.00333374	0.127146	0.401558
DDB_G0272654	DDB_G0272654	0.295776	0.0251828	0.990107	0.00218217	0.786169	0.0836647	3.54e-09	0.547881	0.996317	0.00225491	0.00108204	0.632474	0.918699	0.0359362	0.999656	0.000197527	0.000981543	0.671988
DDB_G0272658	DDB_G0272658	0.883583	0.013585	0.996781	0.00139882	0.851772	0.068779	1.59e-06	0.532608	0.994158	0.00350741	6.61e-06	0.705693	0.941044	0.0294076	0.99827	0.00102828	0.000268348	0.703982
DDB_G0272666	DDB_G0272666	0.929188	0.0113811	0.983112	0.00247643	0.929204	0.0415734	0.550387	0.1607	0.997643	0.00142025	0.0851487	0.40458	0.826079	0.0565646	0.996676	0.00167316	0.00139327	0.660142
DDB_G0272680	DDB_G0272680	0.995219	0.00289652	0.999214	0.00040536	0.726494	0.0953793	0.897668	0.0577111	0.993754	0.00374443	0.30365	0.291243	0.979001	0.0129628	0.99924	0.000455733	0.942162	0.0353692
DDB_G0272684	qdpr	0.998947	0.000551651	0.999796	0.000108045	0.98594	0.00785959	0.788618	0.103317	0.994745	0.00314951	0.131518	0.370161	0.453291	0.124607	0.990324	0.00280413	0.000290811	0.702552
DDB_G0272722	DDB_G0272722	0.990283	0.0048685	0.994766	0.00175587	0.895094	0.0552356	0.892224	0.0605726	0.991693	0.00499368	0.79816	0.116213	0.973641	0.016051	0.998822	0.000713299	0.691977	0.175973
DDB_G0272724	DDB_G0272724	0.99939	0.00030009	0.999806	0.000101333	0.984131	0.00894482	0.893231	0.060164	0.994964	0.00304251	0.915312	0.0514907	0.83333	0.0551682	0.99866	0.000812109	0.246136	0.339947
DDB_G0272756	csbC	0.992044	0.00430721	0.998513	0.000764669	0.948415	0.0311136	0.557845	0.158757	0.998639	0.000744022	0.265494	0.304348	0.976012	0.0146964	0.998703	0.00078667	0.506912	0.249738
DDB_G0272777	DDB_G0272777	0.997591	0.00139413	0.99882	0.00060831	0.259988	0.186995	0.0926628	0.312949	0.997756	0.00134524	0.916395	0.0505334	0.985178	0.00894996	0.998403	0.000956617	0.884525	0.0730414
DDB_G0272797	DDB_G0272797	0.941242	0.0107276	0.999531	0.000242992	0.68552	0.102348	0.975665	0.0130808	0.995716	0.00264173	0.00104897	0.633552	0.884227	0.0444983	0.997231	0.00148911	6.05e-05	0.725369
DDB_G0272825	rps4	0.995726	0.00260011	0.999982	1.01e-05	0.986946	0.00727811	0.960871	0.0218939	0.993012	0.00426786	0.981973	0.0105854	4.34e-05	0.236443	0.995133	0.00205251	0.821161	0.106806
DDB_G0272829	DDB_G0272829	0.995534	0.00270705	0.997658	0.00114031	0.920063	0.0459268	0.910998	0.0502311	0.993554	0.00389755	0.796683	0.11686	0.971351	0.0172864	0.999255	0.000445041	0.146728	0.388324
DDB_G0272831	psmA7	0.998888	0.000592232	0.999481	0.000267609	0.980483	0.010804	0.982586	0.00930482	0.996525	0.00211991	0.365953	0.272094	0.880301	0.0452989	0.995131	0.00205314	0.0347591	0.499126
DDB_G0272833	csbA	0.994197	0.00342067	0.996101	0.00154266	0.900834	0.0533419	0.535353	0.163686	0.997056	0.00182654	5.74e-05	0.692807	0.979599	0.0126023	0.999501	0.000284014	0.0299108	0.510216
DDB_G0272837	ifkA	0.994229	0.00340526	0.995285	0.0016864	0.168759	0.213724	0.906596	0.052421	0.994312	0.0034124	0.884901	0.0704686	0.544348	0.107504	0.995855	0.00189348	0.450287	0.268336
DDB_G0272843	DDB_G0272843	0.994764	0.00315213	0.998554	0.000745376	0.0302865	0.284892	0.913364	0.0488594	0.993411	0.00399577	0.177842	0.341511	0.938399	0.0302917	0.998631	0.000826438	0.00509775	0.608547
DDB_G0272845	DDB_G0272845	0.995137	0.00294533	0.999235	0.000393986	0.932638	0.0397185	0.948407	0.0298159	0.993607	0.00386868	0.298479	0.292803	0.969639	0.0180808	0.998029	0.00115432	0.225992	0.347369
DDB_G0272859	pks14	0.993184	0.00388376	0.998818	0.000608741	0.957676	0.0255287	0.941564	0.0335783	0.998065	0.00112412	0.574761	0.214999	0.921796	0.0351591	0.996561	0.00170468	0.32738	0.307329
DDB_G0272927	DDB_G0272927	0.506328	0.0224304	0.996163	0.00153201	0.830096	0.0741792	2.97e-08	0.543516	0.991815	0.00493848	9.83e-06	0.704465	0.971974	0.0169588	0.999649	0.000201483	0.000579738	0.687011
DDB_G0272951	DDB_G0272951	0.987756	0.00551951	0.997355	0.00123842	0.866107	0.0645842	0.920326	0.0449169	0.993789	0.00372943	0.473558	0.244152	0.948848	0.0266816	0.999054	0.000572821	0.807945	0.115251
DDB_G0272953	DDB_G0272953	0.997825	0.00124726	0.998969	0.000528635	0.949607	0.0304426	0.954947	0.0256343	0.992893	0.00434622	0.436872	0.253003	0.227713	0.17149	0.997092	0.00153449	0.012238	0.566009
DDB_G0272969	psmB1	0.998375	0.000923488	0.999478	0.000269425	0.978478	0.0120379	0.974101	0.0138134	0.997987	0.00118808	0.639717	0.190444	0.966473	0.0195418	0.998822	0.000712893	0.846717	0.0933741
DDB_G0272977	DDB_G0272977	0.994551	0.00325695	0.998352	0.000853685	0.316243	0.174196	0.775643	0.108245	0.992471	0.00457079	0.0268589	0.4804	0.973707	0.0160095	0.999119	0.000530989	0.0272499	0.517445
DDB_G0272981	pks13	0.994811	0.00313003	0.996198	0.00152545	0.332244	0.170296	0.940564	0.0341663	0.995635	0.00268475	0.04013	0.455361	0.987491	0.0076235	0.999468	0.000306545	0.134151	0.39669
DDB_G0272985	vps54	0.996524	0.00211567	0.998606	0.000719273	0.950082	0.0302091	0.894908	0.059286	0.991855	0.00491726	0.173274	0.343258	0.960101	0.0223077	0.99813	0.00110421	0.104375	0.41692
DDB_G0273005	DDB_G0273005	0.989789	0.00500029	0.999087	0.000471625	0.987351	0.00698498	0.906661	0.0523985	0.991952	0.00486775	0.833056	0.099234	0.98213	0.0110136	0.99555	0.00196258	0.0383556	0.494045
DDB_G0273017	DDB_G0273017	0.673039	0.0200216	0.989261	0.00223305	0.674743	0.10448	4.98e-15	0.560062	0.995929	0.00252116	0.000133006	0.682136	0.95679	0.0236707	0.999903	5.17e-05	0.0465218	0.480585
DDB_G0273041	DDB_G0273041	0.997362	0.00155327	0.999807	0.000101014	0.983288	0.00943414	0.87387	0.0694402	0.996866	0.00193301	0.0353072	0.464233	0.421687	0.131467	0.99792	0.00120722	0.00183558	0.651037
DDB_G0273097	ptpA1-1	0.994212	0.00341321	0.998772	0.000632415	0.853507	0.068311	0.466145	0.180758	0.997786	0.00132734	0.00442534	0.579027	0.922469	0.0349878	0.999799	0.000109084	0.0763732	0.442894
DDB_G0273117	ublcp1-1	0.983042	0.00642926	0.999102	0.000464654	0.915973	0.0478202	0.581795	0.15386	0.995102	0.00296937	0.0381228	0.458876	0.805711	0.0605343	0.999336	0.000394936	0.00533212	0.606852
DDB_G0273119	DDB_G0273119	0.997882	0.0012166	0.999473	0.000273482	0.955706	0.0268067	0.986436	0.00703442	0.994734	0.00315316	0.903909	0.0594355	0.987007	0.00797867	0.999615	0.000218318	0.888806	0.071117
DDB_G0273127	hbx5-1	0.995549	0.00269867	0.998985	0.000521907	0.676787	0.104065	0.984434	0.00851352	0.99764	0.00142592	0.754173	0.138256	0.980709	0.0120069	0.999429	0.000329581	0.600512	0.217028
DDB_G0273139	rad51-1	0.997517	0.00144194	0.999245	0.000389401	0.20061	0.203218	0.89168	0.0609158	0.994223	0.00347655	0.00375919	0.586102	0.352276	0.145107	0.994854	0.00211246	0.00587487	0.602296
DDB_G0273155	DDB_G0273155	0.990708	0.0047538	0.918152	0.00347689	0.0941738	0.243427	0.897124	0.0580141	0.993048	0.00424557	0.169579	0.345187	0.798271	0.062102	0.99356	0.00235472	0.00568814	0.603981
DDB_G0273163	psmB4-1	0.998637	0.000732987	0.999315	0.00035583	0.981833	0.0101959	0.952295	0.0276458	0.997228	0.00173107	0.971444	0.0179882	0.971356	0.0172728	0.999443	0.000320471	0.955499	0.0273526
DDB_G0273169	DDB_G0273169	0.994164	0.00343858	0.996783	0.00139802	0.92859	0.0420114	0.474044	0.178764	0.994407	0.00334904	0.0351886	0.464457	0.859319	0.0497062	0.998065	0.0011365	0.00499577	0.609639
DDB_G0273189	DDB_G0273189	0.995681	0.00262446	0.999057	0.000484274	0.969765	0.0177995	0.772895	0.109126	0.996559	0.00210014	0.927543	0.0430022	0.941618	0.0292267	0.996575	0.00170034	0.231191	0.345754
DDB_G0273191	rps30-1	0.999813	0.000105193	0.999877	6.25e-05	0.987424	0.00694545	4.53e-05	0.511136	0.99521	0.00291824	0.0035849	0.588347	0.0396954	0.218572	0.988973	0.00295908	0.000982481	0.671956
DDB_G0273193	DDB_G0273193	0.995906	0.00248956	0.99923	0.000397087	0.944201	0.0336175	0.277287	0.233134	0.99321	0.00411532	0.969648	0.0189854	0.976889	0.0142393	0.999673	0.000185256	0.66214	0.188719
DDB_G0273207	cdk9-1	0.994336	0.0033572	0.999539	0.000237835	0.972997	0.0157533	0.926405	0.0418134	0.992303	0.00467025	0.874823	0.0767138	0.989514	0.00630359	0.999713	0.000161593	0.976994	0.0130796
DDB_G0273211	aslD-1	0.576698	0.0214115	0.998097	0.000973194	0.59989	0.117932	0.890702	0.061346	0.991964	0.00486209	0.380108	0.268645	0.9616	0.0216906	0.99785	0.00123667	0.76642	0.138256
DDB_G0273215	aslG-1	0.989402	0.00510519	0.99852	0.000761541	0.0784012	0.251198	0.929937	0.0403475	0.992457	0.00458093	0.325925	0.284734	0.0460176	0.21723	0.996026	0.00185002	0.0242252	0.52547
DDB_G0273217	DDB_G0273217	0.983861	0.00628776	0.99862	0.000711616	0.866675	0.0643791	0.919699	0.0453808	0.991851	0.00492009	0.786395	0.120783	0.927948	0.0333567	0.988004	0.00305647	0.836128	0.098434
DDB_G0273245	DDB_G0273245	0.995969	0.0024553	0.998906	0.000565757	0.939729	0.0359961	0.945618	0.0314226	0.994254	0.00345068	0.877192	0.0752324	0.978309	0.0133488	0.998583	0.000856431	0.6662	0.187378
DDB_G0273251	fpaB-1	0.99921	0.000410338	0.999893	5.5e-05	0.962879	0.0220628	0.322495	0.220416	0.993153	0.00416583	0.00791954	0.5508	0.706477	0.0789717	0.998333	0.000994868	0.00554436	0.605236
DDB_G0273271	DDB_G0273271	0.995868	0.00250913	0.991616	0.00207423	0.58271	0.121687	0.89216	0.0606585	0.993703	0.00379073	0.728417	0.151627	0.957217	0.0234932	0.996772	0.00163955	0.758113	0.143206
DDB_G0273293	DDB_G0273293	0.970421	0.00816017	0.998508	0.000768782	0.961075	0.0233354	0.369549	0.206247	0.993121	0.00419011	0.0138774	0.520298	0.496339	0.116832	0.998052	0.00114169	0.0342221	0.500049
DDB_G0273301	DDB_G0273301	0.994868	0.00309611	0.998679	0.000682643	0.46414	0.145035	0.000405796	0.483517	0.99299	0.00427679	0.610455	0.201207	0.858265	0.0499081	0.997593	0.00134628	0.671223	0.185242
DDB_G0273331	DDB_G0273331	0.89678	0.0131361	0.991731	0.00206433	0.951061	0.029636	0.749312	0.114849	0.999487	0.000233743	0.524771	0.228906	0.917373	0.0363039	0.997577	0.00135323	0.530966	0.242147
DDB_G0273333	irlB-1	0.99622	0.00231952	0.999173	0.000426514	0.974417	0.0145672	0.913253	0.0489726	0.993445	0.00397216	0.923971	0.0452442	0.0376137	0.218939	0.994454	0.00219575	0.0201273	0.536402
DDB_G0273337	DDB_G0273337	0.997503	0.00145784	0.997981	0.00102195	0.890363	0.0569296	0.83843	0.0851788	0.992633	0.00449729	0.263063	0.305328	0.953059	0.0251075	0.999346	0.000389457	0.795602	0.123023
DDB_G0273359	aslG_ps-1	0.995999	0.0024389	0.998357	0.000851045	0.754374	0.090339	0.934475	0.0374927	0.993559	0.00389434	0.794351	0.117514	0.744661	0.0718084	0.998535	0.000886097	0.499725	0.25216
DDB_G0273365	aslL-1	0.997522	0.00143792	0.998253	0.000900531	0.944494	0.0333933	0.933721	0.0379669	0.996323	0.00225281	0.906465	0.0572364	0.991358	0.00503791	0.998843	0.000700261	0.89964	0.0626419
DDB_G0273387	DDB_G0273387	0.950992	0.00997638	0.998941	0.000544519	0.899259	0.0539378	0.188049	0.264049	0.993167	0.0041567	0.0741327	0.415956	0.93283	0.0319197	0.999376	0.000367427	0.737729	0.153319
DDB_G0273423	DDB_G0273423	0.723157	0.0188655	0.996453	0.00147311	0.514377	0.134747	3.16e-05	0.513846	0.996977	0.00186989	2.17e-05	0.701017	0.0252268	0.222199	0.999122	0.000528821	0.000128858	0.716533
DDB_G0273439	ap2a1-1	0.997445	0.00149773	0.99956	0.000227305	0.974813	0.0143245	0.662489	0.136768	0.994024	0.00358961	0.0227837	0.490708	0.830229	0.0558444	0.999543	0.000253209	0.0168142	0.546545
DDB_G0273445	spkA-1	0.997974	0.00115408	0.999822	9.25e-05	0.927365	0.0426189	0.930981	0.0396537	0.998292	0.000986313	0.0768021	0.413096	0.903339	0.0397689	0.999538	0.00025793	0.00400174	0.620672
DDB_G0273463	DDB_G0273463	0.980199	0.00689439	0.996637	0.00143554	0.894159	0.0556221	0.55557	0.159265	0.994595	0.00323663	0.901087	0.0612543	0.153219	0.190031	0.99561	0.00195023	0.0551818	0.467514
DDB_G0273471	dpp3-1	0.998489	0.000843269	0.99967	0.000172806	0.9555	0.0269656	0.976454	0.0126775	0.997563	0.00147875	0.0981622	0.39278	0.975279	0.0151232	0.997939	0.00119679	0.132848	0.397223
DDB_G0273473	DDB_G0273473	0.982609	0.0064997	0.999149	0.0004404	0.428157	0.151919	0.906089	0.0527582	0.994832	0.00311135	0.0068147	0.557414	0.761369	0.068927	0.996402	0.00174872	0.000271923	0.703692
DDB_G0274099	cbpE	0.992329	0.00419611	0.999836	8.52e-05	0.180522	0.209528	0.000355848	0.4862	0.996737	0.00197403	2.41e-05	0.700173	0.988099	0.00714903	0.998455	0.000929931	0.000139717	0.715123
DDB_G0274109	paxB	0.997983	0.00114768	0.998417	0.000820334	0.885709	0.0584735	0.143498	0.283459	0.999031	0.000494021	0.00401346	0.58288	0.98321	0.0102703	0.999635	0.000208863	0.018074	0.542376
DDB_G0274121	abcA4	0.910994	0.0123123	0.999371	0.000324927	0.973632	0.0152012	0.456785	0.183253	0.997267	0.0016933	0.60942	0.201764	0.523276	0.111493	0.999265	0.000438263	0.0439569	0.484539
DDB_G0274123	pyd3	0.998603	0.000753971	0.999727	0.000142312	0.235674	0.193329	0.987716	0.00639142	0.993877	0.0036759	0.00506427	0.572419	0.699177	0.0802895	0.995805	0.00190785	0.00049893	0.690535
DDB_G0274127	DB10	0.988841	0.00524774	0.997907	0.00105095	0.907449	0.0510355	0.945514	0.0314972	0.993509	0.00392466	0.127234	0.372493	0.980885	0.0118286	0.993927	0.00229559	0.0588951	0.462817
DDB_G0274165	DDB_G0274165	0.981088	0.00675205	0.965945	0.0029326	0.163386	0.216094	0.675483	0.134018	0.99427	0.00343852	0.132133	0.369533	0.904691	0.0394275	0.997747	0.00128445	0.368496	0.292925
DDB_G0274167	cand1	0.996414	0.00219224	0.999598	0.000206953	0.545249	0.129053	0.97334	0.0143245	0.997172	0.00176116	0.0348791	0.464831	0.901864	0.0401232	0.999319	0.000406048	0.128831	0.400145
DDB_G0274179	DDB_G0274179_ps	0.992233	0.0042343	0.998158	0.000945864	0.955161	0.0272405	0.797419	0.100824	0.991889	0.00490313	0.671613	0.177608	0.967002	0.0193087	0.99904	0.000582328	0.753084	0.145414
DDB_G0274183	DDB_G0274183	0.913172	0.0122012	0.998673	0.000684633	0.963456	0.021633	0.849708	0.0805332	0.995223	0.00290547	0.00874974	0.546025	0.930757	0.0325151	0.998382	0.000970113	0.00128925	0.662448
DDB_G0274185	DDB_G0274185	0.993062	0.00393167	0.994003	0.00184584	0.963094	0.0218545	0.000203283	0.493046	0.992284	0.00468744	0.0128447	0.524302	0.944154	0.0283282	0.999427	0.000330582	0.127404	0.401205
DDB_G0274195	DDB_G0274195	0.993183	0.0038853	0.997013	0.00133474	0.763516	0.0886295	0.815319	0.0940666	0.99475	0.00314768	0.931919	0.0402804	0.976837	0.014268	0.997995	0.00117092	0.557183	0.234136
DDB_G0274201	DDB_G0274201	0.996023	0.00242854	0.997262	0.00126738	0.94905	0.0307418	0.734802	0.119109	0.993497	0.0039374	0.300058	0.292542	0.955438	0.0242122	0.998568	0.0008649	0.373581	0.290871
DDB_G0274209	DDB_G0274209	0.997405	0.00152987	0.998422	0.000818246	0.922996	0.044711	0.906955	0.0522185	0.991757	0.00496534	0.641089	0.189912	0.970238	0.0177745	0.998278	0.0010246	0.440246	0.271095
DDB_G0274211	DDB_G0274211	0.987118	0.00566442	0.998837	0.000599983	0.971413	0.0167735	0.965787	0.0187968	0.992508	0.00455632	0.848607	0.0904097	0.980117	0.012347	0.997612	0.00133954	0.818949	0.108326
DDB_G0274241	bre1	0.99625	0.00230347	0.999047	0.000489104	0.927696	0.0424735	0.953149	0.0269919	0.993593	0.0038751	0.0530521	0.437347	0.987958	0.00732019	0.999	0.000607269	0.323721	0.3098
DDB_G0274249	DDB_G0274249	0.997885	0.00121485	0.998702	0.000670005	0.941952	0.0348353	0.889878	0.0616904	0.993818	0.00371779	0.458465	0.247515	0.0808611	0.207032	0.963261	0.00453889	0.00466647	0.61279
DDB_G0274281	ppiH	0.99678	0.00195414	0.999695	0.000159179	0.724161	0.0956855	0.899103	0.0568657	0.994998	0.00301694	0.0279028	0.477749	0.97543	0.0150384	0.996829	0.00162202	0.0775804	0.44149
DDB_G0274287	fslC	0.968952	0.00831212	0.997883	0.00105977	0.435551	0.150569	0.960986	0.0217424	0.99549	0.00275891	0.0590667	0.429888	0.976532	0.0144445	0.998441	0.000935666	0.82526	0.104689
DDB_G0274291	DDB_G0274291	0.977412	0.00725977	0.9896	0.00221507	0.564376	0.125232	5.89e-05	0.507952	0.994463	0.00331531	0.000197868	0.675575	0.988603	0.00684051	0.999752	0.00013563	0.0694568	0.450178
DDB_G0274293	DDB_G0274293	0.941293	0.0107234	0.998526	0.00075827	0.0852834	0.247679	0.693033	0.129259	0.996022	0.00245982	0.000626411	0.649242	0.803816	0.0608376	0.9987	0.000788774	0.00184256	0.650745
DDB_G0274301	DDB_G0274301	0.992964	0.00396705	0.998459	0.000796468	0.796449	0.0817073	0.967882	0.0174458	0.994093	0.00354011	0.186565	0.336734	0.960764	0.021998	0.996343	0.00176573	0.930629	0.0432393
DDB_G0274311	DDB_G0274311	0.99753	0.00143308	0.999501	0.000256895	0.974619	0.0144461	0.906095	0.0527358	0.994816	0.00312042	0.155944	0.354784	0.813926	0.0590917	0.998382	0.000969936	0.0243413	0.524886
DDB_G0274319	DDB_G0274319	0.997753	0.00129221	0.999208	0.000409038	0.952688	0.0286462	0.953615	0.0266446	0.996433	0.00217433	0.90525	0.0582884	0.860511	0.0494557	0.997778	0.0012712	0.592245	0.220297
DDB_G0274339	DDB_G0274339	0.997791	0.00126725	0.999877	6.27e-05	0.406498	0.156155	0.982395	0.00934397	0.99934	0.000333733	0.971923	0.0173482	0.962248	0.0214253	0.999665	0.00018984	0.838977	0.0966587
DDB_G0274345	DDB_G0274345	0.994103	0.00346695	0.998156	0.000946988	0.912069	0.0492933	0.915441	0.0475786	0.996373	0.00222135	0.920179	0.0479872	0.707276	0.0787305	0.996606	0.00169308	0.898108	0.0633614
DDB_G0274351	DDB_G0274351	0.996262	0.00229793	0.990174	0.00217551	0.836921	0.0725816	0.934363	0.037659	0.993698	0.00379566	0.0281774	0.477245	0.964222	0.0205288	0.998239	0.00104374	0.793714	0.124416
DDB_G0274353	DDB_G0274353	0.966688	0.00855309	0.998138	0.000955712	0.962151	0.0225644	0.852457	0.0792539	0.99489	0.00308233	0.0153133	0.515033	0.92948	0.0328459	0.99934	0.000392057	0.145611	0.389218
DDB_G0274367	DDB_G0274367	0.994008	0.00351525	0.999091	0.00046988	0.944445	0.0334473	0.620605	0.144954	0.995487	0.00276262	0.222917	0.318738	0.943549	0.0285684	0.998969	0.000626832	0.333213	0.305542
DDB_G0274397	DDB_G0274397	0.994428	0.00331661	0.997774	0.0011003	0.93317	0.0394038	0.928479	0.0408998	0.992524	0.00455343	0.803213	0.113461	0.976625	0.0143921	0.998026	0.00115588	0.792026	0.125508
DDB_G0274413	DDB_G0274413	0.993428	0.00378346	0.99899	0.000519869	0.760418	0.0892616	0.905697	0.0529375	0.994595	0.00323483	0.672518	0.177043	0.979347	0.0127653	0.999046	0.000578275	0.345479	0.300992
DDB_G0274451	DDB_G0274451	0.881975	0.0136819	0.998771	0.000632702	0.907163	0.0511565	1.57e-06	0.532688	0.992789	0.0044063	0.00490347	0.573965	0.68878	0.0822398	0.996417	0.0017454	0.000116205	0.718049
DDB_G0274469	DDB_G0274469	0.969967	0.00820163	0.998628	0.000708354	0.929452	0.0414871	0.0259297	0.375506	0.997303	0.00164889	0.517127	0.230971	0.946807	0.0274536	0.998652	0.000816828	0.0287788	0.513279
DDB_G0274475	DDB_G0274475	0.989176	0.00516221	0.999362	0.000330141	0.251219	0.189725	0.217903	0.252201	0.9939	0.00365903	0.772216	0.128266	0.975723	0.0148681	0.995119	0.002056	0.0585892	0.463132
DDB_G0274479	DDB_G0274479	0.862841	0.0145397	0.998408	0.000825479	0.929355	0.041513	0.935094	0.0371097	0.995389	0.00280187	0.904324	0.0590767	0.917013	0.0364064	0.996627	0.00168655	0.552427	0.235786
DDB_G0274487	DDB_G0274487	0.898777	0.0130143	0.998755	0.00064061	0.30612	0.176251	0.000863127	0.469991	0.992147	0.00476579	0.00183917	0.614663	0.982269	0.0109178	0.999704	0.000166404	0.00503929	0.609094
DDB_G0274529	DDB_G0274529	0.998705	0.000705138	0.998641	0.000701264	0.965106	0.0205286	0.978797	0.0112293	0.996612	0.0020671	0.971315	0.0180911	0.956592	0.0237671	0.999181	0.000493096	0.458301	0.266046
DDB_G0274541	DDB_G0274541	0.995678	0.00262605	0.998316	0.000871227	0.935107	0.038377	0.939721	0.0346762	0.995413	0.00279249	0.838991	0.0960812	0.988007	0.00725395	0.999383	0.000362841	0.88954	0.0705695
DDB_G0274549	DDB_G0274549	0.99913	0.000451227	0.999745	0.000132222	0.933333	0.03929	0.834015	0.0868683	0.995731	0.00263238	0.739703	0.145591	0.990458	0.00565779	0.999175	0.000496848	0.196566	0.361257
DDB_G0274559	udkB	0.998983	0.000522619	0.999171	0.000427982	0.0291881	0.285954	0.957964	0.0234379	0.99631	0.00225701	0.0442848	0.448144	0.984821	0.00918617	0.999227	0.000464945	0.021994	0.530864
DDB_G0274565	erh	0.997744	0.00129734	0.99939	0.000313028	0.961356	0.0231042	0.963013	0.0203276	0.99212	0.00477717	0.1003	0.391728	0.936392	0.0308526	0.998753	0.000756487	0.0120285	0.566506
DDB_G0274569	acgA	0.990254	0.00487308	0.997292	0.00125873	0.953241	0.0282997	0.663412	0.136611	0.995555	0.00273104	0.872651	0.0777117	0.596932	0.0986566	0.995646	0.001942	0.517889	0.245773
DDB_G0274579	pitB	0.991032	0.00464748	0.996151	0.00153507	0.678774	0.10379	0.0939619	0.312417	0.992011	0.00484087	0.000155284	0.679799	0.812825	0.0593337	0.997436	0.001408	0.00110611	0.667899
DDB_G0274589	cofF	0.995388	0.00280415	0.998692	0.000675409	0.943707	0.0338238	0.898417	0.0573439	0.992504	0.00455921	0.80819	0.111214	0.978071	0.0134931	0.998919	0.000654919	0.796716	0.122498
DDB_G0274593	dst1	0.996265	0.00229405	0.999271	0.000377222	0.954347	0.0276694	0.644213	0.1408	0.992469	0.00457224	0.638078	0.191031	0.947448	0.0272339	0.999163	0.000505272	0.559299	0.233505
DDB_G0274609	DDB_G0274609	0.994493	0.00328208	0.998887	0.000575923	0.133152	0.226491	0.393195	0.199576	0.993524	0.00391828	0.00354602	0.588626	0.6707	0.0854761	0.99855	0.000875717	0.000937472	0.673307
DDB_G0274623	CYP519A1	0.982801	0.00646021	0.999011	0.000509241	0.716498	0.0967916	0.585475	0.152901	0.993123	0.00418557	0.451041	0.249731	0.981341	0.0115229	0.999118	0.00053147	0.52209	0.244756
DDB_G0274631	DDB_G0274631	0.967659	0.00844736	0.998288	0.000884056	0.554183	0.127128	0.665431	0.1361	0.997317	0.00163869	0.001777	0.615602	0.672914	0.0852373	0.997166	0.00150781	0.000671984	0.682955
DDB_G0274637	DDB_G0274637	0.996479	0.00215224	0.996533	0.00145825	0.94845	0.0310951	0.91246	0.0494904	0.992156	0.00475869	0.80126	0.11441	0.973066	0.0164171	0.999147	0.000515289	0.543525	0.238486
DDB_G0274651	gpt4	0.995263	0.00287329	0.99948	0.000268518	0.980839	0.0106284	0.961249	0.0214968	0.997941	0.00122363	0.932397	0.0400358	0.985525	0.00873671	0.999235	0.00045732	0.877683	0.0769346
DDB_G0274661	DDB_G0274661	0.999097	0.000468738	0.999044	0.000490573	0.892439	0.0561849	0.000431667	0.482683	0.998787	0.000653176	0.000415285	0.659956	0.914932	0.036901	0.999928	3.76e-05	0.00118981	0.665263
DDB_G0274663	DDB_G0274663	0.997192	0.00165834	0.999516	0.000251286	0.967405	0.0190665	0.95275	0.027308	0.992466	0.00457369	0.0892304	0.400359	0.4347	0.128632	0.981668	0.00355163	0.000616148	0.68577
DDB_G0274725	DDB_G0274725	0.993942	0.00354804	0.998713	0.000664168	0.9415	0.0350218	0.657729	0.138035	0.994354	0.00338612	0.888238	0.0686477	0.707069	0.0788028	0.998237	0.00104445	0.787083	0.128472
DDB_G0274781	DDB_G0274781	0.99901	0.000507636	0.999842	8.08e-05	0.8945	0.0554184	0.422905	0.191632	0.99588	0.00254969	0.937512	0.0374502	0.977449	0.0138817	0.999458	0.000313008	0.0990292	0.422607
DDB_G0274785	DDB_G0274785	0.993383	0.00380521	0.998933	0.0005496	0.89678	0.0546919	0.810831	0.0960386	0.994797	0.00312948	0.0413135	0.453204	0.978726	0.0131086	0.99903	0.000588834	0.0125173	0.564677
DDB_G0274801	DDB_G0274801	0.563072	0.0217778	0.988765	0.00225105	0.0321428	0.282587	7.56e-09	0.546372	0.996232	0.00230682	4.35e-05	0.695422	0.989069	0.00652168	0.99849	0.000911118	5.26e-05	0.72659
DDB_G0274819	DDB_G0274819	0.9927	0.00406318	0.997574	0.00116745	0.0613254	0.260711	0.92826	0.0409696	0.99366	0.00382183	0.153911	0.355512	0.981005	0.0117593	0.999089	0.000550437	0.362111	0.295236
DDB_G0274831	DDB_G0274831	0.987095	0.00567292	0.924929	0.00339707	0.895615	0.0550938	7.33e-07	0.535086	0.992337	0.00465589	0.00140112	0.623307	0.927336	0.0335687	0.99904	0.000582777	0.0011342	0.667036
DDB_G0274851	DDB_G0274851	0.996058	0.00241494	0.932861	0.00333651	0.401024	0.156812	0.8436	0.082979	0.994227	0.00347311	0.174053	0.343074	0.960263	0.0222339	0.997711	0.00129797	0.163878	0.379271
DDB_G0274863	DDB_G0274863	0.997514	0.00144674	0.994848	0.00174288	0.946648	0.0321187	0.913566	0.0487913	0.994434	0.00333484	0.883421	0.0717231	0.89011	0.0430088	0.998262	0.0010332	0.275759	0.328369
DDB_G0274873	pex19	0.996401	0.00220031	0.99922	0.000401367	0.966154	0.0199407	0.973737	0.013925	0.992348	0.00464872	0.346889	0.277279	0.980023	0.0124133	0.998782	0.00073779	0.149755	0.386802
DDB_G0274875	rnf160	0.99178	0.00440604	0.99869	0.000676687	0.058306	0.262586	0.98019	0.0102911	0.993575	0.00388793	0.0157532	0.513	0.963462	0.0208437	0.995896	0.00188327	0.102104	0.419256
DDB_G0274879	DDB_G0274879	0.988126	0.00541412	0.99882	0.000608023	0.0361486	0.278845	0.912833	0.049378	0.993212	0.00411377	0.0368404	0.461377	0.983408	0.0101263	0.999439	0.000323178	0.000701621	0.681742
DDB_G0274881	DDB_G0274881	0.99846	0.000865002	0.999647	0.000185779	0.980403	0.0108217	0.92972	0.0404392	0.993593	0.0038767	0.85462	0.0875985	0.984862	0.00916663	0.999195	0.00048583	0.874576	0.0790153
DDB_G0274885	cdc73	0.996908	0.00185703	0.999216	0.000403589	0.821283	0.0760393	0.812244	0.0954451	0.993823	0.00371113	0.615636	0.198983	0.970454	0.0177059	0.998527	0.000890971	0.450151	0.268558
DDB_G0274899	DDB_G0274899	0.960476	0.00919089	0.99972	0.000146487	0.14397	0.222707	0.514519	0.169432	0.995055	0.00298945	0.000225495	0.672993	0.950298	0.0261473	0.998951	0.00063502	0.000479121	0.691797
DDB_G0274915	DDB_G0274915	0.940216	0.010805	0.999935	3.5e-05	0.775081	0.0861418	0.708548	0.124999	0.993483	0.00394848	0.0221385	0.492359	0.913826	0.0372258	0.999416	0.000338175	0.0104215	0.573898
DDB_G0274931	DDB_G0274931	0.993404	0.00379458	0.998812	0.00061219	0.964969	0.0206257	0.90115	0.0556607	0.993028	0.00425895	0.707933	0.16198	0.983296	0.0102226	0.996799	0.00163043	0.787379	0.128245
DDB_G0274941	omt2	0.996731	0.00198595	0.99609	0.00154482	0.928342	0.0421568	0.917988	0.0460756	0.991975	0.00485501	0.83495	0.0983482	0.988721	0.0067618	0.999494	0.000289043	0.9031	0.0604582
DDB_G0274945	DDB_G0274945_ps	0.998282	0.00096953	0.997569	0.00116985	0.963012	0.0219358	0.964305	0.0196912	0.9977	0.00139453	0.814255	0.108648	0.989062	0.00653784	0.999701	0.000167715	0.919807	0.0506759
DDB_G0274957	DDB_G0274957	0.960067	0.00922189	0.999062	0.000482373	0.956475	0.0262647	0.895439	0.0589419	0.994597	0.00323121	0.520149	0.23	0.979224	0.0128263	0.998886	0.000674662	0.806098	0.11652
DDB_G0274965	DDB_G0274965	0.995151	0.00293428	0.998685	0.00067995	0.840921	0.0717216	0.763256	0.111709	0.993202	0.00412303	0.113751	0.382562	0.985129	0.00900284	0.999476	0.000302052	0.253584	0.336482
DDB_G0274969	DDB_G0274969	0.996612	0.0020587	0.999254	0.000386013	0.885434	0.0585272	0.961404	0.0212792	0.996412	0.00219157	0.0872331	0.402862	0.969064	0.0183014	0.998591	0.000852549	0.0051783	0.607999
DDB_G0274975	DDB_G0274975	0.984091	0.00625142	0.999271	0.000377075	0.950906	0.0297114	0.930175	0.0401639	0.99304	0.00425449	0.858173	0.0859808	0.758066	0.0694946	0.998251	0.00103723	0.0316139	0.506703
DDB_G0274995	DDB_G0274995	0.990175	0.00489414	0.99927	0.00037781	0.926571	0.0430124	0.21327	0.253635	0.99463	0.00321671	0.00691381	0.556664	0.95918	0.0226785	0.99933	0.000398939	0.00926098	0.579969
DDB_G0275005	DDB_G0275005	0.958342	0.00940106	0.999846	7.84e-05	0.642386	0.110649	0.9869	0.00682135	0.996067	0.00243838	0.0180847	0.504782	0.884229	0.0444878	0.998846	0.00069862	0.00408828	0.619424
DDB_G0275029	odhB	0.998563	0.000786849	0.999729	0.000141061	0.951266	0.0295135	0.887942	0.0627464	0.997092	0.00179417	0.675485	0.175655	0.579959	0.101173	0.998814	0.000719157	0.739197	0.152298
DDB_G0275039	DDB_G0275039	0.996244	0.00230734	0.999708	0.00015208	0.990108	0.00524875	0.981565	0.00977925	0.99815	0.0010673	0.140264	0.363401	0.166201	0.186945	0.997891	0.00122112	0.00223914	0.643699
DDB_G0275057	DDB_G0275057	0.997721	0.00131349	0.995518	0.00164871	0.982269	0.00984441	0.587714	0.152423	0.996277	0.00228618	0.00872885	0.546137	0.988649	0.00680126	0.999779	0.000123194	0.0811577	0.437414
DDB_G0275089	DDB_G0275089	0.995516	0.00271647	0.998422	0.000817968	0.186099	0.207999	0.854556	0.0782473	0.992923	0.00432714	0.01935	0.500412	0.447881	0.125717	0.994316	0.00222519	0.00335642	0.628661
DDB_G0275113	DDB_G0275113	0.994176	0.00343261	0.999093	0.000468574	0.931792	0.0402655	0.94481	0.0319909	0.992937	0.00431684	0.265957	0.304259	0.986307	0.00832956	0.997752	0.00128214	0.22473	0.347729
DDB_G0275115	sdhC	0.998484	0.000846414	0.999555	0.000229744	0.988514	0.00610617	0.0102202	0.409064	0.992435	0.00459251	0.484065	0.240645	0.968927	0.0183478	0.999465	0.000309955	0.974589	0.0147126
DDB_G0275197	CYP518B1	0.996692	0.00201306	0.996221	0.00152081	0.428053	0.151964	0.94102	0.0338973	0.996251	0.00229855	0.162278	0.350503	0.884762	0.044383	0.998675	0.000803027	0.023354	0.52728
DDB_G0275203	DDB_G0275203	0.995543	0.00270234	0.998292	0.000881964	0.861443	0.0658118	0.642165	0.141091	0.992708	0.00446267	0.860125	0.0854311	0.419884	0.131681	0.986884	0.00316618	0.8207	0.107125
DDB_G0275215	DDB_G0275215	0.985871	0.00591287	0.996732	0.00141218	0.730839	0.0942388	0.851398	0.0796802	0.994522	0.00328316	0.834356	0.0986437	0.986039	0.008452	0.998756	0.000754925	0.800931	0.120041
DDB_G0275223	DDB_G0275223	0.997081	0.0017394	0.999122	0.000454503	0.965775	0.020125	0.948865	0.02951	0.993566	0.00388953	0.816483	0.107464	0.909376	0.0382945	0.997602	0.00134263	0.537161	0.240568
DDB_G0275253	DDB_G0275253	0.975534	0.00750994	0.990955	0.00212225	0.0582187	0.262767	0.331436	0.217869	0.999326	0.000350348	5.8e-05	0.692651	0.971833	0.0170133	0.999762	0.000130241	0.0176965	0.543773
DDB_G0275279	DDB_G0275279	0.997991	0.00113848	0.99674	0.00140937	0.9559	0.026657	0.948534	0.0296633	0.997299	0.00165894	0.911484	0.0539415	0.974091	0.015797	0.998843	0.00070067	0.842862	0.094742
DDB_G0275285	DDB_G0275285	0.988738	0.00526861	0.999437	0.000290411	0.952065	0.0290089	0.898315	0.0574087	0.992403	0.00461274	0.92544	0.0442496	0.981577	0.0113473	0.996464	0.00173103	0.850328	0.0916844
DDB_G0275287	DDB_G0275287	0.993089	0.00392028	0.997257	0.00126859	0.321493	0.172785	0.000466968	0.481451	0.995946	0.0025078	0.283311	0.297623	0.295915	0.156285	0.983104	0.00345526	0.000186907	0.71091
DDB_G0275289	DDB_G0275289	0.996866	0.00189167	0.999045	0.000490426	0.984664	0.00854693	0.931282	0.0394444	0.99383	0.00370444	0.845239	0.0915931	0.977915	0.0136018	0.997359	0.00143945	0.529161	0.242414
DDB_G0275301	DDB_G0275301	0.994288	0.00338246	0.996718	0.0014166	0.951327	0.0294663	0.817891	0.0929627	0.991815	0.00493706	0.668224	0.178895	0.911495	0.0377785	0.997983	0.00117731	0.105071	0.416746
DDB_G0275311	DDB_G0275311	0.999726	0.000153251	0.999812	9.82e-05	0.96438	0.0210465	0.35528	0.210804	0.996124	0.00240516	0.00332528	0.591121	0.656815	0.0877795	0.992099	0.00257572	0.00161505	0.65547
DDB_G0275317	DDB_G0275317	0.996847	0.00190331	0.999133	0.000448091	0.937847	0.0369932	0.974737	0.0134836	0.997278	0.00167875	0.719262	0.156227	0.974605	0.0154852	0.999137	0.000520131	0.0437869	0.484835
DDB_G0275323	tipD	0.996628	0.00205019	0.999787	0.000111485	0.864465	0.0649726	0.849995	0.0804435	0.9974	0.0015761	0.0391876	0.45697	0.829261	0.0559784	0.999477	0.000300315	0.944505	0.0336147
DDB_G0275345	DDB_G0275345	0.992308	0.00420384	0.997721	0.00111916	0.961683	0.0227679	0.0220482	0.381801	0.994106	0.00352979	0.898608	0.0624722	0.568813	0.103535	0.997454	0.001402	0.350296	0.299566
DDB_G0275347	DDB_G0275347	0.996591	0.00207263	0.99898	0.000524092	0.954977	0.0273965	0.930839	0.039677	0.994657	0.00319863	0.843819	0.0926718	0.959565	0.0225199	0.997358	0.00143964	0.734788	0.154951
DDB_G0275355	pccA	0.998326	0.000950875	0.999827	9.04e-05	0.966463	0.0197067	0.343908	0.214453	0.99694	0.00189025	0.802959	0.11381	0.299843	0.155689	0.98906	0.00294944	0.000544163	0.688448
DDB_G0275357	DDB_G0275357	0.997903	0.00120428	0.998035	0.000998825	0.965326	0.020382	0.015286	0.395549	0.992193	0.00473304	0.85185	0.0894537	0.985048	0.00904238	0.998548	0.000876997	0.876798	0.0774767
DDB_G0275377	DDB_G0275377	0.992128	0.00428203	0.997428	0.00121632	0.0303488	0.284774	0.937233	0.036227	0.991849	0.00492291	0.0298172	0.472816	0.835541	0.0548056	0.995742	0.00192239	0.388294	0.286805
DDB_G0275383	DDB_G0275383	0.999206	0.000417001	0.999816	9.67e-05	0.879847	0.0603014	0.899116	0.0568439	0.996926	0.00190155	0.0365268	0.46198	0.959361	0.0226239	0.999156	0.000509685	0.005965	0.601637
DDB_G0275395	eIF4g	0.972649	0.0078853	0.99989	5.64e-05	0.938301	0.0367643	0.983177	0.00907647	0.996983	0.00186762	0.12397	0.374462	0.98997	0.00601843	0.999488	0.000293304	0.0159283	0.550114
DDB_G0275439	cad2	0.99874	0.000684362	0.999767	0.000120716	0.683049	0.10278	0.0733283	0.324606	0.998881	0.000593416	0.000314609	0.666631	0.700746	0.0798712	0.995921	0.00187608	0.00685164	0.594929
DDB_G0275441	gtpA	0.992948	0.00397333	0.996388	0.00148801	0.921788	0.0451946	0.00434939	0.434518	0.995225	0.00289996	0.0108445	0.534196	0.871858	0.0469197	0.999552	0.000248004	0.0867766	0.432122
DDB_G0275447	myoD	0.997451	0.0014923	0.999815	9.7e-05	0.981281	0.0104706	0.0506267	0.344691	0.993496	0.00394057	0.0223152	0.491741	0.0820282	0.206734	0.993879	0.00230587	0.00611107	0.600644
DDB_G0275455	srp54	0.996493	0.00214053	0.996192	0.00152638	0.961342	0.0231153	0.50602	0.171412	0.995959	0.00250015	0.674311	0.176015	0.87104	0.0471404	0.979409	0.00372044	0.0364647	0.496129
DDB_G0275517	gtf2h3	0.996477	0.00215399	0.999005	0.000512008	0.959503	0.0244106	0.52877	0.165601	0.996508	0.00212868	0.256972	0.30765	0.725999	0.0753693	0.998127	0.0011056	0.000246635	0.70579
DDB_G0275537	cytC	0.999283	0.000359851	0.999767	0.000120234	0.171071	0.212894	0.969814	0.0163164	0.998478	0.000853116	0.020472	0.496582	0.367366	0.142154	0.977197	0.00386181	0.000461521	0.692879
DDB_G0275567	amd1	0.998656	0.000723594	0.999801	0.000104959	0.616859	0.115262	0.268884	0.23517	0.993209	0.00411686	0.0154104	0.51459	0.984811	0.00921214	0.999794	0.000110698	0.114095	0.411019
DDB_G0275577	DDB_G0275577	0.995942	0.00247325	0.99898	0.000523946	0.88786	0.0577805	0.564373	0.157445	0.996663	0.0020335	0.335272	0.281702	0.96548	0.0199686	0.998548	0.000876449	0.316875	0.31278
DDB_G0275591	DDB_G0275591	0.966442	0.00859298	0.997945	0.00103457	0.50189	0.136907	0.158412	0.276071	0.997459	0.00153869	0.554773	0.220438	0.944353	0.028264	0.999472	0.000304126	0.947861	0.0312447
DDB_G0275619	pppB	0.995262	0.00287481	0.998894	0.000572202	0.983104	0.00948661	0.965677	0.018894	0.996976	0.00187442	0.382967	0.26793	0.975263	0.0151373	0.999831	9.22e-05	0.977297	0.0123083
DDB_G0275627	sky1	0.982114	0.0065824	0.999214	0.000405213	0.383563	0.160666	0.915942	0.047233	0.993181	0.00415213	0.0761239	0.413939	0.187831	0.181697	0.998706	0.000783403	0.0428927	0.485797
DDB_G0275635	PIPkinA	0.993592	0.00370829	0.999415	0.00030026	0.252714	0.189167	0.973811	0.0138879	0.996504	0.00213087	0.0424232	0.451422	0.982621	0.0107133	0.997521	0.00137389	0.236714	0.343066
DDB_G0275655	malaS	0.980578	0.00682711	0.999018	0.000505896	0.053362	0.266566	0.958993	0.0230233	0.994911	0.00307508	0.0119772	0.528306	0.975801	0.0148015	0.996535	0.00171247	0.0026433	0.637554
DDB_G0275657	DDB_G0275657	0.995791	0.00255354	0.998727	0.000657044	0.943421	0.0339765	0.91136	0.0500966	0.992848	0.00436237	0.807317	0.111564	0.979516	0.0126585	0.99899	0.000614264	0.795787	0.122789
DDB_G0275661	DDB_G0275661	0.993349	0.00381839	0.998506	0.000769913	0.258119	0.187662	0.87742	0.0678578	0.99367	0.00381694	0.386004	0.267297	0.932381	0.0320201	0.995303	0.00201796	0.841887	0.0952703
DDB_G0275665	DDB_G0275665	0.997241	0.00162464	0.99894	0.000544955	0.928098	0.0422423	0.755959	0.113258	0.994867	0.00309323	0.428857	0.254938	0.823284	0.0569784	0.999258	0.000442341	0.876806	0.0774092
DDB_G0275675	rab32C	0.998259	0.000984171	0.999385	0.000316361	0.440974	0.149272	0.864318	0.0739374	0.992843	0.00436678	0.562908	0.218404	0.871576	0.0470125	0.998522	0.000893853	0.00225163	0.643471
DDB_G0275677	DDB_G0275677	0.996138	0.00236577	0.998499	0.000775559	0.933252	0.0393601	0.906905	0.0522635	0.992055	0.0048211	0.76647	0.131508	0.975447	0.0150242	0.998242	0.00104128	0.76546	0.138828
DDB_G0275689	abcG2	0.965332	0.00870072	0.99358	0.00190132	0.786701	0.0834613	0.923752	0.0434339	0.994072	0.00356067	0.308269	0.289689	0.981357	0.0115011	0.999501	0.000284738	0.0855859	0.433051
DDB_G0275701	vatE	0.999568	0.000223082	0.999773	0.000117513	0.79001	0.0827255	0.979139	0.0109973	0.998791	0.000648352	0.0222616	0.491879	0.946002	0.0276922	0.998992	0.000612525	0.0144103	0.556356
DDB_G0275707	DDB_G0275707	0.995711	0.00260965	0.999528	0.000244201	0.964812	0.0206984	0.978042	0.0118699	0.998557	0.000797535	0.472951	0.244359	0.986786	0.00810003	0.998246	0.00103934	0.650561	0.193617
DDB_G0275725	DDB_G0275725	0.993629	0.00369169	0.999116	0.000457692	0.968179	0.0186837	0.944529	0.0322107	0.996482	0.00214399	0.888208	0.0687031	0.973044	0.0164397	0.998616	0.000836764	0.805117	0.117062
DDB_G0275737	DDB_G0275737	0.990408	0.00482954	0.998841	0.000598548	0.971188	0.016907	0.984321	0.00862402	0.993327	0.00405031	0.896916	0.0632316	0.986676	0.00817402	0.999519	0.000271357	0.980377	0.0105071
DDB_G0275763	DDB_G0275763	0.997976	0.00115134	0.998241	0.000907234	0.94233	0.0345594	0.873626	0.0695925	0.994451	0.00332598	0.847046	0.0908709	0.971037	0.0174184	0.998861	0.000690631	0.808756	0.114519
DDB_G0275775	psmD4	0.998878	0.000604477	0.999571	0.000220867	0.667625	0.106133	0.974186	0.0137767	0.995929	0.00251926	0.684621	0.17219	0.965049	0.020213	0.997617	0.00133718	0.900261	0.0621607
DDB_G0275787	rad6	0.99726	0.0016195	0.999373	0.000323135	0.984829	0.00849197	0.9647	0.019596	0.992482	0.00456934	0.772563	0.128113	0.862287	0.0490955	0.996974	0.00157421	0.0577433	0.464153
DDB_G0275793	DDB_G0275793	0.991798	0.00439919	0.998489	0.000781605	0.0227634	0.291122	0.893261	0.0600997	0.993042	0.004253	0.00592133	0.564626	0.974625	0.0154665	0.998889	0.000673619	0.137106	0.394826
DDB_G0275795	DDB_G0275795	0.953158	0.00982185	0.999464	0.000277376	0.29318	0.179297	0.762857	0.111795	0.995553	0.00273289	0.0120785	0.527643	0.863435	0.048899	0.996811	0.00162632	0.000408756	0.695662
DDB_G0275797	DDB_G0275797	0.996467	0.00215982	0.999219	0.00040196	0.964614	0.0208911	0.926067	0.0420469	0.995874	0.00255536	0.875988	0.0756048	0.873644	0.0466558	0.99613	0.00182337	0.663643	0.188251
DDB_G0275835	DDB_G0275835	0.997947	0.00117216	0.999282	0.0003715	0.630273	0.113101	0.943664	0.032623	0.994008	0.00359979	0.257973	0.307202	0.982425	0.0108215	0.99791	0.00121277	0.180172	0.370555
DDB_G0275869	DDB_G0275869	0.995392	0.00280262	0.998868	0.000584947	0.797889	0.0813037	0.255551	0.239781	0.994232	0.00346622	0.86399	0.0833586	0.980798	0.0119184	0.999142	0.000518439	0.398986	0.283365
DDB_G0275879	fnkE	0.995491	0.00273368	0.990864	0.0021271	0.922852	0.0447541	0.813506	0.0949525	0.996721	0.00198794	0.727379	0.152123	0.954884	0.024383	0.997888	0.00122268	0.0186595	0.540481
DDB_G0275881	rpl13a	0.999713	0.000159223	0.999906	4.88e-05	0.985828	0.00793416	2.77e-07	0.538205	0.997459	0.00153599	0.646133	0.187678	0.242541	0.16769	0.996305	0.00177491	0.0259448	0.520167
DDB_G0275893	DDB_G0275893	0.997465	0.00148375	0.999447	0.000285761	0.923371	0.0445476	0.940025	0.0345793	0.993549	0.00390553	0.790002	0.118887	0.988014	0.00724651	0.999544	0.00025281	0.860833	0.086685
DDB_G0275897	DDB_G0275897	0.995445	0.00276832	0.99387	0.00186286	0.957575	0.0256007	0.924319	0.0431129	0.99307	0.00423364	0.852097	0.0892542	0.984442	0.00946189	0.999486	0.000294719	0.746899	0.148658
DDB_G0275905	DDB_G0275905	0.998091	0.00108384	0.999576	0.000218402	0.979729	0.0111561	0.927625	0.0412021	0.993832	0.00370276	0.869581	0.0800356	0.984757	0.00924455	0.999173	0.000497845	0.870589	0.0818005
DDB_G0275917	DDB_G0275917	0.996155	0.00235753	0.997231	0.00127592	0.94192	0.0348796	0.10563	0.305105	0.991894	0.00489465	0.470579	0.244845	0.587177	0.100161	0.996142	0.00181907	0.166986	0.377026
DDB_G0275949	DDB_G0275949	0.995914	0.00248412	0.998708	0.000667016	0.94832	0.0312062	0.907094	0.0520833	0.991954	0.00486633	0.639018	0.190657	0.978043	0.0135277	0.997948	0.00119156	0.811894	0.112233
DDB_G0275967	DDB_G0275967	0.992958	0.0039681	0.997879	0.00106168	0.851732	0.0688182	0.457261	0.183133	0.995557	0.00272919	0.512205	0.232724	0.647241	0.0892651	0.993453	0.00237248	0.00427031	0.617077
DDB_G0275995	DDB_G0275995	0.997542	0.00142662	0.99933	0.000347897	0.966658	0.0195949	0.950321	0.0285832	0.996209	0.00232532	0.882978	0.0719922	0.989375	0.0063602	0.999505	0.000278098	0.875239	0.0786175
DDB_G0275997	DDB_G0275997	0.997761	0.00128707	0.999482	0.000266392	0.972266	0.0162354	0.959485	0.0227579	0.997024	0.00184482	0.902375	0.0604989	0.990887	0.00537904	0.99958	0.000233429	0.895389	0.0657962
DDB_G0276001	DDB_G0276001	0.998145	0.00105197	0.999684	0.000164866	0.983398	0.00939947	0.95962	0.0226097	0.997928	0.00123936	0.941381	0.0349506	0.517451	0.11234	0.992773	0.00248202	0.337449	0.304187
DDB_G0276003	hspG2	0.962593	0.00897862	0.989542	0.0022179	0.0579663	0.263009	0.890411	0.0614535	0.99325	0.00409215	0.302439	0.291676	0.633592	0.0917749	0.982526	0.00349624	0.0125033	0.564733
DDB_G0276013	DDB_G0276013	0.991707	0.00443013	0.998934	0.00054873	0.37572	0.162119	0.873114	0.0698537	0.998364	0.000945229	0.00499096	0.573069	0.985261	0.00891669	0.999765	0.000126716	0.168281	0.376307
DDB_G0276053	rabF2_ps	0.997329	0.00157356	0.99946	0.000279776	0.977439	0.0126478	0.961547	0.0211217	0.996595	0.0020826	0.920465	0.0477701	0.983208	0.0102762	0.999084	0.000553486	0.857692	0.0879097
DDB_G0276057	DDB_G0276057	0.998915	0.000575941	0.999206	0.000409626	0.551077	0.127976	0.938597	0.035397	0.992426	0.00459974	0.963282	0.0218782	0.989907	0.00606813	0.999612	0.000219111	0.0630013	0.457426
DDB_G0276059	DDB_G0276059	0.996738	0.00197912	0.999152	0.000438652	0.963084	0.0218661	0.944406	0.032332	0.99564	0.00268102	0.870791	0.0791154	0.98703	0.0079583	0.999395	0.000354785	0.86256	0.0856636
DDB_G0276061	DDB_G0276061	0.995262	0.0028743	0.99884	0.000598691	0.947425	0.0316398	0.888408	0.0624021	0.993505	0.00392786	0.819687	0.106337	0.974449	0.0155972	0.998593	0.000851441	0.808924	0.114458
DDB_G0276099	DDB_G0276099	0.998922	0.000568373	0.999711	0.000150527	0.832117	0.0737375	0.880206	0.0664752	0.995093	0.00297485	0.948108	0.0306177	0.884946	0.0443203	0.999398	0.000351332	0.00701039	0.593513
DDB_G0276103	enlA	0.987612	0.005552	0.99965	0.000183682	0.958965	0.0247466	0.986416	0.00711891	0.997647	0.00141739	0.963432	0.0216634	0.939671	0.029853	0.998937	0.000644477	0.0785589	0.440246
DDB_G0276113	DDB_G0276113	0.997371	0.00154876	0.997361	0.00123606	0.943878	0.033734	0.919434	0.0455193	0.995477	0.00276634	0.887286	0.0692561	0.979008	0.0129577	0.998301	0.00101211	0.580645	0.224067
DDB_G0276131	DDB_G0276131	0.995975	0.00245148	0.998875	0.000581367	0.948144	0.0313077	0.94268	0.0329886	0.99176	0.00496392	0.785648	0.121347	0.986731	0.00813373	0.998834	0.000705773	0.893427	0.0672847
DDB_G0276137	xrn1	0.875612	0.0139814	0.999944	2.91e-05	0.971134	0.0169468	0.442668	0.18694	0.996682	0.00201997	0.403062	0.261822	0.968391	0.018667	0.99971	0.000163345	0.0211861	0.53308
DDB_G0276147	DDB_G0276147	0.947165	0.0102769	0.986599	0.00234747	0.038517	0.276878	0.68777	0.130723	0.994504	0.0032903	4.46e-05	0.695191	0.273331	0.160601	0.992041	0.00258357	7.43e-06	0.732707
DDB_G0276153	nsfA	0.984649	0.00615371	0.999701	0.000156405	0.95577	0.0267668	0.977312	0.0122016	0.994473	0.00330818	0.801457	0.114309	0.288145	0.158331	0.993772	0.00232467	0.212222	0.354126
DDB_G0276155	spnA	0.994094	0.00347144	0.998305	0.000875966	0.153839	0.219243	0.105828	0.304724	0.995406	0.00279437	0.00072907	0.644802	0.96354	0.0208102	0.999505	0.000278474	0.000975454	0.672278
DDB_G0276219	DDB_G0276219	0.990473	0.00481284	0.998839	0.000599409	0.964733	0.0208071	0.893266	0.0600783	0.992353	0.00464298	0.830625	0.100894	0.976087	0.0146774	0.998915	0.000657458	0.779921	0.13211
DDB_G0276221	DDB_G0276221	0.914685	0.0121308	0.998448	0.000804028	0.863548	0.0651567	0.941203	0.0337995	0.995176	0.00293644	0.311101	0.288829	0.971296	0.0172955	0.998562	0.000868022	0.0354578	0.498273
DDB_G0276233	cct8	0.997987	0.00114033	0.999729	0.000140904	0.984015	0.00903267	0.959349	0.0228464	0.996968	0.00187893	0.0383723	0.458496	0.781875	0.0648104	0.997391	0.00142578	0.00852638	0.583792
DDB_G0276241	atp5e	0.996133	0.00236742	0.999211	0.000407127	0.923662	0.0443669	0.746298	0.115646	0.992607	0.00451315	0.0146416	0.517302	0.809475	0.0599041	0.997251	0.00148152	0.000676901	0.682713
DDB_G0276265	DDB_G0276265	0.994622	0.00322249	0.981115	0.00253568	0.921946	0.045134	0.899677	0.0565384	0.992363	0.00463723	0.0572064	0.432416	0.971421	0.0172365	0.99861	0.000840869	0.715966	0.164107
DDB_G0276269	sgcA	0.990226	0.00487899	0.997441	0.00121102	0.949166	0.0306577	0.972116	0.0151432	0.995879	0.00255158	0.806608	0.111962	0.772734	0.0667259	0.991796	0.00262097	0.0157874	0.550587
DDB_G0276285	DDB_G0276285	0.903337	0.0128007	0.999825	9.12e-05	0.747784	0.0912364	0.816521	0.0935261	0.993989	0.00361164	0.3186	0.286772	0.987072	0.00791049	0.999283	0.000422992	0.321867	0.310482
DDB_G0276287	expl3	0.994706	0.00317673	0.999364	0.000328502	0.976212	0.0134071	2.29e-05	0.516612	0.998475	0.000857265	0.0180412	0.50511	0.00412686	0.230757	0.977973	0.00380267	0.00444355	0.614834
DDB_G0276293	DDB_G0276293	0.96281	0.00896281	0.99545	0.00166041	0.23108	0.194464	0.953761	0.0265373	0.993554	0.00389915	0.15052	0.357603	0.977564	0.0138133	0.998422	0.000945887	0.0929797	0.427466
DDB_G0276341	pccB	0.999342	0.000325979	0.999871	6.59e-05	0.92371	0.0443496	0.825829	0.0895582	0.997439	0.0015495	0.864482	0.0831092	0.679708	0.0841351	0.996761	0.00164346	0.0100421	0.576346
DDB_G0276345	nat5	0.995137	0.00294483	0.998019	0.00100614	0.436213	0.150345	0.952862	0.0272032	0.994897	0.0030787	0.0726014	0.417045	0.890405	0.0429383	0.995201	0.00203709	0.00139496	0.660003
DDB_G0276371	gefL	0.975779	0.00748986	0.998788	0.000624975	0.365441	0.163741	0.985087	0.00813102	0.995813	0.00259669	0.817781	0.107021	0.922378	0.0350473	0.996415	0.00174611	0.156322	0.383218
DDB_G0276391	DDB_G0276391_ps	0.993827	0.00359736	0.998479	0.000785815	0.925406	0.0435185	0.90184	0.0551993	0.99356	0.00389274	0.563965	0.218167	0.945612	0.0278411	0.998551	0.000874803	0.124401	0.403584
DDB_G0276399	rab8B	0.996994	0.00180208	0.999616	0.000199411	0.6198	0.114685	0.940626	0.0341174	0.99739	0.00158141	0.161542	0.351233	0.989941	0.00604333	0.999714	0.000159371	0.103211	0.417873
DDB_G0276405	PFP1	0.998343	0.000943079	0.999034	0.000497587	0.821327	0.0760081	0.975962	0.0128973	0.997278	0.0016812	0.888952	0.0680909	0.981371	0.0114902	0.998623	0.000831333	0.0585469	0.463289
DDB_G0276409	DDB_G0276409	0.996396	0.00220318	0.999229	0.000397677	0.193555	0.206186	0.91767	0.0463079	0.996021	0.00246175	0.104388	0.38839	0.976499	0.0144635	0.999212	0.000475182	0.350537	0.299315
DDB_G0276437	DDB_G0276437	0.999059	0.000484802	0.999779	0.000115264	0.988457	0.00619313	0.972206	0.0150735	0.998714	0.000687431	0.959134	0.0243115	0.988181	0.00708773	0.99949	0.000292594	0.924133	0.046915
DDB_G0276455	gpaG	0.996353	0.00223403	0.999687	0.000163182	0.641269	0.1108	0.189956	0.262829	0.995309	0.0028576	0.954235	0.0269066	0.906988	0.0389244	0.999468	0.000307572	0.913714	0.0537377
DDB_G0276459	pakB	0.909392	0.0124523	0.999929	3.73e-05	0.926992	0.0428243	0.513733	0.169651	0.994384	0.00336321	0.0384196	0.45842	0.803973	0.0608037	0.999501	0.000283651	0.00683905	0.595075
DDB_G0276465	sepA	0.997184	0.0016627	0.999584	0.000213778	0.967629	0.0189388	0.970948	0.0158335	0.994753	0.00314404	0.236142	0.313236	0.970506	0.017674	0.998416	0.000949108	0.0274294	0.517045
DDB_G0276483	DDB_G0276483	0.992631	0.00409263	0.996123	0.00153932	0.1024	0.239971	0.354251	0.211006	0.995535	0.00273659	0.0054984	0.568276	0.906667	0.0389855	0.998278	0.00102407	0.00118173	0.665498
DDB_G0276503	DDB_G0276503	0.988317	0.00536477	0.999542	0.000236	0.0376382	0.277772	0.973567	0.0141809	0.993938	0.00363706	0.00331925	0.591213	0.90385	0.0396247	0.995342	0.00200579	0.000336535	0.699703
DDB_G0276511	DDB_G0276511	0.994825	0.0031202	0.985569	0.00238454	0.889388	0.0572538	0.900988	0.0557047	0.991796	0.00494414	0.788836	0.119657	0.97179	0.017027	0.998556	0.000872607	0.776038	0.133749
DDB_G0276517	DDB_G0276517	0.997784	0.00127158	0.999402	0.000306486	0.968831	0.0183257	0.953891	0.0264835	0.996595	0.00208479	0.89046	0.0677023	0.988198	0.00707235	0.999548	0.000250415	0.818625	0.108578
DDB_G0276545	DDB_G0276545	0.865672	0.0144168	0.99621	0.00152289	0.765084	0.088347	0.269878	0.234951	0.994855	0.00310229	0.0108929	0.534078	0.576891	0.101768	0.996385	0.00175324	0.0900545	0.429841
DDB_G0276559	DDB_G0276559	0.983326	0.00637988	0.996874	0.00137394	0.258149	0.187551	0.950644	0.0284792	0.992184	0.00473875	0.152343	0.356422	0.972782	0.0165443	0.998377	0.000972585	0.081511	0.436996
DDB_G0276567	DDB_G0276567	0.994245	0.00340029	0.998756	0.000639171	0.969953	0.0176703	0.974462	0.0135938	0.994864	0.00309685	0.110017	0.385038	0.920886	0.0353854	0.99941	0.000344016	0.0668156	0.453012
DDB_G0276577	fray2	0.9873	0.00562476	0.998324	0.000865651	0.768159	0.0878078	0.757804	0.112904	0.995741	0.00262676	0.00174127	0.616293	0.797741	0.0622403	0.998681	0.00079999	0.000417304	0.695104
DDB_G0276613	DDB_G0276613	0.979917	0.00692945	0.996945	0.00135247	0.879473	0.0603907	0.535551	0.163632	0.996696	0.00201088	0.00742573	0.55375	0.0014544	0.23336	0.990169	0.00282244	8.73e-05	0.72171
DDB_G0276633	DDB_G0276633	0.991374	0.00454048	0.998021	0.0010047	0.0126944	0.302388	0.965607	0.0189264	0.99578	0.00260232	0.231749	0.31461	0.927468	0.0335333	0.999015	0.000597092	0.648024	0.19521
DDB_G0276651	DDB_G0276651	0.989808	0.00499415	0.996581	0.00144859	0.779922	0.0851457	0.708689	0.124964	0.995845	0.00257047	0.00755032	0.553043	0.0033097	0.231501	0.98319	0.00345053	0.000141811	0.714977
DDB_G0276665	DDB_G0276665	0.996224	0.00231787	0.998914	0.000561596	0.956176	0.0264768	0.921937	0.0442172	0.993492	0.00394531	0.774436	0.12735	0.968111	0.0188323	0.998249	0.00103793	0.740862	0.151387
DDB_G0276671	DDB_G0276671	0.994092	0.00347343	0.99759	0.00116155	0.953541	0.0281838	0.907798	0.051652	0.992162	0.00475585	0.738119	0.146438	0.95016	0.0261965	0.99843	0.000941763	0.739678	0.151786
DDB_G0276673	DDB_G0276673	0.993419	0.00378852	0.998495	0.00077767	0.482363	0.141305	0.849271	0.0807354	0.994009	0.0035981	0.0196015	0.499141	0.428318	0.12998	0.997681	0.00131069	0.000342906	0.699078
DDB_G0276683	DDB_G0276683	0.996215	0.00232118	0.997802	0.00108989	0.209845	0.200665	0.935005	0.0371816	0.992119	0.00477859	0.0629215	0.42578	0.940649	0.0295167	0.996349	0.0017626	0.0316387	0.506496
DDB_G0276711	rpiA	0.998392	0.000910706	0.998696	0.000672993	0.885761	0.058452	0.955695	0.0249582	0.994577	0.00324923	0.434249	0.253374	0.977863	0.0136412	0.998409	0.000952505	0.0869702	0.432038
DDB_G0276713	DDB_G0276713	0.995437	0.00277294	0.999477	0.000269878	0.970698	0.017133	0.0785874	0.321811	0.995797	0.00260043	0.342089	0.27936	0.953105	0.0250705	0.999289	0.000419578	0.0655178	0.454301
DDB_G0276733	DDB_G0276733	0.987709	0.00552922	0.985442	0.00239377	0.962267	0.022474	0.947712	0.0302453	0.997981	0.00119462	0.961697	0.0230184	0.987578	0.00758093	0.998924	0.000651523	0.938635	0.0373109
DDB_G0276761	cotB	0.0179313	0.0303648	0.916129	0.00348344	0.0589155	0.262404	2.79e-28	0.562222	0.994065	0.00356407	0.000281963	0.668678	0.092954	0.203825	0.999973	1.56e-05	0.0417637	0.487714
DDB_G0276773	DDB_G0276773	0.995427	0.00277807	0.998833	0.000602133	0.939817	0.0359607	0.924004	0.0433424	0.991749	0.00496959	0.470021	0.244984	0.982262	0.0109235	0.998526	0.000892233	0.827192	0.103668
DDB_G0276781	DDB_G0276781	0.997317	0.00158251	0.999633	0.000191953	0.910078	0.0500223	0.907637	0.0516974	0.995772	0.00260797	0.106928	0.386538	0.899945	0.0405112	0.998405	0.000954473	0.00125154	0.663505
DDB_G0276789	DDB_G0276789	0.997691	0.00133289	0.995903	0.00157629	0.834133	0.0732131	0.597359	0.150579	0.993474	0.00395165	0.116851	0.379635	0.951976	0.0254587	0.998048	0.00114481	0.812772	0.111797
DDB_G0276791	DDB_G0276791	0.989705	0.00502154	0.999357	0.000332814	0.0604199	0.261376	0.964133	0.0197869	0.9977	0.0013917	0.0415455	0.452817	0.976877	0.0142441	0.999061	0.000567778	0.0144848	0.555952
DDB_G0276793	DDB_G0276793	0.92448	0.011645	0.975234	0.00270387	0.933459	0.0392111	3.62e-11	0.554401	0.997437	0.00155486	6.95e-05	0.690598	0.82693	0.0564434	0.996909	0.00159867	0.00010965	0.718979
DDB_G0276827	DDB_G0276827	0.998051	0.00110884	0.999616	0.000199563	0.978641	0.0119713	0.95661	0.0243548	0.997376	0.00159458	0.924679	0.0449402	0.982796	0.0105642	0.999055	0.000572136	0.864711	0.0845059
DDB_G0276833	gacS	0.987854	0.00548972	0.997712	0.00112208	0.830237	0.07412	0.917046	0.0467014	0.99522	0.00291095	0.917479	0.049837	0.934938	0.0312337	0.999057	0.000570076	0.505222	0.25029
DDB_G0276837	DDB_G0276837	0.999539	0.00023824	0.999817	9.56e-05	0.958458	0.0249885	0.933802	0.0379432	0.995961	0.00249824	0.0470291	0.445236	0.980203	0.0122854	0.999359	0.000382843	0.032517	0.504409
DDB_G0276855	DDB_G0276855	0.994563	0.00324858	0.999397	0.000309374	0.851787	0.0687659	0.648442	0.139729	0.99478	0.00313492	0.277807	0.29974	0.958846	0.0228622	0.998897	0.000669658	0.841283	0.0955346
DDB_G0276873	DDB_G0276873	0.976248	0.00743219	0.999742	0.000133334	0.91362	0.0486808	0.807859	0.0971788	0.998125	0.00107821	0.00579472	0.565505	0.896453	0.0414205	0.997383	0.00143033	0.00451569	0.61417
DDB_G0276879	DDB_G0276879	0.99699	0.00180545	0.999281	0.000372529	0.973015	0.0157256	0.906342	0.0525561	0.992035	0.00483099	0.813915	0.108894	0.504316	0.114549	0.998063	0.00113737	0.440156	0.271171
DDB_G0276881	DDB_G0276881	0.960532	0.0091853	0.999621	0.000196655	0.960877	0.023488	0.350765	0.212084	0.998233	0.00101939	0.0015612	0.619712	0.75057	0.070939	0.999869	7.1e-05	0.00799244	0.586946
DDB_G0276883	canA	0.998014	0.00112546	0.998011	0.00100958	0.806273	0.0795598	0.702776	0.126752	0.998589	0.000779679	0.0145904	0.517678	0.980824	0.0118763	0.999679	0.00018191	0.0665068	0.453415
DDB_G0276917	psmC2	0.99873	0.000689023	0.99967	0.000173411	0.986225	0.00774856	0.981288	0.00993499	0.997803	0.00131532	0.771333	0.128723	0.805362	0.0605679	0.996114	0.00182742	0.0422662	0.486757
DDB_G0276935	DDB_G0276935	0.991853	0.0043758	0.996431	0.00147856	0.0261795	0.288424	0.659134	0.137717	0.992126	0.00477291	0.00270633	0.599582	0.965538	0.0199262	0.9986	0.000846628	0.212727	0.353946
DDB_G0276939	pspB	0.00411482	0.0312145	0.994839	0.00174482	0.0643241	0.259198	3.82e-25	0.562152	0.998626	0.000757572	0.000109166	0.685209	0.961592	0.0216954	0.999983	9.3e-06	0.00591535	0.602061
DDB_G0276941	cotA	0.000629437	0.031448	0.998856	0.000591099	0.49352	0.138864	9.37e-41	0.562504	0.995627	0.00268848	3.1e-05	0.698422	0.879506	0.0454839	0.999991	5.95e-06	0.00496119	0.610137
DDB_G0276943	crtp1	0.993842	0.00359186	0.999628	0.000193759	0.714919	0.0970847	0.382277	0.203221	0.995352	0.00282988	0.964492	0.0212247	0.98418	0.00967991	0.999598	0.000226687	0.465286	0.263563
DDB_G0276945	apm4	0.997107	0.00171049	0.998876	0.000580794	0.175805	0.211062	0.898283	0.0574519	0.994951	0.003057	0.111262	0.383713	0.933806	0.0315878	0.990196	0.00281915	0.707715	0.168075
DDB_G0276965	gltA	0.99563	0.00265614	0.998433	0.000811425	0.908927	0.0505542	0.905674	0.0529599	0.992386	0.00462283	0.346318	0.277446	0.48269	0.119115	0.994515	0.00218431	0.00190149	0.649645
DDB_G0277037	pgs1	0.995806	0.00254544	0.998858	0.000590098	0.984542	0.00862053	0.522142	0.167751	0.996087	0.00241889	0.0566755	0.432984	0.989094	0.00650541	0.999324	0.000401798	0.738751	0.152582
DDB_G0277043	DDB_G0277043	0.996388	0.00220721	0.999496	0.000259041	0.923321	0.0445734	0.796395	0.101083	0.993977	0.00361503	0.0187919	0.502407	0.938422	0.0302793	0.998348	0.000986736	0.0165741	0.547681
DDB_G0277053	DDB_G0277053	0.993225	0.00386889	0.997808	0.00108689	0.294837	0.178921	0.857688	0.0769303	0.993727	0.00377593	0.0234789	0.489118	0.933777	0.031601	0.987702	0.00308378	0.120661	0.40674
DDB_G0277055	DDB_G0277055	0.991876	0.00436612	0.997911	0.0010489	0.951601	0.0292383	0.926798	0.0414845	0.993027	0.00426043	0.646751	0.187253	0.959766	0.0224508	0.997566	0.00135725	0.00258266	0.638534
DDB_G0277077	DDB_G0277077	0.990041	0.00492733	0.999359	0.000331924	0.723527	0.0958039	0.954544	0.0259663	0.996304	0.00226121	0.771171	0.128875	0.989744	0.00619871	0.998093	0.00112373	0.152016	0.385279
DDB_G0277087	purH	0.999464	0.000263525	0.999686	0.000163949	0.971263	0.0168403	0.544433	0.161632	0.997602	0.00145404	0.656321	0.183511	0.912036	0.0376117	0.999902	5.41e-05	0.11067	0.413452
DDB_G0277101	rab11C	0.996903	0.00186165	0.998791	0.000623255	0.586125	0.121065	0.901966	0.055111	0.997385	0.00158933	0.141959	0.362586	0.985217	0.00892999	0.99902	0.000594419	0.00761051	0.589357
DDB_G0277107	lsm3	0.992987	0.00396079	0.99516	0.00170177	0.878158	0.060851	0.916519	0.0469783	0.996529	0.00211552	0.598083	0.206664	0.955823	0.0240583	0.997933	0.00119992	0.0246129	0.523975
DDB_G0277111	DDB_G0277111	0.996894	0.00186953	0.945587	0.00321499	0.615613	0.115488	0.777362	0.10756	0.997361	0.00159723	0.0899434	0.399406	0.380868	0.139385	0.994507	0.00218537	0.010317	0.574485
DDB_G0277115	DDB_G0277115	0.885795	0.0135328	0.997459	0.00120508	0.877675	0.06093	0.860234	0.0759822	0.992787	0.00441066	0.97315	0.0166802	0.639035	0.0906104	0.993984	0.0022854	0.000805559	0.677642
DDB_G0277131	gxcBB	0.985118	0.00605746	0.997791	0.00109441	0.86419	0.0650093	0.911277	0.0501862	0.993049	0.00424408	0.558395	0.219835	0.960221	0.0222487	0.998532	0.000888807	0.965762	0.0212749
DDB_G0277139	apm2	0.997022	0.00177412	0.999643	0.00018668	0.979214	0.011653	0.440888	0.187184	0.995629	0.00268661	0.0488879	0.442147	0.984723	0.00927674	0.999177	0.000495349	0.0411388	0.489034
DDB_G0277141	cotC	0.00288106	0.0312922	0.992125	0.00203125	0.0625104	0.259985	4.59e-54	0.56268	0.995299	0.00286128	0.0560921	0.433876	0.0624545	0.212136	0.999974	1.5e-05	0.0759062	0.443307
DDB_G0277161	DDB_G0277161	0.993299	0.00383619	0.997724	0.00111794	0.927963	0.0423023	0.795397	0.101342	0.993551	0.00390394	0.785533	0.121398	0.971099	0.0173865	0.998596	0.000849221	0.897662	0.0637614
DDB_G0277163	DDB_G0277163	0.994444	0.00330873	0.998503	0.00077274	0.964177	0.0212005	0.890886	0.0612169	0.994199	0.00349198	0.821958	0.105266	0.957764	0.0232964	0.998892	0.000672369	0.609748	0.212622
DDB_G0277167	DDB_G0277167	0.995598	0.00267189	0.998454	0.000799551	0.770509	0.0873339	0.914237	0.0482439	0.993158	0.00416127	0.757904	0.135902	0.893399	0.0422333	0.998293	0.00101704	0.671555	0.185069
DDB_G0277173	vamp7B	0.994941	0.00305413	0.998647	0.000698143	0.950157	0.030153	0.979931	0.0104914	0.995113	0.00296205	0.398552	0.263454	0.739949	0.0725859	0.997246	0.00148307	0.0036863	0.624876
DDB_G0277179	DDB_G0277179	0.998124	0.00106701	0.998567	0.000738434	0.194395	0.206069	0.942359	0.0332098	0.994204	0.00348856	0.545747	0.223059	0.0793207	0.20727	0.996955	0.0015815	0.00389983	0.621999
DDB_G0277183	H4a	0.995947	0.00246891	0.9977	0.00112792	0.987856	0.00653701	0.978642	0.011344	0.99494	0.00306242	0.641302	0.189858	0.965295	0.0200675	0.998912	0.000659151	0.602143	0.216061
DDB_G0277213	DDB_G0277213	0.999589	0.000207846	0.999938	3.29e-05	0.98683	0.00733556	0.727232	0.120694	0.998202	0.0010268	0.0488908	0.442067	0.933849	0.0315811	0.998501	0.000904824	0.00535257	0.60676
DDB_G0277231	ndufs8	0.997427	0.00151157	0.999612	0.000200934	0.93507	0.0384384	0.31006	0.223417	0.993104	0.00420519	0.0014598	0.622011	0.60237	0.0976493	0.996568	0.00170239	0.000359174	0.698204
DDB_G0277233	DDB_G0277233	0.876878	0.0139162	0.997388	0.00122897	0.870469	0.0631973	2.82e-08	0.543707	0.998057	0.00113447	0.0157294	0.513128	0.741534	0.0723251	0.999788	0.000116367	0.00277881	0.63534
DDB_G0277239	DDB_G0277239	0.994397	0.00332551	0.964297	0.00296153	0.828566	0.0745658	0.971309	0.0156622	0.998262	0.00100469	0.78946	0.119093	0.948739	0.0267205	0.998222	0.0010527	0.72196	0.161103
DDB_G0277243	DDB_G0277243	0.995165	0.00292774	0.999042	0.000492624	0.726635	0.0953559	0.0527389	0.342637	0.993013	0.00426638	0.941169	0.0350365	0.966262	0.0196398	0.998823	0.000712284	0.457045	0.266413
DDB_G0277251	DDB_G0277251	0.992599	0.00410445	0.997259	0.0012679	0.536395	0.130825	0.94692	0.0306726	0.993427	0.00398162	0.167087	0.346566	0.981127	0.0116792	0.998919	0.000655342	0.275739	0.328456
DDB_G0277289	pigH	0.997458	0.00148764	0.995748	0.00160685	0.729422	0.0946561	0.94516	0.0317447	0.993207	0.00411841	0.774307	0.127452	0.977092	0.0140999	0.998969	0.000626401	0.0833047	0.435488
DDB_G0277307	DDB_G0277307	0.993966	0.00353761	0.998715	0.000663313	0.923277	0.0445906	0.941309	0.0337505	0.993496	0.00393898	0.695715	0.167115	0.96043	0.0221404	0.998198	0.00106513	0.35523	0.297729
DDB_G0277319	atg3	0.999346	0.000319944	0.999464	0.000277676	0.978717	0.0119213	0.94641	0.0309982	0.997222	0.00173802	0.961198	0.0234216	0.939768	0.0298223	0.999624	0.000213976	0.648037	0.195151
DDB_G0277341	DDB_G0277341	0.992173	0.00426371	0.988683	0.00225569	0.274831	0.18341	0.943973	0.0325258	0.994142	0.00351431	0.736238	0.147335	0.980798	0.0119132	0.997643	0.00132705	0.75391	0.145018
DDB_G0277343	scfd2	0.996717	0.00199462	0.998467	0.000793105	0.966397	0.0198178	0.265761	0.23641	0.994194	0.00349541	0.931091	0.0410838	0.982314	0.0108839	0.998933	0.000645761	0.862514	0.0857279
DDB_G0277357	DDB_G0277357	0.995379	0.00281127	0.99691	0.00136412	0.827311	0.0748206	0.951458	0.0279577	0.995596	0.00271069	0.760329	0.134485	0.975481	0.0150053	0.998865	0.000687542	0.369724	0.292596
DDB_G0277361	DDB_G0277361	0.997342	0.00156307	0.99867	0.000686338	0.856697	0.0674105	0.948154	0.029968	0.995086	0.00297849	0.193634	0.333151	0.670073	0.0856361	0.997549	0.00136241	0.657938	0.190011
DDB_G0277379	pspD	0.0248008	0.0302117	0.985263	0.00240104	0.445083	0.148696	1.3e-37	0.562434	0.999481	0.000240386	8.95e-05	0.687522	0.991194	0.0051343	0.999978	1.1e-05	0.00200234	0.647945
DDB_G0277391	DDB_G0277391	0.959255	0.00929905	0.997856	0.00106938	0.756791	0.0900673	0.125677	0.29285	0.993192	0.00413533	0.50497	0.235012	0.957346	0.0234375	0.999408	0.000345614	0.98457	0.00727885
DDB_G0277399	piaA	0.994659	0.00320184	0.99368	0.00188587	0.00314459	0.322913	0.959246	0.022876	0.99197	0.00485784	0.00508568	0.572319	0.979565	0.012633	0.999174	0.000497596	0.000177459	0.711762
DDB_G0277403	clc	0.999221	0.000402255	0.999555	0.00023005	0.957801	0.0254565	0.98154	0.00981801	0.997836	0.00129413	0.765777	0.131811	0.979095	0.0129123	0.99938	0.000364989	0.0118231	0.567883
DDB_G0277429	DDB_G0277429	0.964872	0.00875473	0.99909	0.000470171	0.940511	0.035608	0.340673	0.215404	0.994471	0.00330997	0.614105	0.199649	0.848236	0.0521361	0.998289	0.00101897	0.156176	0.383397
DDB_G0277453	DDB_G0277453	0.997313	0.00158549	0.999152	0.000438361	0.715209	0.0970357	0.345927	0.213775	0.991934	0.00487341	0.00675215	0.557895	0.498312	0.116335	0.988511	0.0029988	0.000227706	0.707525
DDB_G0277467	DDB_G0277467	0.999052	0.000491503	0.999186	0.000419474	0.978109	0.0122539	0.952394	0.0275421	0.995294	0.00286313	0.919256	0.0484918	0.98984	0.00610938	0.999519	0.000270603	0.918877	0.0514735
DDB_G0277493	cct6	0.997457	0.00148842	0.999727	0.000142933	0.551137	0.127902	0.972448	0.0148982	0.996394	0.00220652	0.0103182	0.537294	0.961785	0.0216326	0.998268	0.00102916	0.00318818	0.630669
DDB_G0277497	Ddaco	0.749876	0.0179972	0.997755	0.00110757	0.222338	0.196976	0.016802	0.392389	0.991752	0.00496675	3.39e-06	0.707645	0.983109	0.0103533	0.999181	0.000493346	0.000110838	0.718765
DDB_G0277505	hbx6	0.985907	0.00590446	0.998972	0.000526729	0.500432	0.137191	0.970322	0.0161091	0.994386	0.00336144	0.00592292	0.564522	0.955263	0.0242483	0.997968	0.00118373	0.000344618	0.698887
DDB_G0277507	DDB_G0277507	0.98016	0.00689841	0.997926	0.0010426	0.511921	0.135381	0.980107	0.0103715	0.997552	0.00148151	0.0275024	0.478468	0.977068	0.0141144	0.997851	0.00123614	0.00174194	0.653538
DDB_G0277541	DDB_G0277541	0.99627	0.00229072	0.996947	0.00135171	0.420435	0.153516	0.0587007	0.337175	0.993616	0.00386065	0.616761	0.198318	0.956934	0.0236047	0.998406	0.000953758	0.905324	0.059407
DDB_G0277555	DDB_G0277555	0.968134	0.0083978	0.984905	0.00241379	0.844407	0.0708561	0.932519	0.0386974	0.995383	0.00280562	0.78477	0.121807	0.9264	0.0338035	0.988506	0.00299958	0.349932	0.299733
DDB_G0277565	syn5	0.987148	0.00565594	0.996945	0.00135304	0.944627	0.033285	0.821087	0.0916434	0.99188	0.00490737	0.947941	0.0307114	0.982002	0.0110919	0.999039	0.000583226	0.591753	0.22048
DDB_G0277567	DDB_G0277567	0.937692	0.0109422	0.999384	0.000316512	0.170872	0.213013	0.556036	0.159163	0.996701	0.00200175	3.93e-05	0.696267	0.818876	0.0578987	0.998584	0.000855506	5.48e-05	0.726274
DDB_G0277583	DDB_G0277583	0.994385	0.00333195	0.997809	0.00108568	0.926436	0.0430467	0.92279	0.0438244	0.992614	0.00451026	0.870936	0.0788572	0.927125	0.0336325	0.997954	0.0011886	0.498449	0.252786
DDB_G0277619	DDB_G0277619	0.996746	0.001976	0.999081	0.000474818	0.598096	0.11837	0.876399	0.0684192	0.995414	0.00279062	0.752292	0.139304	0.904873	0.0393741	0.99814	0.00109886	0.0145018	0.555895
DDB_G0277645	DDB_G0277645	0.984272	0.00622085	0.998674	0.000684491	0.193349	0.206244	0.791126	0.102573	0.994317	0.00341065	0.716029	0.157466	0.982794	0.0105757	0.998009	0.00116452	0.0335226	0.501886
DDB_G0277647	DDB_G0277647	0.991733	0.00442209	0.998618	0.00071346	0.927147	0.0427131	0.932445	0.0387678	0.993091	0.00421719	0.71887	0.156425	0.900901	0.0403162	0.997433	0.0014097	0.150411	0.386444
DDB_G0277651	DDB_G0277651	0.995909	0.00248793	0.999425	0.00029585	0.950886	0.029749	0.958632	0.0231417	0.996897	0.00191735	0.811476	0.110073	0.00823864	0.228336	0.998895	0.0006707	0.0438724	0.484687
DDB_G0277661	DDB_G0277661	0.996067	0.00241006	0.996178	0.00152896	0.899226	0.0539575	0.925421	0.0423727	0.993824	0.00370778	0.567566	0.216868	0.979175	0.0128668	0.999064	0.000566397	0.120805	0.406478
DDB_G0277665	DDB_G0277665	0.992568	0.00411309	0.998759	0.000638307	0.902729	0.0526449	0.918179	0.046029	0.992743	0.00444684	0.917033	0.0501161	0.977087	0.0141048	0.991663	0.00263465	0.931347	0.0428276
DDB_G0277671	rpc4	0.994921	0.00306552	0.998194	0.00092975	0.877415	0.061043	0.934408	0.0376116	0.995934	0.00251544	0.743462	0.143394	0.989834	0.0061339	0.998235	0.00104603	0.825907	0.10437
DDB_G0277673	DDB_G0277673	0.995821	0.00253626	0.998737	0.000651908	0.943801	0.0337519	0.912	0.0497596	0.992911	0.00433448	0.808479	0.111065	0.807034	0.0603506	0.98688	0.00316798	0.529163	0.242347
DDB_G0277701	apeA	0.99847	0.00085987	0.999514	0.000251887	0.134749	0.225648	0.93249	0.0387443	0.995648	0.00267542	0.0268318	0.480543	0.755991	0.0698015	0.995851	0.00189375	0.00078916	0.678482
DDB_G0277705	DDB_G0277705	0.99673	0.00198719	0.99814	0.000954446	0.0336229	0.280985	0.947692	0.0302705	0.993806	0.0037261	0.0234119	0.489395	0.954446	0.0245599	0.997998	0.00116971	0.690571	0.176766
DDB_G0277717	DDB_G0277717	0.995981	0.00244656	0.998784	0.000627835	0.944083	0.0336532	0.912475	0.0494679	0.992559	0.00454046	0.809342	0.110667	0.978256	0.0133737	0.999008	0.000600648	0.797942	0.121739
DDB_G0277725	thfA	0.92658	0.0115133	0.994085	0.00184092	0.826123	0.0750768	0.946167	0.0311229	0.996229	0.00231095	0.665769	0.180029	0.776305	0.0659977	0.999289	0.000419863	0.00624177	0.599647
DDB_G0277735	DDB_G0277735	0.997678	0.00134043	0.999381	0.000318172	0.968377	0.0185561	0.953146	0.0270183	0.996537	0.00211332	0.82864	0.101816	0.989286	0.00643288	0.999473	0.00030378	0.881384	0.0747492
DDB_G0277761	DDB_G0277761	0.99873	0.00069018	0.998012	0.00100872	0.962556	0.0222808	0.977339	0.0121648	0.997345	0.00161038	0.970501	0.0187837	0.94148	0.0292627	0.997973	0.00118113	0.0183828	0.541705
DDB_G0277773	DDB_G0277773	0.977807	0.00720915	0.998043	0.000994673	0.694542	0.100485	0.803442	0.0987865	0.992032	0.0048324	0.205374	0.327648	0.000348216	0.235027	0.982104	0.00352484	2.78e-05	0.730144
DDB_G0277775	DDB_G0277775	0.996672	0.00202527	0.996927	0.00135934	0.939294	0.0361729	0.0526641	0.34271	0.993903	0.00365565	0.439699	0.252121	0.987123	0.00785527	0.99866	0.000811921	0.123969	0.404199
DDB_G0277799	DDB_G0277799	0.994586	0.00323675	0.995612	0.00163373	0.0209558	0.29276	0.614817	0.146423	0.997307	0.00164126	0.228216	0.316628	0.952578	0.0252823	0.997839	0.00124334	0.0849715	0.433725
DDB_G0277805	DDB_G0277805	0.910652	0.0123455	0.998491	0.000779498	0.940547	0.0355815	0.92787	0.041132	0.994995	0.0030206	0.759298	0.13489	0.978545	0.0132188	0.999426	0.000331581	0.891244	0.0691674
DDB_G0277843	DG1105	0.993231	0.0038648	0.999057	0.000484713	0.60556	0.116797	0.843305	0.0831387	0.993163	0.00415822	0.108468	0.38592	0.977609	0.013779	0.999205	0.00047849	0.472861	0.261612
DDB_G0277847	pdhC	0.996721	0.00199153	0.998743	0.000648772	0.867331	0.0641627	0.00193035	0.452254	0.995716	0.00263986	0.946277	0.0318137	0.950752	0.0259567	0.998393	0.000963557	0.952759	0.0286356
DDB_G0277853	ecmA	0.0112695	0.0307496	0.961472	0.00299824	0.959159	0.0246312	3.13e-10	0.551387	0.991743	0.00497242	0.000124174	0.683527	0.910327	0.0380567	0.999761	0.000130734	0.000733849	0.680397
DDB_G0277865	ptpB	0.989957	0.00495554	0.981104	0.00253705	0.868977	0.0636478	0.681295	0.132322	0.995914	0.00252687	0.541532	0.224109	0.934456	0.0314037	0.999309	0.000412796	0.560999	0.232814
DDB_G0277879	ugpB	0.996651	0.00203926	0.999676	0.000169768	0.959162	0.0246207	4.67e-07	0.536512	0.994462	0.00331709	0.00174888	0.61609	0.776143	0.0660548	0.99966	0.000193124	0.000523176	0.689292
DDB_G0277885	gnd	0.999479	0.000252863	0.99913	0.000448966	0.964063	0.0213532	0.191706	0.26199	0.998448	0.000873749	0.132593	0.369083	0.978345	0.0133388	0.999889	6.21e-05	0.0438508	0.484761
DDB_G0277895	DDB_G0277895	0.986379	0.00581569	0.998769	0.000633276	0.50116	0.137029	0.884288	0.0642146	0.996568	0.00209794	0.00250811	0.602342	0.795506	0.0626234	0.999182	0.000492344	0.0153375	0.552466
DDB_G0277905	snfA	0.948589	0.0101602	0.998495	0.000777107	0.817759	0.0769355	0.786558	0.104015	0.992655	0.00448863	0.0106963	0.534725	0.95681	0.0236656	0.998765	0.000750035	0.0189327	0.53999
DDB_G0277919	eRF3	0.998917	0.00057343	0.999922	4.01e-05	0.951953	0.0290566	0.984234	0.00866084	0.998767	0.000658086	0.504571	0.235341	0.940016	0.0297365	0.99912	0.000530267	0.0747786	0.444624
DDB_G0277943	parG	0.998062	0.00110236	0.999566	0.000223626	0.828286	0.0746106	0.980189	0.0103313	0.99634	0.00224653	0.0788417	0.410557	0.600927	0.0980576	0.997993	0.00117299	0.000505595	0.690132
DDB_G0277957	DDB_G0277957	0.989473	0.00508617	0.999848	7.68e-05	0.854665	0.0679364	0.944755	0.0320643	0.992969	0.00428869	0.0897001	0.399666	0.0300954	0.220781	0.998648	0.000818148	0.260936	0.333826
DDB_G0277961	DDB_G0277961	0.82381	0.0158283	0.998937	0.000546844	0.959416	0.0245157	0.945523	0.0314724	0.997328	0.0016336	0.655211	0.183879	0.990691	0.00547914	0.999535	0.000259882	0.289345	0.323594
DDB_G0277977	xab2	0.995203	0.0029081	0.997991	0.00101763	0.11326	0.23452	0.968365	0.017104	0.995725	0.00263612	0.00459756	0.577369	0.988795	0.00669037	0.998797	0.000728015	0.0021509	0.644987
DDB_G0278021	DDB_G0278021	0.990219	0.00488161	0.999316	0.000355096	0.75882	0.0896522	0.89484	0.0594144	0.996892	0.00192183	0.529821	0.22725	0.887717	0.0436789	0.997517	0.00137556	0.132445	0.397578
DDB_G0278051	elmoA	0.993755	0.0036299	0.999506	0.000254611	0.447218	0.148123	0.333999	0.216907	0.998884	0.000583211	0.00447752	0.57859	0.984278	0.00961826	0.997209	0.00149575	0.000567951	0.687482
DDB_G0278069	gacII	0.914533	0.0121371	0.999945	2.86e-05	0.902123	0.052857	0.933931	0.0378722	0.996136	0.0023895	2.54e-05	0.6998	0.975928	0.0147393	0.997536	0.00136703	0.000168895	0.712585
DDB_G0278077	CRTF	0.995807	0.0025449	0.999743	0.000132698	0.986966	0.00723965	0.983594	0.00885033	0.997524	0.00149795	0.96812	0.0195013	0.9871	0.00789673	0.999785	0.000118842	0.953589	0.0280707
DDB_G0278097	DDB_G0278097	0.973079	0.00781577	0.996825	0.00138641	0.212625	0.199452	0.932946	0.0385094	0.994712	0.00316774	0.671659	0.177506	0.777844	0.0656368	0.996845	0.0016173	0.0995428	0.422179
DDB_G0278109	tgrA_ps5	0.998119	0.00107075	0.995556	0.00164458	0.856987	0.0673089	0.929489	0.0405996	0.993523	0.00391987	0.802282	0.114059	0.961877	0.0215795	0.998936	0.00064469	0.894469	0.0668411
DDB_G0278119	DDB_G0278119	0.987908	0.0054761	0.998659	0.000691034	0.78726	0.0832212	0.772355	0.109458	0.994056	0.00357259	0.555038	0.220317	0.154147	0.189862	0.996411	0.00174729	0.26447	0.332237
DDB_G0278131	DDB_G0278131	0.997574	0.00140719	0.999397	0.000309222	0.969149	0.0181851	0.936027	0.0367504	0.996635	0.00204923	0.891559	0.0669287	0.990327	0.00577131	0.999469	0.000305856	0.884155	0.0735897
DDB_G0278139	DDB_G0278139	0.995013	0.00301381	0.99902	0.000504585	0.920381	0.0457345	0.929149	0.0406687	0.993872	0.00367926	0.764677	0.132468	0.982951	0.0104474	0.999245	0.000450422	0.830937	0.101419
DDB_G0278141	vps11	0.998195	0.00101542	0.998921	0.000555401	0.915386	0.0480587	0.612209	0.146874	0.99358	0.00388632	0.00318319	0.593223	0.211353	0.175563	0.998841	0.000701897	0.00274934	0.635777
DDB_G0278155	mai	0.995166	0.00292673	0.999539	0.000237682	0.807665	0.0793257	0.510577	0.170418	0.99582	0.00258923	0.974579	0.0155165	0.989816	0.00615824	0.999392	0.000356345	0.0317875	0.505871
DDB_G0278157	sdhD	0.999224	0.000398122	0.999691	0.00016118	0.972764	0.0158919	0.0068347	0.422315	0.993644	0.00383969	0.9749	0.0153927	0.980169	0.0123008	0.999658	0.000196338	0.739394	0.152128
DDB_G0278181	DDB_G0278181	0.979257	0.00701247	0.998212	0.000920231	0.956413	0.0263255	0.170119	0.271457	0.993278	0.00407822	0.00205199	0.611029	0.815921	0.0586436	0.998825	0.000711675	0.000435012	0.694178
DDB_G0278183	DDB_G0278183	0.992443	0.00415383	0.995478	0.0016551	0.34724	0.167387	0.86724	0.0725576	0.991735	0.00497525	0.181487	0.339582	0.979895	0.0124795	0.998871	0.000684025	0.0759458	0.443224
DDB_G0278191	dak	0.994773	0.00314771	0.998503	0.000772881	0.0108408	0.305313	0.407055	0.196167	0.993333	0.00404876	0.835095	0.0982005	0.854317	0.05083	0.994805	0.00212251	0.149142	0.38707
DDB_G0278197	DDB_G0278197	0.544766	0.021985	0.998014	0.001008	0.594203	0.119114	4.47e-06	0.528106	0.993501	0.00393263	0.000371426	0.663279	0.849972	0.051775	0.993885	0.00230388	2.2e-06	0.732944
DDB_G0278251	DDB_G0278251	0.998642	0.000728288	0.999038	0.000494962	0.972892	0.0157951	0.925877	0.0421633	0.995019	0.00300777	0.900411	0.061603	0.988047	0.00723906	0.999397	0.000353847	0.900182	0.0623215
DDB_G0278283	fol1	0.989068	0.00519187	0.995132	0.00170539	0.917552	0.0470902	0.923746	0.0434569	0.996599	0.00207819	0.0610968	0.427428	0.692184	0.0815831	0.984756	0.00335044	0.762558	0.140202
DDB_G0278285	copB2	0.991664	0.00444398	0.99912	0.000455518	0.898511	0.054194	0.960354	0.0222528	0.992499	0.00456211	0.766778	0.131205	0.533157	0.109604	0.997654	0.00132362	0.14071	0.392604
DDB_G0278291	DDB_G0278291	0.996849	0.00190266	0.998363	0.000847985	0.660922	0.107472	0.862785	0.074684	0.993184	0.00414604	0.775744	0.126743	0.98535	0.00887018	0.998375	0.000973469	0.537381	0.240502
DDB_G0278311	DDB_G0278311	0.99323	0.00386582	0.996556	0.00145488	0.946344	0.0322289	0.989534	0.00534636	0.998123	0.00108895	0.0265393	0.481255	0.958726	0.022892	0.997939	0.00119644	0.00262583	0.637907
DDB_G0278321	TFIIIC3	0.986485	0.00580045	0.99915	0.000439818	0.520291	0.1338	0.116954	0.298378	0.9945	0.00329387	0.625618	0.195565	0.988993	0.00658605	0.997234	0.00148794	0.222972	0.348181
DDB_G0278329	DDB_G0278329	0.994236	0.00340327	0.998318	0.000869418	0.107536	0.237065	0.952727	0.0273342	0.995571	0.0027255	0.531679	0.226616	0.984408	0.00949347	0.998483	0.000915064	0.0102237	0.575125
DDB_G0278349	tra2	0.995292	0.00285352	0.999712	0.000149902	0.809321	0.0789445	0.967453	0.0178466	0.997748	0.0013541	0.106142	0.387156	0.937587	0.0305415	0.999048	0.00057646	0.014874	0.554332
DDB_G0278353	smu1	0.997652	0.00136118	0.998868	0.00058552	0.905473	0.0517658	0.269915	0.234878	0.993469	0.00395797	0.191078	0.334621	0.240492	0.168373	0.988194	0.00303054	0.00229178	0.642823
DDB_G0278357	DDB_G0278357	0.995596	0.00267347	0.998551	0.000746934	0.104203	0.239245	0.525956	0.166405	0.992459	0.00457804	0.0153404	0.514843	0.884722	0.0443935	0.997009	0.00156283	0.00106468	0.669186
DDB_G0278359	DDB_G0278359	0.995519	0.0027149	0.997675	0.00113533	0.445582	0.148652	0.918382	0.0459129	0.993192	0.0041338	0.0119644	0.528426	0.824491	0.0567475	0.998895	0.000670283	0.0321789	0.505036
DDB_G0278381	gacA	0.992306	0.0042055	0.999434	0.000291765	0.975396	0.0139263	0.904113	0.0539612	0.99598	0.00249057	0.223976	0.318371	0.946138	0.0276465	0.9996	0.000224701	0.180519	0.370196
DDB_G0278383	DDB_G0278383	0.955487	0.00961573	0.999156	0.000436467	0.291097	0.179888	0.818142	0.0928402	0.992221	0.00472448	0.00783718	0.551294	0.95633	0.0238587	0.998832	0.00070781	0.00171416	0.653718
DDB_G0278387	bloc1s2	0.995837	0.00252433	0.998392	0.000833259	0.646791	0.11008	0.956406	0.0244996	0.992744	0.0044454	0.224271	0.318096	0.700715	0.0798957	0.996682	0.00167094	0.00984049	0.577402
DDB_G0278401	DDB_G0278401	0.202046	0.0262306	0.998194	0.00092989	0.900942	0.0532835	0.913246	0.0489952	0.992819	0.0043829	0.0680859	0.42039	0.908285	0.038586	0.991815	0.00261772	0.73393	0.155177
DDB_G0278417	xacB	0.96412	0.00884694	0.999156	0.000436175	0.95622	0.0264567	0.068229	0.329044	0.992129	0.00477006	0.0487483	0.442385	0.923674	0.0346256	0.996519	0.00171777	0.00926739	0.579813
DDB_G0278419	DDB_G0278419	0.996074	0.00240407	0.998196	0.00092877	0.868082	0.0638627	0.806041	0.0977539	0.993229	0.00410914	0.606848	0.203321	0.968163	0.0188047	0.997686	0.00130853	0.784061	0.129835
DDB_G0278451	DDB_G0278451	0.996411	0.00219512	0.99851	0.000767507	0.954067	0.0278446	0.939139	0.03511	0.995018	0.0030096	0.217418	0.320946	0.97288	0.0165033	0.997391	0.00142597	0.784482	0.129607
DDB_G0278475	DDB_G0278475	0.99763	0.00137191	0.999149	0.000441126	0.687168	0.101972	0.768027	0.110628	0.993368	0.00402859	0.911952	0.0537452	0.760464	0.0690882	0.98508	0.00333065	0.710303	0.166884
DDB_G0278483	ngap	0.994576	0.00324119	0.999666	0.00017447	0.970844	0.017093	0.861698	0.0751236	0.994349	0.00339312	0.256194	0.308097	0.976085	0.0146821	0.99954	0.000256757	0.581161	0.224004
DDB_G0278495	alp	0.997171	0.00166562	0.999317	0.000354362	0.693407	0.100617	0.935379	0.0369897	0.996441	0.00217	0.0026776	0.599891	0.985085	0.00902261	0.99976	0.000131721	0.00111977	0.667501
DDB_G0278499	DDB_G0278499	0.988319	0.00536322	0.999248	0.000388369	0.940732	0.0354665	0.0355441	0.361515	0.995115	0.00295839	0.336715	0.281199	0.655707	0.088029	0.999293	0.000417872	0.0560137	0.466424
DDB_G0278507	DDB_G0278507	0.980434	0.00686259	0.995522	0.00164816	0.934195	0.0388596	0.981825	0.00958318	0.992192	0.00473447	0.0862113	0.403722	0.54215	0.10814	0.997421	0.00141328	0.954062	0.0276427
DDB_G0278509	DDB_G0278509	0.993075	0.00392649	0.998388	0.000835762	0.775602	0.0860064	0.966751	0.0182423	0.995896	0.00253643	0.925823	0.0440161	0.976918	0.0142201	0.997541	0.00136407	0.601568	0.216363
DDB_G0278521	DDB_G0278521	0.997797	0.00126378	0.998869	0.000584231	0.869452	0.0634933	0.692301	0.129441	0.993342	0.00404411	0.800378	0.11476	0.978661	0.0131637	0.999166	0.000502804	0.881178	0.0748867
DDB_G0278537	DDB_G0278537	0.993935	0.00354953	0.993725	0.00187984	0.900061	0.053693	0.0944	0.311886	0.999657	0.000128783	0.312302	0.288399	0.913669	0.0372829	0.997494	0.00138613	0.725789	0.158661
DDB_G0278549	gacB	0.959244	0.00930194	0.996801	0.00139387	0.88469	0.0587643	0.978901	0.0111908	0.995998	0.00248292	0.84894	0.0902062	0.792146	0.0632064	0.996046	0.00184589	0.0769904	0.442234
DDB_G0278551	DDB_G0278551	0.995669	0.00263134	0.999542	0.000236459	0.896377	0.0548925	0.000120563	0.500357	0.992706	0.00446411	0.00432239	0.580045	0.946814	0.0274479	0.999566	0.000241101	0.00237464	0.641942
DDB_G0278561	DDB_G0278561	0.988356	0.00535546	0.996899	0.00136642	0.932973	0.0394826	0.00559138	0.427133	0.995129	0.00295288	0.0106268	0.535252	0.595657	0.0989425	0.989871	0.00285728	0.000169625	0.71251
DDB_G0278579	dynE	0.995899	0.00249337	0.998475	0.000788903	0.8851	0.0586564	0.905404	0.0531612	0.992751	0.00443964	0.727762	0.151826	0.94243	0.0289462	0.998657	0.000813055	0.00390965	0.621785
DDB_G0278585	DDB_G0278585	0.997695	0.00132868	0.999076	0.000478151	0.709504	0.0979757	0.900748	0.0557927	0.994412	0.00334372	0.538503	0.224607	0.987768	0.00742219	0.999399	0.000351015	0.893398	0.0673585
DDB_G0278587	DDB_G0278587	0.966715	0.00855076	0.999011	0.000509532	0.379679	0.161584	0.0875972	0.315909	0.992661	0.00448575	0.745955	0.14244	0.108832	0.200363	0.985959	0.00323503	0.760164	0.142022
DDB_G0278625	DDB_G0278625	0.992377	0.00417903	0.999252	0.000386454	0.948176	0.0312892	0.867646	0.0723387	0.994866	0.00309504	0.713744	0.158758	0.928842	0.0330619	0.998965	0.000628342	0.806412	0.116219
DDB_G0278631	DDB_G0278631	0.993472	0.00376375	0.99829	0.000883359	0.786893	0.0833874	0.934155	0.0377775	0.995464	0.00277005	0.880986	0.0732216	0.964867	0.0203162	0.998381	0.000971349	0.575937	0.227284
DDB_G0278653	manD	0.995448	0.00276678	0.998738	0.000651195	0.940199	0.0357931	0.913978	0.0484271	0.992242	0.00471309	0.785793	0.121193	0.965275	0.0200863	0.996592	0.00169647	0.361859	0.295402
DDB_G0278659	DDB_G0278659	0.997762	0.00128621	0.996068	0.00154842	0.959923	0.0241775	0.923987	0.0433653	0.994706	0.00317319	0.910712	0.0548431	0.971353	0.0172819	0.99862	0.000834145	0.896398	0.0644023
DDB_G0278661	DDB_G0278661	0.98109	0.0067495	0.997666	0.00113813	0.947102	0.0318429	0.547115	0.161268	0.99385	0.00368934	0.551389	0.22159	0.822485	0.0571639	0.998731	0.000770292	0.278532	0.327233
DDB_G0278673	maf1	0.989946	0.00495689	0.99915	0.000439235	0.856966	0.0673343	0.0458865	0.349507	0.99235	0.00464585	0.855727	0.0869401	0.265831	0.162446	0.980518	0.00364247	0.944499	0.033742
DDB_G0278681	DDB_G0278681	0.998003	0.00112919	0.996792	0.00139525	0.890178	0.0569712	0.854938	0.0780235	0.992325	0.00465876	0.80714	0.111713	0.957139	0.0235084	0.999002	0.000606171	0.795625	0.122906
DDB_G0278683	DDB_G0278683	0.995657	0.00263716	0.99538	0.00167227	0.853666	0.0682593	0.575442	0.15527	0.992597	0.00452178	0.00310736	0.59404	0.908349	0.0385516	0.997318	0.00145323	0.00211244	0.645816
DDB_G0278685	clmA	0.994632	0.00321659	0.999704	0.000153935	0.982132	0.00991576	0.705219	0.126119	0.99453	0.0032778	0.457472	0.247728	0.954568	0.0245286	0.999254	0.000445847	0.962007	0.0233993
DDB_G0278705	DDB_G0278705	0.998471	0.000858843	0.999371	0.000324778	0.936919	0.0373726	0.766482	0.110995	0.993127	0.00418254	0.839602	0.0957844	0.938579	0.0302295	0.998902	0.000665268	0.91331	0.0538277
DDB_G0278709	DDB_G0278709	0.997414	0.00152075	0.997313	0.00125169	0.973877	0.0150414	0.619769	0.145353	0.993673	0.00381367	0.0776332	0.411913	0.942277	0.0290354	0.998449	0.000932261	0.403529	0.282173
DDB_G0278725	p17	0.999967	2.24e-05	0.99995	2.67e-05	0.931424	0.040464	0.969858	0.0162817	0.997822	0.00130623	0.0133509	0.521845	0.39898	0.136098	0.99159	0.00264686	0.00203884	0.647163
DDB_G0278741	adprt1A	0.996438	0.00218126	0.999377	0.000320434	0.968177	0.0187217	0.0214569	0.383089	0.997609	0.00144849	0.822679	0.105023	0.937932	0.03046	0.997137	0.0015186	0.691124	0.176369
DDB_G0278743	DDB_G0278743	0.997109	0.00170835	0.999215	0.000404771	0.966185	0.0199161	0.949541	0.0292028	0.995578	0.00271811	0.881356	0.0731152	0.974396	0.0156251	0.998595	0.000849407	0.793669	0.124531
DDB_G0278745	DDB_G0278745	0.997016	0.00178031	0.999218	0.000402404	0.966295	0.0198669	0.92979	0.0404162	0.996163	0.00236764	0.881733	0.0726891	0.980791	0.0119341	0.999145	0.000516743	0.873945	0.0797377
DDB_G0278757	DDB_G0278757	0.983296	0.00638657	0.99943	0.000293126	0.970186	0.0175665	0.985385	0.00777961	0.994646	0.00320769	0.733202	0.148539	0.800573	0.0616719	0.997215	0.00149359	0.570661	0.229507
DDB_G0278765	DDB_G0278765	0.974656	0.00761136	0.966107	0.00292236	0.908263	0.0507202	0.833853	0.0869151	0.994062	0.00356578	0.412742	0.258888	0.980889	0.011818	0.998922	0.000653222	0.938355	0.0376676
DDB_G0278771	DDB_G0278771	0.967122	0.00851828	0.999801	0.000105578	0.764955	0.0883671	0.989856	0.00502405	0.997766	0.00134226	0.00454764	0.578102	0.97703	0.0141529	0.997984	0.00117679	0.00124834	0.663539
DDB_G0278779	aco2	0.960853	0.00915747	0.999978	1.16e-05	0.93742	0.0371603	0.703275	0.126682	0.996414	0.00218942	0.106918	0.386626	0.979891	0.0124846	0.999682	0.000179806	0.00341816	0.628084
DDB_G0278783	elp4	0.99708	0.0017401	0.999314	0.000356415	0.88191	0.0596146	0.880483	0.0662371	0.993733	0.00376437	0.44592	0.250886	0.984433	0.00947453	0.99942	0.000335878	0.0171461	0.545283
DDB_G0278793	DDB_G0278793	0.998322	0.000951849	0.998738	0.000651623	0.974182	0.0147623	0.966688	0.0182751	0.997928	0.00124245	0.196559	0.332049	0.971068	0.0174047	0.998934	0.000645333	0.628918	0.202714
DDB_G0278807	DDB_G0278807	0.848414	0.0150738	0.999519	0.000249485	0.960577	0.0236512	0.221343	0.251147	0.996145	0.00237961	0.360819	0.273317	0.981389	0.0114684	0.99975	0.000137091	0.854703	0.0892753
DDB_G0278809	DDB_G0278809	0.988552	0.00531239	0.997496	0.00119295	0.967415	0.0190537	0.781348	0.106008	0.993473	0.00395323	0.845087	0.0917994	0.977635	0.0137545	0.998136	0.00110145	0.468633	0.26262
DDB_G0278831	DDB_G0278831	0.999551	0.000230052	0.999411	0.000302232	0.878475	0.0607161	0.706647	0.125628	0.997384	0.00159195	0.00641858	0.560442	0.980296	0.0122131	0.998853	0.00069596	0.0152209	0.552817
DDB_G0278843	taf11	0.994945	0.00305017	0.998233	0.000910722	0.965047	0.0205893	0.19487	0.260694	0.992261	0.00470597	0.00581144	0.56535	0.970949	0.0174548	0.999032	0.000586818	0.0973332	0.424316
DDB_G0278873	gnpda1	0.997801	0.00126291	0.998758	0.000638451	0.930397	0.0410067	0.90539	0.0531835	0.994763	0.00314039	0.514306	0.232074	0.330541	0.149266	0.980798	0.00361516	0.00272495	0.636094
DDB_G0278891	DDB_G0278891	0.978019	0.00718048	0.998859	0.000589812	0.886529	0.0581849	0.346491	0.213639	0.99263	0.00450161	0.852217	0.0891543	0.975773	0.0148253	0.997659	0.00132201	0.871573	0.0812263
DDB_G0278907	mobA	0.997007	0.00178715	0.999477	0.000270029	0.986976	0.00722027	0.968721	0.016932	0.993029	0.00425746	0.679852	0.173816	0.793863	0.0629049	0.997555	0.00135983	0.00432699	0.616113
DDB_G0278957	DDB_G0278957	0.992324	0.00419832	0.998022	0.0010037	0.513705	0.134905	0.864724	0.0738935	0.992698	0.00446699	0.31069	0.289086	0.971081	0.0173956	0.999006	0.000603527	0.0157387	0.55094
DDB_G0278967	eif2s3	0.996554	0.00209962	0.999757	0.000125555	0.236537	0.193045	0.894656	0.0594786	0.991691	0.00499652	0.00298659	0.595619	0.486971	0.118414	0.991952	0.00259679	0.00082801	0.676828
DDB_G0278969	empC	0.998131	0.00106421	0.999623	0.000195433	0.98461	0.00856537	0.985632	0.00757723	0.995448	0.00277565	0.569981	0.21634	0.841445	0.053573	0.998186	0.001073	0.0172651	0.545042
DDB_G0278989	DDB_G0278989	0.993337	0.00382397	0.99851	0.000767791	0.951551	0.0292859	0.819586	0.0922283	0.992597	0.00452035	0.282837	0.297887	0.968836	0.0183941	0.998696	0.000792204	0.468189	0.262765
DDB_G0279011	DDB_G0279011	0.999059	0.000486147	0.999127	0.000450572	0.692669	0.100749	0.979768	0.0106878	0.993917	0.00364889	0.188698	0.335907	0.867788	0.0478245	0.99824	0.00104234	0.646993	0.195858
DDB_G0279033	DDB_G0279033	0.993542	0.00373145	0.992705	0.00198619	0.0141247	0.300429	0.922377	0.0439858	0.992288	0.00468029	0.65032	0.185878	0.731866	0.0741758	0.99761	0.00134045	0.0123354	0.56551
DDB_G0279049	DDB_G0279049	0.989184	0.00515573	0.996547	0.0014574	0.910498	0.049885	0.983747	0.008774	0.996955	0.00188346	0.667767	0.179152	0.912822	0.0374712	0.998158	0.00108985	0.856274	0.0884953
DDB_G0279067	DDB_G0279067	0.976655	0.00737575	0.998575	0.000734172	0.926161	0.0432009	0.913801	0.0485868	0.992788	0.00440775	0.630161	0.193938	0.800159	0.0617576	0.995728	0.00192433	0.39726	0.284082
DDB_G0279085	cycA	0.988448	0.00533231	0.999718	0.000147414	0.964651	0.0208672	0.963486	0.0201363	0.994818	0.0031186	0.873649	0.0771333	0.0161318	0.22517	0.999019	0.000594865	0.0368214	0.495914
DDB_G0279111	DDB_G0279111	0.995039	0.00300036	0.998383	0.000838125	0.956088	0.0265871	0.554159	0.159674	0.992369	0.00463579	0.744921	0.142641	0.779712	0.0653165	0.998145	0.00109574	0.556836	0.234389
DDB_G0279123	gxcCC	0.995703	0.00261546	0.999447	0.000285911	0.971739	0.0165459	0.828124	0.0887146	0.993921	0.0036472	0.874466	0.076871	0.987586	0.00755244	0.999308	0.000413352	0.204957	0.357459
DDB_G0279135	DDB_G0279135	0.995399	0.0027965	0.997498	0.0011923	0.951473	0.029343	0.959528	0.0227284	0.99469	0.00318045	0.902467	0.0602638	0.966641	0.0194485	0.98084	0.00361244	0.581985	0.223258
DDB_G0279161	DDB_G0279161	0.996901	0.00186362	0.999014	0.000508078	0.956176	0.0264869	0.932856	0.0385563	0.993492	0.00394689	0.847744	0.0906655	0.982164	0.0109799	0.99839	0.000964975	0.838485	0.096989
DDB_G0279175	hspc300	0.995143	0.00293881	0.997047	0.00132658	0.911239	0.0496023	0.93799	0.0358482	0.992896	0.00434183	0.520691	0.229806	0.948143	0.0269317	0.997899	0.00121729	0.00416357	0.618731
DDB_G0279203	DDB_G0279203	0.997621	0.00137439	0.994391	0.00180235	0.920439	0.0457083	0.239963	0.245095	0.99173	0.00497949	0.00386759	0.584592	0.939911	0.0297855	0.998515	0.000897812	0.145497	0.389397
DDB_G0279209	DDB_G0279209	0.994736	0.00316344	0.997295	0.00125753	0.424859	0.152556	0.932436	0.0387912	0.992244	0.00471167	0.905088	0.0584103	0.971685	0.0170953	0.998424	0.000943916	0.418498	0.277717
DDB_G0279237	DDB_G0279237	0.922454	0.0117522	0.992671	0.00198999	0.0108169	0.305599	0.207904	0.255754	0.992794	0.00440046	0.0300059	0.472377	0.915885	0.0366682	0.997514	0.00137704	0.0103916	0.574005
DDB_G0279267	hdaD	0.959123	0.00932219	0.989657	0.00221225	0.510594	0.13562	8.5e-05	0.503912	0.991784	0.00495404	2.69e-05	0.6994	0.916668	0.0364935	0.997877	0.00122721	0.000121482	0.717594
DDB_G0279271	DDB_G0279271	0.995611	0.00266665	0.999082	0.000474528	0.323822	0.172264	0.510714	0.170363	0.993399	0.00400517	0.678222	0.17453	0.970697	0.0175644	0.998927	0.000649393	0.873951	0.0796726
DDB_G0279287	DDB_G0279287	0.99886	0.000616461	0.999727	0.000142468	0.581404	0.121861	0.805467	0.0980804	0.992614	0.00450882	0.104697	0.388302	0.985976	0.00849956	0.998799	0.000727413	0.666816	0.187146
DDB_G0279299	DDB_G0279299	0.995707	0.0026123	0.994646	0.00177311	0.907686	0.0509612	0.888424	0.0623805	0.992673	0.0044771	0.819687	0.106385	0.961776	0.0216422	0.997656	0.00132308	0.695361	0.174102
DDB_G0279301	CAX1	0.813311	0.0162269	0.999523	0.000247229	0.721018	0.0959947	0.136374	0.287079	0.994712	0.00316956	0.00355917	0.588533	0.222169	0.172664	0.9944	0.0022084	0.000228148	0.707448
DDB_G0279303	slob2	0.761843	0.01766	0.99839	0.000833816	0.395641	0.158278	0.951953	0.0278012	0.996736	0.00197636	0.554881	0.220377	0.186622	0.182246	0.996382	0.00175396	0.00267046	0.636963
DDB_G0279309	DDB_G0279309	0.92183	0.0117982	0.999944	2.95e-05	0.943147	0.0341021	0.355301	0.210737	0.993417	0.00398949	0.00891477	0.544789	0.542871	0.107786	0.999406	0.000346254	0.000569223	0.687364
DDB_G0279319	DDB_G0279319	0.99575	0.00258148	0.994359	0.00180873	0.883748	0.0590031	0.914876	0.0478774	0.993191	0.00413686	0.837847	0.096871	0.9774	0.0139207	0.998279	0.00102355	0.768408	0.137339
DDB_G0279341	DDB_G0279341	0.995632	0.00265404	0.998347	0.000857295	0.914899	0.0482093	0.903456	0.0543157	0.994452	0.00332421	0.533299	0.226238	0.981353	0.0115066	0.999255	0.000444772	0.0860536	0.432544
DDB_G0279355	DDB_G0279355	0.997448	0.00149463	0.999475	0.000271836	0.977962	0.0123038	0.945632	0.0313977	0.996543	0.00210893	0.922296	0.046445	0.976772	0.0143253	0.998473	0.000920793	0.773022	0.135172
DDB_G0279357	DDB_G0279357	0.991122	0.00461891	0.998563	0.000740562	0.641974	0.11074	0.188005	0.264125	0.996482	0.00214617	0.0593694	0.429643	0.89785	0.041058	0.997261	0.00147666	0.000872797	0.675283
DDB_G0279361	DDB_G0279361	0.961472	0.00908607	0.997939	0.00103661	0.918363	0.0467397	0.971428	0.0155936	0.998666	0.000715975	0.433094	0.25367	0.687323	0.0827477	0.977042	0.00386997	0.000567219	0.687511
DDB_G0279369	DDB_G0279369	0.947391	0.0102541	0.999121	0.000454938	0.556882	0.126504	0.971057	0.0157993	0.993993	0.00360826	0.900499	0.0615449	0.982396	0.0108442	0.999338	0.000393786	0.496302	0.25362
DDB_G0279371	utp14	0.822034	0.015936	0.9944	0.00180022	0.00308465	0.323023	0.231571	0.247702	0.992871	0.00435797	0.00455686	0.577907	0.969426	0.0181678	0.998703	0.000786287	0.00738392	0.5909
DDB_G0279395	DDB_G0279395	0.993212	0.00387299	0.998433	0.000811983	0.578287	0.122316	0.816433	0.0935753	0.994564	0.00326353	0.838869	0.096279	0.97967	0.0125613	0.998873	0.000682989	0.414693	0.278882
DDB_G0279425	DDB_G0279425	0.977691	0.00721983	0.997991	0.00101777	0.328638	0.171123	0.740202	0.11766	0.994283	0.00343331	0.000329838	0.665861	0.843903	0.0530183	0.999112	0.000535776	0.00026831	0.704009
DDB_G0279433	metap1	0.997113	0.00170692	0.998682	0.000681225	0.18643	0.207765	0.64495	0.140593	0.994433	0.00333661	0.0454649	0.446968	0.965604	0.019879	0.992691	0.00249346	0.00304966	0.631847
DDB_G0279439	bzpC	0.989527	0.00507005	0.998299	0.000878338	0.950046	0.0302372	0.755906	0.113347	0.993124	0.00418405	0.786262	0.120834	0.894342	0.0420281	0.99941	0.000344336	0.618848	0.207915
DDB_G0279441	ipo13B	0.99497	0.00303274	0.999473	0.000273332	0.19923	0.203974	0.772619	0.109292	0.992871	0.0043565	0.302496	0.291589	0.670106	0.0856094	0.994452	0.00219611	0.575257	0.227592
DDB_G0279461	DDB_G0279461	0.976361	0.00742245	0.998813	0.000611759	0.965022	0.0206136	0.772519	0.109347	0.997068	0.00181509	0.983918	0.00963206	0.983333	0.0101686	0.999231	0.000459704	0.946005	0.0327214
DDB_G0279477	DDB_G0279477	0.997406	0.0015276	0.998442	0.000806959	0.927921	0.0423109	0.809174	0.0967568	0.994839	0.00310772	0.918023	0.049627	0.587521	0.100128	0.992	0.00258937	0.103929	0.417093
DDB_G0279489	DDB_G0279489	0.993044	0.00393841	0.998823	0.000606298	0.86988	0.0633629	0.916046	0.0471173	0.992663	0.00448431	0.855716	0.0869908	0.96493	0.0202787	0.998926	0.000650246	0.894928	0.0664712
DDB_G0279491	DDB_G0279491	0.995683	0.0026234	0.997525	0.00118352	0.886678	0.0581315	0.962088	0.020771	0.994033	0.00358111	0.077592	0.412082	0.971519	0.0171683	0.998075	0.00113184	0.00418336	0.618341
DDB_G0279493	DDB_G0279493	0.991282	0.00457083	0.998291	0.000882522	0.456559	0.146503	0.79601	0.101212	0.993495	0.00394215	0.770812	0.12918	0.923912	0.0345226	0.998941	0.000640834	0.683504	0.179835
DDB_G0279515	pigQ	0.989183	0.00515789	0.99886	0.000589383	0.853552	0.0682981	0.741802	0.117068	0.992623	0.00450305	0.0126753	0.524852	0.956114	0.0239253	0.999012	0.000598871	0.011869	0.567663
DDB_G0279519	mrpl22	0.99517	0.00292522	0.998849	0.000594391	0.218955	0.197722	0.881296	0.065759	0.993198	0.00412612	0.00180341	0.615235	0.557603	0.105235	0.995423	0.00198987	0.000243744	0.705973
DDB_G0279523	DDB_G0279523	0.995181	0.00291868	0.997027	0.00133158	0.954003	0.0278834	0.949596	0.0291263	0.993733	0.00376602	0.92891	0.0421317	0.98537	0.0088569	0.999538	0.00025832	0.927789	0.0443715
DDB_G0279525	DDB_G0279525	0.996553	0.00210081	0.997763	0.00110499	0.912176	0.0492662	0.91421	0.0482668	0.992767	0.00442373	0.361608	0.273153	0.949756	0.0263169	0.998864	0.000687955	0.565694	0.231375
DDB_G0279537	ap3d1	0.980474	0.00685469	0.998492	0.000778935	0.897372	0.0545122	0.983558	0.00892571	0.992241	0.00471451	0.210595	0.324987	0.953501	0.0249119	0.998421	0.000946959	0.0777117	0.441158
DDB_G0279539	DDB_G0279539	0.992022	0.00431564	0.999612	0.000201544	0.442998	0.14905	0.527773	0.165869	0.996452	0.00216567	0.129945	0.371148	0.987064	0.00793786	0.999161	0.0005065	0.969105	0.0189942
DDB_G0279543	DDB_G0279543	0.995515	0.00271856	0.998687	0.000678675	0.943517	0.0339046	0.879865	0.0666048	0.991942	0.00487199	0.807608	0.111364	0.937777	0.0305038	0.997664	0.00131985	0.680094	0.18098
DDB_G0279545	DDB_G0279545	0.997513	0.00144993	0.998027	0.00100169	0.956016	0.026627	0.913915	0.0484728	0.991782	0.00495545	0.84071	0.0950897	0.98091	0.011802	0.998977	0.000621875	0.823382	0.105394
DDB_G0279547	DDB_G0279547	0.994749	0.00315803	0.998325	0.000864534	0.890341	0.05694	0.797546	0.100747	0.992014	0.00483946	0.840374	0.0953379	0.930657	0.0325493	0.992553	0.00250991	0.804155	0.117602
DDB_G0279563	DDB_G0279563	0.99372	0.00364797	0.9985	0.00077415	0.933443	0.0392286	0.738049	0.118256	0.992809	0.00439169	0.872255	0.078077	0.981423	0.011441	0.998541	0.000880644	0.867223	0.0833507
DDB_G0279599	crlG	0.99219	0.00425427	0.997718	0.00112008	0.943125	0.0341201	0.932538	0.0386504	0.992607	0.00451171	0.721922	0.154942	0.325249	0.150082	0.994109	0.00226266	0.00261784	0.637985
DDB_G0279629	lkb1	0.983159	0.00641232	0.999288	0.000369449	0.638134	0.111713	0.942585	0.0330625	0.9959	0.0025307	0.121586	0.376517	0.982099	0.011036	0.998957	0.000632864	0.973386	0.0157677
DDB_G0279631	CYP513G1_ps	0.99858	0.000771171	0.998907	0.000565184	0.96961	0.0179026	0.947364	0.0304716	0.993335	0.00404721	0.930196	0.0413259	0.970414	0.0177196	0.994925	0.00209985	0.78082	0.131315
DDB_G0279633	psmD7	0.997843	0.00123681	0.999084	0.000473513	0.947116	0.0318337	0.944523	0.032235	0.994258	0.00344547	0.890584	0.0676472	0.688109	0.0824429	0.993815	0.00231743	0.00272305	0.636133
DDB_G0279659	snd1	0.998057	0.00110607	0.998567	0.000738718	0.988942	0.0058399	0.956606	0.0243837	0.996406	0.00219798	0.967851	0.0196075	0.460165	0.123222	0.963255	0.00454426	0.0048533	0.61095
DDB_G0279675	DDB_G0279675	0.994321	0.00336166	0.999212	0.000406539	0.91484	0.0482626	0.967839	0.0175133	0.992961	0.00429315	0.0674424	0.420974	0.96002	0.0223274	0.997555	0.0013602	0.000827528	0.676859
DDB_G0279681	DDB_G0279681	0.987989	0.00544897	0.999304	0.000361528	0.788349	0.0829633	0.947868	0.0301699	0.992272	0.004696	0.0145948	0.517616	0.966303	0.0196258	0.997891	0.00122129	0.000314115	0.701188
DDB_G0279703	prpf4B	0.996838	0.00191294	0.998268	0.000893263	0.877325	0.0610656	0.91373	0.0486324	0.992066	0.00481545	0.0140783	0.519365	0.151904	0.190369	0.997905	0.00121434	0.0156115	0.551411
DDB_G0279763	CYP513D1	0.996793	0.00194472	0.971822	0.00278078	0.858116	0.0669925	0.840661	0.0841665	0.993002	0.00426935	0.813765	0.108992	0.322326	0.150758	0.994791	0.00212555	0.00805563	0.586693
DDB_G0279799	cprB	0.762857	0.0176054	0.979998	0.00256818	0.867117	0.0642227	0.336204	0.216222	0.993084	0.00422019	4.51e-05	0.695088	0.979326	0.0127704	0.998273	0.00102706	0.000816306	0.677267
DDB_G0279823	DDB_G0279823	0.998446	0.000870157	0.999326	0.000349807	0.410846	0.15527	0.0866861	0.316516	0.992056	0.00481828	0.923896	0.0453958	0.715245	0.0775166	0.99894	0.000641049	0.321643	0.310567
DDB_G0279845	DDB_G0279845	0.979167	0.00702518	0.998899	0.000569913	0.647171	0.10999	0.925057	0.0426281	0.993753	0.00374943	0.822202	0.105169	0.97762	0.0137643	0.998588	0.000853841	0.0471237	0.479835
DDB_G0279891	DDB_G0279891	0.996169	0.00234984	0.998545	0.00075019	0.945542	0.0327594	0.781707	0.105791	0.992974	0.00428423	0.823292	0.104538	0.90595	0.0391348	0.998418	0.000947676	0.836828	0.0979749
DDB_G0279987	DDB_G0279987	0.995758	0.00257183	0.997493	0.00119409	0.926421	0.0430553	0.934989	0.0372056	0.993696	0.0037973	0.804255	0.11301	0.96694	0.0193366	0.998358	0.000981429	0.776918	0.133635
DDB_G0279991	exoc8	0.996066	0.00241114	0.998328	0.000863416	0.768615	0.0877087	0.937044	0.0362744	0.996277	0.00228411	0.138635	0.364668	0.969703	0.0180488	0.998536	0.000884466	0.0231016	0.528116
DDB_G0280001	DDB_G0280001	0.995923	0.00248086	0.997551	0.00117546	0.214099	0.199163	0.895237	0.0590496	0.994072	0.00356237	0.0203166	0.497055	0.655845	0.0879458	0.99654	0.00171132	0.00167432	0.654614
DDB_G0280005	DDB_G0280005	0.992663	0.00407764	0.998345	0.000858265	0.21123	0.199972	0.905134	0.0533621	0.992264	0.0047017	0.818822	0.106581	0.0731292	0.208767	0.97502	0.00395763	0.656733	0.190721
DDB_G0280039	myoA	0.679543	0.0198715	0.998868	0.000585377	0.92885	0.0418057	0.989408	0.00543592	0.996706	0.00199715	0.489935	0.238942	0.99014	0.00586607	0.99909	0.000549734	0.815746	0.109653
DDB_G0280043	rab8A	0.998592	0.000760873	0.999728	0.000141688	0.802928	0.0804049	0.372352	0.205716	0.998232	0.00102304	0.798359	0.115963	0.955821	0.0240635	0.999788	0.000116867	0.41391	0.279038
DDB_G0280053	osbA	0.616367	0.0208187	0.986917	0.00233449	0.28179	0.181941	0.000414984	0.483272	0.995623	0.0026922	5.83e-05	0.692625	0.971443	0.0172274	0.999564	0.000241506	1e-05	0.732492
DDB_G0280059	rhgB	0.985514	0.00597932	0.999681	0.000166096	0.966426	0.0197932	0.968018	0.0173441	0.995607	0.002707	0.0154683	0.514273	0.951881	0.025491	0.998832	0.000706995	4.56e-05	0.727711
DDB_G0280061	sybA	0.99714	0.00168312	0.999329	0.000348191	0.977392	0.0126642	0.316166	0.221946	0.996188	0.00235164	0.156312	0.354329	0.655538	0.0881121	0.999228	0.000462601	0.0870665	0.431954
DDB_G0280071	DDB_G0280071	0.991389	0.00453753	0.99757	0.00116953	0.970306	0.0174493	0.95285	0.0272295	0.995271	0.00287603	0.131758	0.369892	0.947331	0.0272843	0.99894	0.000641694	0.0167658	0.546964
DDB_G0280083	mcfJ	0.992994	0.00395871	0.998456	0.000798571	0.0824725	0.249196	0.652687	0.139076	0.99425	0.00345587	0.00101096	0.634551	0.978412	0.0132888	0.998165	0.001085	0.0325774	0.504199
DDB_G0280091	DDB_G0280091	0.994045	0.00349634	0.999313	0.000357001	0.964204	0.0211769	0.590756	0.15171	0.995843	0.00257235	0.259368	0.306666	0.989613	0.00624707	0.999721	0.000154834	0.943322	0.0343828
DDB_G0280097	DDB_G0280097	0.984642	0.00615472	0.997747	0.00111045	0.914518	0.048387	0.488898	0.174901	0.995775	0.0026042	0.0661533	0.42272	0.676043	0.0846576	0.994962	0.00209264	0.000316899	0.701027
DDB_G0280099	DDB_G0280099_ps	0.994927	0.00306255	0.999027	0.000500938	0.962839	0.0220857	0.941322	0.033726	0.993066	0.00423662	0.873493	0.0772386	0.964338	0.0204813	0.99869	0.000795057	0.748222	0.147979
DDB_G0280107	DDB_G0280107	0.996866	0.00189038	0.999085	0.000472933	0.955404	0.027074	0.920479	0.0447535	0.994604	0.00322397	0.771234	0.128825	0.981769	0.0112203	0.999203	0.000481024	0.835831	0.0984996
DDB_G0280133	DDB_G0280133	0.989464	0.00508968	0.999571	0.000221787	0.738792	0.0927348	0.92602	0.0420702	0.995292	0.00286498	0.0122223	0.526978	0.957607	0.0233416	0.998558	0.000870776	0.0610549	0.46021
DDB_G0280135	DDB_G0280135	0.999277	0.000365606	0.998996	0.00051696	0.823322	0.0757919	0.963381	0.0201998	0.994228	0.00347139	0.471581	0.244637	0.487028	0.118375	0.999312	0.000409996	0.0409848	0.489546
DDB_G0280155	DDB_G0280155	0.994479	0.00328849	0.997435	0.0012135	0.910504	0.0498667	0.918365	0.0459361	0.993742	0.0037594	0.62701	0.195184	0.965422	0.0200016	0.998818	0.000716941	0.719489	0.162236
DDB_G0280177	DDB_G0280177	0.956338	0.00954348	0.999864	6.93e-05	0.653662	0.108777	0.96605	0.0186668	0.997331	0.00163105	0.074878	0.4152	0.978357	0.0133288	0.999527	0.000264911	0.00164873	0.655185
DDB_G0280181	DDB_G0280181	0.793894	0.01681	0.998879	0.000578788	0.255876	0.188219	0.584922	0.153044	0.997277	0.00168363	6.83e-06	0.705621	0.975549	0.014958	0.998736	0.00076778	7.83e-05	0.722848
DDB_G0280199	gadA	0.234602	0.025925	0.996605	0.00144401	0.861669	0.065762	1.62e-17	0.561268	0.997424	0.00156284	3.03e-06	0.707952	0.895794	0.041651	0.999793	0.000111228	0.0134785	0.560355
DDB_G0280205	DDB_G0280205	0.987823	0.00550178	0.997086	0.00131648	0.971236	0.016867	0.604385	0.149056	0.993238	0.00410451	0.108101	0.386185	0.956255	0.0238689	0.999326	0.000400369	0.0419929	0.48742
DDB_G0280225	DDB_G0280225	0.999208	0.000411687	0.999875	6.34e-05	0.99043	0.00504232	0.981318	0.00989615	0.998445	0.000877827	0.731037	0.149835	0.990069	0.00592614	0.999607	0.000221101	0.0686508	0.450908
DDB_G0280247	DDB_G0280247	0.994238	0.00340228	0.999324	0.000350835	0.494432	0.138618	0.787826	0.103451	0.994705	0.003175	0.770661	0.129281	0.368371	0.14188	0.986198	0.00321873	0.926978	0.044893
DDB_G0280253	DDB_G0280253	0.98548	0.00598606	0.999376	0.000321636	0.409914	0.155456	0.722618	0.121717	0.994331	0.00339839	0.000737987	0.644349	0.262757	0.163011	0.996155	0.00181604	0.00146429	0.658505
DDB_G0280255	mdhC	0.999424	0.000280352	0.999306	0.000360943	0.975329	0.0139884	0.986992	0.00677864	0.998536	0.00081062	0.806277	0.112062	0.517742	0.112303	0.999879	6.66e-05	0.348668	0.299985
DDB_G0280261	DDB_G0280261	0.99791	0.00119811	0.999449	0.000285161	0.940073	0.0358547	0.86996	0.0714652	0.994896	0.00308051	0.911451	0.0540718	0.962753	0.0211705	0.999265	0.000437991	0.903024	0.0607027
DDB_G0280269	DDB_G0280269	0.986509	0.00579778	0.995854	0.00158719	0.105328	0.238639	0.775121	0.108437	0.992155	0.00476153	0.00520558	0.571013	0.966459	0.0195558	0.998719	0.00077763	0.0478559	0.478328
DDB_G0280307	DDB_G0280307	0.792473	0.0168415	0.995374	0.0016737	0.137875	0.224806	0.686006	0.131092	0.993223	0.00411223	0.000180772	0.677226	0.933074	0.0318264	0.99762	0.00133609	0.000236261	0.706647
DDB_G0280311	DDB_G0280311	0.99465	0.00320775	0.998298	0.000878896	0.927749	0.0424137	0.969428	0.0165902	0.997035	0.00184027	0.84047	0.0952883	0.889794	0.0430894	0.998124	0.00110594	0.0254668	0.521157
DDB_G0280313	ssr2	0.998346	0.000937226	0.999098	0.000466688	0.979008	0.0117535	0.91222	0.0496475	0.995438	0.00277938	0.923897	0.0453202	0.353372	0.144921	0.984754	0.0033515	0.000242988	0.706025
DDB_G0280321	fhkE	0.995294	0.00285199	0.998164	0.000942916	0.669418	0.105711	0.882724	0.0651075	0.994364	0.00337733	0.382099	0.268327	0.987176	0.00783436	0.998967	0.000627695	0.0293649	0.51165
DDB_G0280369	DDB_G0280369	0.945643	0.0103891	0.98491	0.00241272	0.642336	0.110679	0.681766	0.132135	0.995282	0.0028705	0.027228	0.479256	0.822162	0.0572103	0.989929	0.00285185	0.0672433	0.452366
DDB_G0280401	cypD	0.998869	0.000610491	0.999721	0.000145714	0.141147	0.223906	0.660321	0.137558	0.99686	0.00193525	0.00969157	0.540353	0.976893	0.0142345	0.995838	0.00189646	0.00244662	0.640633
DDB_G0280409	DDB_G0280409	0.99593	0.00247651	0.998688	0.00067754	0.951112	0.0296266	0.940188	0.0344098	0.993585	0.00387831	0.80306	0.11376	0.950768	0.025935	0.993151	0.00242573	0.475955	0.26061
DDB_G0280413	DDB_G0280413	0.993709	0.00365349	0.995475	0.00165677	0.856427	0.0674487	0.497479	0.173141	0.993965	0.0036218	0.929163	0.0417308	0.960973	0.0219098	0.998293	0.00101669	0.577722	0.22642
DDB_G0280417	DDB_G0280417	0.989984	0.00494681	0.998852	0.000593246	0.838681	0.0721279	0.461119	0.181942	0.998793	0.000643472	0.0163325	0.511273	0.566814	0.103905	0.995312	0.00201521	0.00036898	0.697545
DDB_G0280439	cpiB	0.998731	0.000687861	0.999457	0.000281421	0.987833	0.00655818	0.873499	0.0696143	0.999361	0.000322266	0.208896	0.326089	0.955256	0.0242535	0.999839	8.51e-05	0.73687	0.153883
DDB_G0280457	DDB_G0280457	0.951311	0.00996234	0.998997	0.000515795	0.928409	0.0420969	0.639867	0.141467	0.995286	0.00286866	0.246373	0.31115	0.988694	0.0067697	0.998946	0.000638681	0.86893	0.0823788
DDB_G0280469	psrA	0.987675	0.00553815	0.996798	0.00139446	0.893341	0.0559078	0.587952	0.152327	0.993185	0.00414146	0.399984	0.262832	0.966071	0.0197147	0.999465	0.000309616	0.06731	0.452204
DDB_G0280473	hbx9	0.993822	0.00360037	0.999033	0.000498025	0.0366878	0.278487	0.916605	0.0469322	0.99482	0.00311679	0.0373788	0.460318	0.889263	0.0432815	0.996212	0.00180002	0.00627132	0.599456
DDB_G0280495	fumH	0.998854	0.000618842	0.999884	5.83e-05	0.592804	0.11942	0.374704	0.205188	0.997738	0.00136288	0.894458	0.0649596	0.641827	0.090207	0.996479	0.00172659	0.112189	0.412758
DDB_G0280497	DDB_G0280497	0.993544	0.00373044	0.998725	0.000658611	0.95141	0.0293905	0.912907	0.0492883	0.992286	0.00468172	0.832292	0.100066	0.981761	0.0112369	0.998411	0.000951611	0.736564	0.154333
DDB_G0280507	DDB_G0280507	0.991188	0.00459897	0.999086	0.000472207	0.944542	0.0333483	0.979481	0.0108813	0.993823	0.00370946	0.811635	0.109926	0.956703	0.0237164	0.998801	0.000725401	0.730424	0.156314
DDB_G0280535	sdhA	0.996303	0.00227233	0.999769	0.000119752	0.815917	0.0773173	0.981645	0.00970113	0.998368	0.000937636	0.0434467	0.449396	0.891827	0.0425984	0.999668	0.000187763	0.0135234	0.560015
DDB_G0280539	abcC13	0.991875	0.00436725	0.995918	0.00157327	0.03057	0.284538	0.24321	0.243983	0.992414	0.00460552	0.00220151	0.607921	0.96204	0.0215216	0.993378	0.0023858	0.0593992	0.462108
DDB_G0280555	DDB_G0280555	0.993243	0.00385968	0.999164	0.00043135	0.415891	0.154436	0.644828	0.140676	0.995478	0.00276448	0.0437008	0.449006	0.945486	0.0278756	0.997858	0.00123316	0.00575722	0.603515
DDB_G0280565	DDB_G0280565	0.928022	0.0114651	0.985027	0.00240738	0.817426	0.0770465	0.450316	0.184696	0.996466	0.00215701	0.00113401	0.630714	0.976647	0.0143778	0.999281	0.000425532	0.00519462	0.607816
DDB_G0280595	DDB_G0280595	0.996268	0.00229183	0.999295	0.00036505	0.656627	0.108368	0.967742	0.0175805	0.995255	0.00288892	0.0480102	0.443179	0.942732	0.0288573	0.997855	0.00123456	0.001206	0.664622
DDB_G0280609	ost4	0.996968	0.00181621	0.996772	0.00140179	0.965662	0.0202231	0.946036	0.0311479	0.992725	0.00445692	0.681382	0.173357	0.959286	0.0226437	0.998437	0.000936744	0.811956	0.112171
DDB_G0280651	tgrB_ps	0.996525	0.00211508	0.993164	0.0019422	0.914461	0.0484048	0.924469	0.0430209	0.993367	0.00403014	0.831608	0.10031	0.973183	0.0163397	0.999047	0.000577822	0.821523	0.106294
DDB_G0280739	DDB_G0280739	0.997099	0.00171904	0.996499	0.00146251	0.94417	0.0336264	0.944343	0.0324045	0.995508	0.00274961	0.887864	0.0688693	0.976574	0.0144207	0.998561	0.000869491	0.804062	0.117721
DDB_G0280743	tgrC_ps1	0.998745	0.000680869	0.999342	0.000340516	0.987982	0.00643048	0.952673	0.0273863	0.992999	0.00427233	0.921491	0.0469643	0.981726	0.0112646	0.999223	0.00046855	0.867535	0.0830282
DDB_G0280775	rvb2	0.998206	0.00100859	0.99967	0.000172349	0.950525	0.0299089	0.944697	0.0320887	0.993114	0.00419464	0.118492	0.378477	0.966333	0.0196118	0.999603	0.000223103	0.0117074	0.568431
DDB_G0280781	DDB_G0280781	0.995259	0.00287632	0.998793	0.000622396	0.934864	0.0385173	0.919754	0.0453116	0.992631	0.00449873	0.836675	0.097511	0.930124	0.0326729	0.997529	0.00136963	0.718398	0.162917
DDB_G0280793	DDB_G0280793	0.993647	0.00368314	0.998815	0.000610466	0.238782	0.192252	0.931774	0.039188	0.992669	0.00447854	0.0151633	0.515665	0.979173	0.0128719	0.998696	0.000791633	0.0166977	0.547203
DDB_G0280815	trrA	0.999473	0.00025747	0.999833	8.61e-05	0.981476	0.0104019	0.967465	0.0178136	0.998077	0.00111715	0.0742165	0.415872	0.845541	0.0527306	0.998114	0.00111131	0.00425779	0.617295
DDB_G0280823	rps6	0.998757	0.000667886	0.999955	2.42e-05	0.98728	0.00700489	0.415222	0.194329	0.996717	0.00199255	0.85324	0.088654	0.000111712	0.235828	0.995212	0.00203366	0.373182	0.291117
DDB_G0280831	DDB_G0280831	0.997135	0.00168965	0.999371	0.000325374	0.963746	0.0215278	0.957669	0.023557	0.996269	0.00228824	0.713599	0.158808	0.00271596	0.231811	0.998605	0.000844028	0.0496508	0.474989
DDB_G0280869	DDB_G0280869	0.988425	0.00533693	0.994919	0.00173135	0.958295	0.0250827	0.930169	0.0402098	0.994556	0.00326889	0.580913	0.213445	0.971026	0.0174229	0.998704	0.000784943	0.13364	0.396779
DDB_G0280877	DDB_G0280877	0.997509	0.00145389	0.997644	0.00114624	0.830007	0.0742089	0.19584	0.260313	0.992734	0.00444972	0.272855	0.301863	0.239732	0.168636	0.99655	0.00170811	0.0288098	0.513008
DDB_G0280897	pgmB	0.988889	0.00523369	0.998711	0.000665165	0.723902	0.0957329	0.987724	0.00634841	0.997161	0.00176581	0.153621	0.355603	0.396801	0.13645	0.990854	0.00274009	0.000632726	0.685056
DDB_G0280903	DDB_G0280903	0.966288	0.00860949	0.998829	0.000603711	0.935114	0.0383682	0.799297	0.100208	0.993271	0.00408441	0.842908	0.0933835	0.959934	0.022362	0.997612	0.00133935	0.798526	0.121447
DDB_G0280911	DDB_G0280911	0.936095	0.0110528	0.992155	0.00202866	0.84938	0.0694882	0.000842251	0.470352	0.995221	0.00290913	0.000246177	0.671418	0.00774295	0.228709	0.97884	0.00374125	1.42e-05	0.731996
DDB_G0280919	DDB_G0280919	0.998882	0.000595945	0.995902	0.00157705	0.899083	0.0539968	0.000704181	0.473578	0.996435	0.00217217	0.032958	0.468032	0.136332	0.193725	0.999406	0.000347527	0.00026499	0.704193
DDB_G0280921	DDB_G0280921	0.962677	0.00896807	0.99841	0.000824228	0.956112	0.0265571	0.978544	0.0114202	0.99437	0.00337204	0.948421	0.0300458	0.959683	0.0224804	0.999227	0.000465203	0.481023	0.258829
DDB_G0280935	DDB_G0280935	0.870288	0.0142674	0.972081	0.00277658	0.886076	0.058377	0.266722	0.235972	0.995602	0.00270885	3.43e-06	0.707527	0.882919	0.044752	0.99186	0.00261016	8.02e-06	0.732664
DDB_G0280939	DDB_G0280939	0.992255	0.00422432	0.993128	0.00194574	0.868492	0.0637431	0.000100516	0.502323	0.994662	0.003195	0.00486082	0.57466	0.434973	0.128506	0.967647	0.00434106	0.0173921	0.54468
DDB_G0280943	elmoD	0.654337	0.0202558	0.999966	1.91e-05	0.386648	0.160282	0.209696	0.254997	0.99225	0.00470882	1.57e-05	0.702445	0.803373	0.060956	0.996183	0.00180851	9.37e-05	0.720845
DDB_G0280945	DDB_G0280945	0.99633	0.00224819	0.997887	0.00105829	0.947025	0.0318889	0.934511	0.0374688	0.993315	0.00405498	0.116141	0.380435	0.972985	0.0164488	0.999003	0.000604631	0.0896432	0.430518
DDB_G0280965	gbqA	0.99683	0.00191677	0.996991	0.00133999	0.903231	0.0523849	0.973661	0.0140356	0.996329	0.00225072	0.138228	0.365481	0.976622	0.0143968	0.99854	0.000881374	0.031597	0.506842
DDB_G0280969	psmA4	0.99914	0.000447206	0.999421	0.000297215	0.987221	0.00706417	0.937863	0.0359426	0.99668	0.00202448	0.0138264	0.520732	0.930174	0.0326591	0.99535	0.00200488	0.00205707	0.64679
DDB_G0280985	udpB	0.997955	0.00116584	0.997463	0.00120376	0.75832	0.0896936	0.967383	0.0179126	0.996639	0.00204699	0.0119723	0.528366	0.943223	0.0287094	0.995044	0.00207546	0.00115786	0.666168
DDB_G0280987	DDB_G0280987	0.997697	0.00132784	0.997278	0.00126166	0.890594	0.0568672	0.891139	0.0610878	0.993888	0.0036641	0.0945057	0.395841	0.977898	0.0136166	0.998042	0.00114775	0.17066	0.375407
DDB_G0280989	hop2	0.995167	0.00292573	0.99858	0.0007319	0.296244	0.178438	0.936527	0.0365362	0.994589	0.00323844	0.281717	0.298416	0.94362	0.0285508	0.997974	0.00118026	0.178221	0.371723
DDB_G0280993	DDB_G0280993	0.997584	0.00139985	0.999312	0.000358316	0.753329	0.0905078	0.82304	0.0908667	0.992581	0.00453184	0.943129	0.0341826	0.951558	0.0256206	0.999205	0.000478236	0.0204169	0.535529
DDB_G0281001	DDB_G0281001	0.128164	0.0270899	0.99728	0.00126114	0.942938	0.0342008	5.8e-07	0.535641	0.999323	0.000360698	0.0113514	0.531773	0.515464	0.112674	0.999465	0.000309277	0.000792951	0.678327
DDB_G0281045	DDB_G0281045	0.981102	0.00674823	0.998656	0.00069317	0.522829	0.133449	0.924459	0.0430669	0.992858	0.0043609	0.0186264	0.503134	0.976868	0.0142489	0.99914	0.000519647	0.00424124	0.617688
DDB_G0281051	psmD12	0.997846	0.00123594	0.99805	0.000991669	0.944728	0.0332398	0.973516	0.0142885	0.99539	0.0028	0.297381	0.292977	0.977319	0.013974	0.997232	0.00148833	0.21976	0.350255
DDB_G0281055	DDB_G0281055	0.977199	0.00730012	0.994466	0.00179355	0.873572	0.0623208	0.773384	0.10896	0.995502	0.00275333	0.272171	0.302218	0.866779	0.0480753	0.998724	0.000773965	0.00718694	0.592136
DDB_G0281059	DDB_G0281059	0.970561	0.00814991	0.998115	0.000965422	0.104029	0.239305	0.826735	0.0892441	0.992171	0.00474873	0.00814171	0.5492	0.974393	0.0156298	0.998761	0.000752187	0.794594	0.123605
DDB_G0281073	DDB_G0281073	0.994142	0.00344655	0.999375	0.000322086	0.909643	0.0502606	0.930996	0.0396073	0.993745	0.00375774	0.733433	0.148389	0.980056	0.012398	0.998553	0.000873888	0.719487	0.162293
DDB_G0281091	DDB_G0281091	0.994901	0.00307886	0.99921	0.000407863	0.874956	0.0619307	0.955978	0.0248442	0.995244	0.00289259	0.949073	0.0295533	0.989585	0.00628741	0.999543	0.000253607	0.890864	0.0694511
DDB_G0281099	DDB_G0281099	0.996811	0.0019308	0.998931	0.000550035	0.976053	0.0135335	0.938212	0.0357771	0.992974	0.00428274	0.944669	0.032978	0.990351	0.00574536	0.99975	0.000137573	0.831087	0.101224
DDB_G0281109	odc	0.987884	0.0054817	0.999582	0.000215015	0.151007	0.220555	0.968099	0.0172417	0.993454	0.00396901	0.592059	0.209248	0.987941	0.00732751	0.999093	0.000547854	0.199033	0.359902
DDB_G0281111	DDB_G0281111	0.995521	0.0027128	0.998759	0.000638164	0.167064	0.214612	0.677611	0.133375	0.992903	0.00433742	0.446158	0.250741	0.931295	0.032372	0.997617	0.00133772	0.0300551	0.509668
DDB_G0281135	DDB_G0281135	0.989637	0.00504501	0.996332	0.00150073	0.0448538	0.272094	0.956973	0.024003	0.993505	0.00392945	0.00778563	0.551623	0.973436	0.0161708	0.999076	0.000560889	0.015592	0.55147
DDB_G0281139	DDB_G0281139	0.985193	0.00604169	0.995951	0.00156851	0.618581	0.115037	0.938067	0.0358008	0.993686	0.00380222	0.00628574	0.561442	0.945918	0.0277323	0.998368	0.000976652	0.0343323	0.499907
DDB_G0281165	DDB_G0281165	0.977314	0.007283	0.99908	0.000475542	0.771339	0.0869999	0.919413	0.0455424	0.996685	0.00201543	0.330891	0.283131	0.99042	0.00569299	0.999083	0.000554652	0.827701	0.103412
DDB_G0281169	DDB_G0281169	0.957594	0.00945175	0.995011	0.00172288	0.930358	0.0410498	0.0101119	0.409443	0.993372	0.00402236	1.25e-05	0.703568	0.975561	0.0149533	0.999071	0.00056364	0.00362965	0.625505
DDB_G0281175	trmt6	0.984513	0.00618033	0.997891	0.00105653	0.0188925	0.29486	0.900201	0.0561007	0.992097	0.00478854	0.01634	0.511209	0.960357	0.0221749	0.998773	0.000744132	0.00400494	0.620629
DDB_G0281223	DDB_G0281223	0.987181	0.00565086	0.991983	0.00204068	0.404982	0.156389	0.923296	0.0436633	0.993753	0.00374776	0.571895	0.215814	0.978159	0.0134534	0.9987	0.000788392	0.195718	0.361618
DDB_G0281231	DDB_G0281231	0.99618	0.00234489	0.99832	0.000868163	0.516485	0.134233	0.255741	0.239707	0.992933	0.00431978	0.0295625	0.473401	0.925261	0.0341352	0.998034	0.00115156	0.0124475	0.564844
DDB_G0281235	DDB_G0281235	0.996974	0.00181419	0.999162	0.000431937	0.909406	0.0503614	0.942159	0.0332835	0.993082	0.00422169	0.510056	0.233442	0.984016	0.00977208	0.998106	0.00111735	0.262959	0.333031
DDB_G0281243	DDB_G0281243	0.976882	0.00734872	0.999102	0.000464219	0.918503	0.0466609	0.320129	0.221041	0.994679	0.00318409	0.8956	0.0643299	0.832349	0.0554022	0.994712	0.00214089	0.91372	0.0536483
DDB_G0281253	rsmB	0.996955	0.00182092	0.997709	0.00112346	0.949353	0.0305455	0.586214	0.152757	0.991929	0.00487625	0.0153854	0.51478	0.965675	0.0198554	0.996108	0.0018292	0.821351	0.106487
DDB_G0281259	DDB_G0281259	0.996204	0.00232893	0.998626	0.000709488	0.961605	0.0228358	0.919964	0.0451725	0.994025	0.00358791	0.861228	0.0850855	0.97524	0.015142	0.998788	0.000734406	0.85968	0.0871354
DDB_G0281263	DDB_G0281263	0.989777	0.00500303	0.996329	0.00150095	0.858461	0.0669169	0.931212	0.0394909	0.992026	0.00483663	0.00961036	0.540869	0.977405	0.0139158	0.998036	0.00115086	0.0406236	0.490275
DDB_G0281281	DDB_G0281281	0.934563	0.0111469	0.996892	0.00136835	0.953368	0.0282417	0.0245598	0.377362	0.991992	0.00484936	0.0552247	0.434686	0.984726	0.00927031	0.999534	0.000260271	0.0975336	0.424146
DDB_G0281283	DDB_G0281283	0.997025	0.00176858	0.999349	0.000337403	0.0159536	0.29823	0.775142	0.10841	0.992756	0.00443097	0.00105613	0.633367	0.522	0.11175	0.994013	0.00228073	0.000989815	0.671729
DDB_G0281293	ddiA	0.989033	0.00519696	0.999786	0.000111801	0.448034	0.147991	0.113804	0.300291	0.995518	0.00274403	0.819824	0.106288	0.794222	0.0628344	0.999809	0.000103271	0.972445	0.0161809
DDB_G0281297	DDB_G0281297	0.99514	0.00294182	0.991631	0.00207257	0.792034	0.0824176	0.852167	0.0793212	0.992437	0.00458962	0.860564	0.0852334	0.963002	0.0210358	0.997927	0.00120374	0.632497	0.200654
DDB_G0281299	DDB_G0281299	0.995103	0.00296087	0.997821	0.00108178	0.933093	0.0394389	0.903213	0.0544265	0.992261	0.00470739	0.866304	0.0820091	0.97138	0.0172683	0.998459	0.000926888	0.770313	0.13654
DDB_G0281315	psmD11	0.99766	0.0013554	0.997231	0.0012761	0.959034	0.0247047	0.975982	0.0128607	0.996897	0.0019151	0.767486	0.13085	0.983132	0.0103296	0.997476	0.00139302	0.497322	0.253411
DDB_G0281351	DDB_G0281351	0.994214	0.00341272	0.999488	0.000262875	0.673775	0.104675	0.789637	0.10305	0.996512	0.00212649	0.0645506	0.424459	0.980566	0.0121101	0.995998	0.00185549	0.00176516	0.652744
DDB_G0281379	DDB_G0281379	0.983498	0.00634334	0.99872	0.000660178	0.941298	0.0351197	0.902183	0.0550447	0.9943	0.00341938	0.853875	0.088153	0.901478	0.0402332	0.998504	0.000903385	0.877232	0.0770706
DDB_G0281381	dstA	0.997486	0.00146964	0.999621	0.000196349	0.976389	0.0133117	0.923571	0.0435257	0.997203	0.0017473	0.971197	0.0181931	0.986283	0.00833635	0.999626	0.000212795	0.970927	0.0175539
DDB_G0281383	glpV	0.995959	0.00246347	0.999821	9.33e-05	0.979941	0.0110682	0.96731	0.0179455	0.999037	0.000488428	0.866435	0.0818585	0.953492	0.0249172	0.999448	0.000318095	0.0986979	0.423035
DDB_G0281401	DDB_G0281401	0.945335	0.0104206	0.999601	0.000205561	0.422306	0.153012	0.870983	0.070834	0.995885	0.00254591	0.000231662	0.672608	0.953806	0.0247907	0.998924	0.000652372	5.2e-05	0.72677
DDB_G0281423	DDB_G0281423	0.994715	0.00317427	0.998469	0.000792405	0.409941	0.155409	0.87	0.0714435	0.992696	0.00446844	0.0193333	0.500545	0.96997	0.0179389	0.998072	0.00113322	0.0748722	0.444459
DDB_G0281447	DDB_G0281447	0.995628	0.00265719	0.998011	0.00100944	0.798938	0.0810769	0.936635	0.036441	0.993109	0.00419766	0.863966	0.0834083	0.978761	0.0130884	0.998656	0.000813244	0.627847	0.203078
DDB_G0281463	DDB_G0281463	0.992159	0.00427092	0.998576	0.000733746	0.935122	0.0383594	0.000937546	0.468128	0.996269	0.00229031	0.351436	0.275782	0.694044	0.0813072	0.998484	0.000914168	0.112463	0.412411
DDB_G0281475	pks18	0.986682	0.00575264	0.997779	0.00109818	0.931636	0.0403433	0.912394	0.0495577	0.996683	0.00201771	0.820211	0.105898	0.903421	0.0397418	0.997929	0.00120287	0.843281	0.0946097
DDB_G0281513	DDB_G0281513	0.998264	0.000983198	0.998815	0.00061061	0.970294	0.0174754	0.95909	0.0229938	0.99695	0.00188798	0.940622	0.0352956	0.990218	0.00583158	0.998446	0.000933515	0.893698	0.0671366
DDB_G0281543	DDB_G0281543	0.994173	0.00343361	0.998246	0.000904721	0.903701	0.0522309	0.907279	0.0518565	0.9925	0.00456066	0.93125	0.040925	0.694126	0.0812572	0.996233	0.00179431	0.0231294	0.527987
DDB_G0281567	fhkC	0.994524	0.00326777	0.998946	0.000542341	0.859717	0.0663119	0.972716	0.0146497	0.9973	0.00165644	0.0198622	0.498268	0.369484	0.141651	0.998735	0.000768553	0.00117118	0.665867
DDB_G0281603	DDB_G0281603	0.996838	0.00191358	0.997809	0.00108643	0.309574	0.175775	0.78279	0.105546	0.995155	0.00294373	0.0137552	0.520979	0.959141	0.0227033	0.999196	0.000485076	0.00619743	0.599885
DDB_G0281605	cfaD	0.993047	0.00393582	0.999903	4.98e-05	0.980143	0.0109449	0.971698	0.0153868	0.998175	0.00104912	0.396484	0.264077	0.904325	0.039508	0.999373	0.000371045	0.096129	0.425254
DDB_G0281627	DDB_G0281627	0.997244	0.0016239	0.999462	0.000278126	0.701722	0.0991621	0.917801	0.0462152	0.992756	0.00443386	0.767507	0.1308	0.957797	0.0232713	0.999582	0.000232618	0.8938	0.0670626
DDB_G0281631	DDB_G0281631	0.996553	0.00210022	0.999107	0.000462043	0.928963	0.0417627	0.860372	0.0759163	0.993406	0.00400048	0.802751	0.113959	0.971581	0.0171318	0.996918	0.0015951	0.580528	0.224191
DDB_G0281643	DDB_G0281643	0.994073	0.0034804	0.999019	0.000504877	0.0435748	0.273412	0.679861	0.132848	0.997275	0.00168606	0.572493	0.215523	0.960927	0.0219392	0.998959	0.000630925	0.252836	0.336837
DDB_G0281679	DDB_G0281679	0.997185	0.00166125	0.998172	0.000940246	0.198908	0.204207	0.952842	0.0272557	0.996132	0.00239931	0.511639	0.232854	0.921702	0.0351741	0.99804	0.00114844	0.938086	0.0380179
DDB_G0281687	DDB_G0281687	0.99684	0.00190974	0.999015	0.000507351	0.938722	0.0365088	0.738644	0.118161	0.995032	0.00300044	0.914526	0.0520939	0.915473	0.0367884	0.996593	0.00169625	0.0258616	0.5203
DDB_G0281695	DDB_G0281695	0.959687	0.00925597	0.995692	0.00161634	0.00229477	0.325159	0.945093	0.031794	0.997238	0.00172405	0.0847236	0.404924	0.923387	0.0347067	0.998242	0.00104146	0.00279614	0.63526
DDB_G0281727	DDB_G0281727	0.995912	0.00248521	0.998506	0.000770055	0.214423	0.19899	0.844928	0.0823161	0.993275	0.00408131	0.059462	0.429315	0.98402	0.00975979	0.999426	0.000331248	0.146359	0.388771
DDB_G0281729	DDB_G0281729	0.997608	0.00138592	0.999277	0.000374434	0.968655	0.0184025	0.899028	0.0569092	0.996278	0.00228204	0.388456	0.26643	0.989069	0.00652977	0.999382	0.000363456	0.159497	0.381066
DDB_G0281741	cct3	0.993884	0.00357491	0.99985	7.54e-05	0.975491	0.013864	0.445941	0.185968	0.99192	0.00488615	0.38744	0.266666	0.71982	0.0765852	0.996721	0.0016577	0.20262	0.358001
DDB_G0281803	DDB_G0281803	0.992532	0.00412445	0.997598	0.00115868	0.946219	0.03233	0.620642	0.14491	0.994166	0.00350397	0.942849	0.0343522	0.90949	0.0382518	0.996289	0.00177882	0.850238	0.091749
DDB_G0281811	DDB_G0281811	0.999055	0.000488833	0.996411	0.00148294	0.962508	0.0223036	0.988094	0.0061741	0.998411	0.000894237	0.211444	0.324712	0.979989	0.0124286	0.999591	0.000230228	0.244199	0.340837
DDB_G0281829	gtaJ	0.981972	0.0065933	0.999572	0.000220559	0.945649	0.0326501	0.893608	0.0599495	0.997898	0.00127287	0.00137368	0.623932	0.989753	0.00619065	0.999202	0.000481277	0.00187284	0.650086
DDB_G0281849	cct5	0.997501	0.00146099	0.999454	0.000282767	0.847449	0.0699939	0.91346	0.048814	0.996475	0.00215484	0.00487811	0.574363	0.798217	0.0621365	0.997113	0.00152643	0.000634378	0.684966
DDB_G0281875	DDB_G0281875	0.997862	0.00122364	0.998738	0.000651765	0.920051	0.0459356	0.743303	0.116758	0.993686	0.00380386	0.923244	0.0459231	0.564243	0.104176	0.999117	0.00053243	0.943017	0.0348798
DDB_G0281899	drkC	0.991568	0.00447766	0.999618	0.000198037	0.210257	0.200376	0.152185	0.279227	0.994144	0.00351258	0.00554457	0.567765	0.433432	0.128968	0.997672	0.00131428	0.000217714	0.708244
DDB_G0281901	slu7	0.998514	0.000819751	0.998907	0.000565327	0.666467	0.106331	0.0387176	0.357233	0.994637	0.0032149	0.962421	0.0223015	0.980989	0.0117647	0.999241	0.000454415	0.195286	0.361799
DDB_G0281911	DDB_G0281911	0.991263	0.00457799	0.998528	0.000757701	0.944809	0.0331856	0.964786	0.0195645	0.993787	0.00373109	0.910892	0.0546522	0.767893	0.0677379	0.998617	0.000835829	0.90944	0.0570846
DDB_G0281949	helE	0.997593	0.00139249	0.998336	0.000861045	0.816552	0.0772214	0.912455	0.0495128	0.992765	0.00442663	0.0368066	0.461527	0.970465	0.0177014	0.999376	0.000367731	0.0145584	0.555606
DDB_G0281979	DDB_G0281979	0.997004	0.00179124	0.997576	0.00116617	0.961276	0.0232035	0.400127	0.197704	0.993408	0.00399734	0.0478551	0.443655	0.979996	0.0124235	0.999419	0.000336534	0.558249	0.233947
DDB_G0281983	tmem50	0.972746	0.00786639	0.998011	0.00100973	0.900465	0.0534979	0.75242	0.114214	0.994245	0.00346277	0.191484	0.334346	0.983181	0.0103	0.999415	0.000339483	0.574352	0.228024
DDB_G0281985	sec23	0.998147	0.00104913	0.999666	0.000175229	0.987876	0.00651577	0.0604017	0.335318	0.996461	0.00216134	0.535831	0.225483	0.728323	0.0748713	0.99794	0.00119609	0.00922101	0.580333
DDB_G0281987	lyrm1	0.993176	0.00388889	0.99917	0.000428422	0.813788	0.0777996	0.960331	0.0222825	0.995238	0.00289443	0.0392594	0.456817	0.973409	0.0161891	0.998227	0.00105006	0.00699481	0.59366
DDB_G0282011	DDB_G0282011	0.99646	0.00216621	0.999104	0.000463638	0.96195	0.0226661	0.964108	0.0198186	0.995386	0.00280374	0.0831874	0.40638	0.96985	0.0179709	0.998469	0.000922402	0.0101169	0.575869
DDB_G0282019	DDB_G0282019	0.993739	0.00363793	0.997679	0.00113394	0.951152	0.029589	0.959227	0.0229055	0.995026	0.00300411	0.90182	0.0609641	0.979484	0.0126789	0.998903	0.000664215	0.833982	0.0997381
DDB_G0282021	DDB_G0282021	0.947473	0.0102389	0.99699	0.00134093	0.0258007	0.289011	0.206972	0.256284	0.994159	0.00350569	0.0176295	0.506484	0.961774	0.021647	0.99891	0.000660629	0.111468	0.413192
DDB_G0282025	DDB_G0282025	0.993641	0.00368616	0.998042	0.000995388	0.706726	0.0984766	0.774267	0.108794	0.993359	0.00403635	0.936025	0.0383444	0.990653	0.00554225	0.999043	0.000581428	0.799498	0.12092
DDB_G0282047	bzpM	0.988225	0.00538739	0.996315	0.00150365	0.95636	0.0263356	0.474439	0.178589	0.992606	0.00451459	0.870874	0.0789607	0.978018	0.0135376	0.998919	0.000655131	0.801668	0.119332
DDB_G0282061	DDB_G0282061	0.916736	0.012012	0.999217	0.000402997	0.946979	0.0319074	0.949986	0.0287911	0.992278	0.00469172	0.474702	0.243807	0.938764	0.0301985	0.994673	0.00214883	0.0028268	0.634622
DDB_G0282073	gxcG	0.99325	0.00385661	0.992326	0.00201392	0.403446	0.156482	0.972156	0.0151084	0.997606	0.00145126	0.185311	0.337561	0.975546	0.0149675	0.998725	0.000772999	0.884995	0.0729035
DDB_G0282075	xpnpep3	0.991823	0.00438777	0.998421	0.000818525	0.959788	0.0242306	0.964472	0.0196594	0.995833	0.002578	0.281718	0.298328	0.988863	0.00665037	0.999044	0.000581204	0.176599	0.372532
DDB_G0282095	DDB_G0282095	0.997806	0.00125944	0.999199	0.00041359	0.956577	0.0261732	0.944168	0.032453	0.997415	0.00157079	0.800767	0.11471	0.529715	0.110254	0.993296	0.00240362	0.00183184	0.651074
DDB_G0282097	cxfA	0.999737	0.000142093	0.999925	3.87e-05	0.988478	0.00614987	0.956036	0.024787	0.997748	0.00135116	0.023446	0.489257	0.960104	0.0223028	0.99874	0.000764676	0.0129121	0.563115
DDB_G0282105	DDB_G0282105	0.991431	0.00451804	0.998889	0.000574493	0.931976	0.0401705	0.9404	0.0342639	0.996877	0.00193076	0.961256	0.0233217	0.982187	0.0109574	0.998836	0.000704549	0.969176	0.0188217
DDB_G0282107	DDB_G0282107	0.963354	0.00891083	0.999435	0.000291615	0.365976	0.163642	0.0644085	0.331739	0.993871	0.00368094	3.82e-06	0.707195	0.981867	0.011159	0.999374	0.000370445	0.00197514	0.648427
DDB_G0282127	DDB_G0282127	0.997479	0.001472	0.998907	0.00056547	0.924858	0.0439124	0.94089	0.0339707	0.993895	0.00366072	0.866739	0.0817073	0.967383	0.0191507	0.997781	0.00126944	0.75508	0.144336
DDB_G0282133	DDB_G0282133	0.993804	0.00361038	0.997576	0.00116649	0.796007	0.081848	0.937214	0.0362507	0.995223	0.00290364	0.256626	0.307828	0.928205	0.0332652	0.997763	0.00127826	0.0403029	0.490931
DDB_G0282157	DDB_G0282157	0.985682	0.00594399	0.998994	0.000517687	0.249307	0.190396	0.93757	0.0360138	0.992027	0.00483523	0.535102	0.225797	0.907222	0.0388285	0.99713	0.0015208	0.785118	0.129323
DDB_G0282161	DDB_G0282161	0.996145	0.00236192	0.998132	0.000959506	0.909801	0.0501782	0.493819	0.174046	0.992591	0.00452466	0.596429	0.207338	0.959654	0.0224952	0.998719	0.000777053	0.890848	0.0695216
DDB_G0282177	DDB_G0282177	0.999372	0.000307698	0.999893	5.52e-05	0.671729	0.105065	0.96306	0.0202637	0.994974	0.00303523	0.117487	0.37919	0.962819	0.0211176	0.99925	0.000446657	0.0255801	0.520828
DDB_G0282209	DDB_G0282209	0.998981	0.000526647	0.998766	0.000634426	0.975416	0.0139108	0.988473	0.00599755	0.997423	0.00156814	0.882742	0.0721534	0.977038	0.0141481	0.998176	0.00107909	0.967833	0.0199949
DDB_G0282211	DDB_G0282211	0.994081	0.00347791	0.99949	0.000261495	0.952296	0.0289136	0.871099	0.0707904	0.994456	0.00332065	0.308091	0.289775	0.95177	0.0255288	0.995155	0.00204556	0.112148	0.412845
DDB_G0282215	DDB_G0282215	0.996371	0.00222323	0.999336	0.000343769	0.836992	0.0725674	0.944894	0.0318926	0.99671	0.00199485	0.51295	0.232594	0.968934	0.0183431	0.999025	0.000591517	0.29818	0.32023
DDB_G0282221	DDB_G0282221	0.987304	0.00562393	0.988279	0.0022724	0.910238	0.0499673	0.561049	0.158099	0.991733	0.00497666	0.903286	0.0598503	0.952526	0.0253143	0.994311	0.00222629	0.738201	0.152979
DDB_G0282269	DDB_G0282269	0.991468	0.00450861	0.996569	0.00145131	0.821089	0.0760705	0.0202813	0.385047	0.992124	0.00477433	0.743961	0.143093	0.0179683	0.224426	0.991177	0.00269825	0.0299945	0.509805
DDB_G0282289	dhkD	0.983985	0.0062663	0.997314	0.00125118	0.767774	0.0879468	0.874541	0.0690698	0.997911	0.00125784	0.101984	0.390325	0.715808	0.0774463	0.997379	0.00143223	0.0054468	0.606161
DDB_G0282295	ubqA	0.99859	0.000762024	0.999866	6.81e-05	0.95708	0.0258874	0.00831311	0.415756	0.999785	7.93e-05	0.0719486	0.417548	0.95259	0.025277	0.999994	5.39e-06	0.13987	0.393405
DDB_G0282297	forB	0.969934	0.0082079	0.999485	0.000264406	0.719128	0.0963552	0.956548	0.0244127	0.993425	0.0039832	0.793035	0.11807	0.938776	0.0301799	0.996804	0.00162892	0.75579	0.144109
DDB_G0282311	DDB_G0282311	0.979623	0.00696504	0.99749	0.00119524	0.0474544	0.269813	0.955543	0.0250441	0.996701	0.00199945	0.650314	0.185931	0.982287	0.0109065	0.998114	0.00111235	0.686222	0.178869
DDB_G0282313	DDB_G0282313	0.997501	0.0014602	0.999017	0.000506332	0.419864	0.153561	0.956083	0.0247584	0.993185	0.00414299	0.509502	0.233834	0.245558	0.167009	0.962899	0.00456586	0.000464423	0.692623
DDB_G0282363	psmA1	0.998573	0.000779058	0.999012	0.000508804	0.974739	0.0144005	0.910336	0.0504338	0.996635	0.00205147	0.204257	0.328839	0.654452	0.0882232	0.990946	0.00273221	0.00385918	0.622764
DDB_G0282381	gefC	0.945538	0.010397	0.998272	0.000891727	0.769994	0.0874323	0.433118	0.189149	0.992813	0.0043873	9.98e-05	0.686111	0.933772	0.0316076	0.998376	0.000972938	0.000320539	0.700838
DDB_G0282397	mbtps1	0.992769	0.00403871	0.999124	0.000452468	0.978287	0.0121546	0.830987	0.0878565	0.995438	0.00278125	0.905573	0.0579197	0.964747	0.0203631	0.999081	0.000556049	0.325473	0.308268
DDB_G0282437	DDB_G0282437	0.99321	0.00387504	0.998394	0.000832425	0.93561	0.0381575	0.92039	0.0448236	0.992564	0.00453759	0.888665	0.0682585	0.963434	0.0208581	0.998092	0.00112459	0.736917	0.153827
DDB_G0282441	DDB_G0282441	0.995567	0.00268816	0.997802	0.00109004	0.935235	0.0383067	0.934741	0.0373252	0.994545	0.00327601	0.870353	0.0794747	0.985452	0.00879042	0.999277	0.000429446	0.789022	0.127164
DDB_G0282443	DDB_G0282443	0.995553	0.00269447	0.998789	0.000624115	0.945629	0.0326866	0.91508	0.0477624	0.992029	0.00483381	0.814101	0.108746	0.979011	0.0129527	0.999045	0.000580306	0.803	0.118319
DDB_G0282469	gnt13	0.993922	0.00356048	0.99759	0.00116171	0.793669	0.0822026	0.650353	0.139279	0.992932	0.00432125	0.887515	0.0690353	0.989928	0.00605987	0.999174	0.000497347	0.647804	0.195328
DDB_G0282475	gxcF	0.938805	0.0108884	0.99511	0.00170933	0.936639	0.0375405	0.746472	0.115523	0.994213	0.00348342	0.0451707	0.447595	0.837564	0.054404	0.992986	0.00244703	0.0494166	0.475447
DDB_G0282483	DDB_G0282483	0.99161	0.00445903	0.999506	0.000255066	0.915911	0.0478467	0.838847	0.0850175	0.993701	0.00379402	0.00259885	0.601032	0.867423	0.0479556	0.997632	0.00133156	0.000502553	0.690305
DDB_G0282493	aatB	0.969075	0.0083013	0.999482	0.000266697	0.947065	0.0318705	0.883376	0.0646287	0.995893	0.00254212	0.891886	0.0667059	0.983297	0.0102166	0.999837	8.73e-05	0.985577	0.00549011
DDB_G0282513	DDB_G0282513	0.991562	0.00448057	0.998206	0.00092401	0.818663	0.0766987	0.909649	0.0508844	0.992185	0.00473732	0.37432	0.270239	0.973975	0.0158527	0.998567	0.000866552	0.797802	0.121914
DDB_G0282519	DDB_G0282519	0.795553	0.0167629	0.997449	0.00120871	0.831765	0.0738107	0.924154	0.0432507	0.995476	0.00276819	0.854906	0.0873959	0.968314	0.0187314	0.997864	0.0012314	0.784017	0.129892
DDB_G0282553	DDB_G0282553_ps	0.993352	0.00381686	0.998177	0.000937586	0.918251	0.0468097	0.955325	0.0252708	0.996192	0.00234763	0.893492	0.0656415	0.973093	0.0163898	0.997467	0.00139563	0.795116	0.123256
DDB_G0282557	DDB_G0282557	0.995298	0.00284893	0.997226	0.0012768	0.786267	0.0836093	0.913345	0.0489047	0.992341	0.00465446	0.761361	0.13403	0.530393	0.110109	0.998388	0.000965861	0.901316	0.0615131
DDB_G0282577	DDB_G0282577	0.990168	0.0048981	0.999237	0.000392802	0.286425	0.181182	0.911464	0.0500293	0.998556	0.000801873	0.458367	0.247586	0.991088	0.0051823	0.999508	0.000277721	0.91404	0.0534687
DDB_G0282581	wdr45l	0.998128	0.00106608	0.999156	0.000436321	0.790586	0.0826528	0.964883	0.01947	0.997621	0.00143445	0.325925	0.28465	0.876139	0.0461919	0.999741	0.000142871	0.911153	0.0559952
DDB_G0282589	DDB_G0282589	0.994299	0.00337603	0.999095	0.000468139	0.963084	0.0218777	0.92271	0.0438935	0.992304	0.00466882	0.870791	0.0791668	0.954762	0.0244454	0.998193	0.00106793	0.652231	0.192847
DDB_G0282615	midA	0.99234	0.00419335	0.998012	0.00100886	0.090837	0.244641	0.90184	0.0551772	0.993139	0.00417495	0.00412359	0.581779	0.943301	0.02868	0.997727	0.00129244	0.00095787	0.672762
DDB_G0282633	DDB_G0282633	0.993743	0.00363642	0.997466	0.00120277	0.271256	0.184398	0.976108	0.0127871	0.992736	0.00444828	0.162602	0.350138	0.968711	0.018473	0.998173	0.00107943	0.4845	0.257483
DDB_G0282667	DDB_G0282667	0.986051	0.00588125	0.99868	0.000682359	0.943428	0.0339496	0.883092	0.0648032	0.991874	0.00491301	0.686514	0.171281	0.951178	0.0257775	0.996694	0.00166718	0.136884	0.395092
DDB_G0282671	DDB_G0282671_ps	0.984198	0.0062303	0.998964	0.000531707	0.957804	0.0254462	0.967862	0.0174796	0.997011	0.00185166	0.932758	0.0399542	0.978122	0.0134633	0.998307	0.00100965	0.81401	0.110729
DDB_G0282675	DDB_G0282675_ps	0.995644	0.00264402	0.998565	0.00073971	0.951585	0.0292478	0.876934	0.0681171	0.991786	0.00495263	0.303095	0.291416	0.95925	0.0226487	0.996532	0.00171316	0.334323	0.304948
DDB_G0282683	DDB_G0282683	0.998241	0.00099294	0.999084	0.000473803	0.970656	0.0171729	0.966618	0.0183405	0.991777	0.00495969	0.781162	0.123642	0.940791	0.0294681	0.998384	0.000968166	0.0282662	0.515168
DDB_G0282689	DDB_G0282689	0.983062	0.006427	0.998228	0.000913238	0.460793	0.145767	0.765469	0.111137	0.993159	0.00415974	0.921748	0.0467425	0.950075	0.0262347	0.99151	0.00266032	0.317077	0.31261
DDB_G0282705	DDB_G0282705	0.996233	0.00231066	0.998959	0.000534771	0.950616	0.0298712	0.923492	0.0435945	0.99382	0.00371446	0.829759	0.10138	0.982731	0.0106391	0.999158	0.000508462	0.819573	0.107885
DDB_G0282711	DDB_G0282711	0.992794	0.00403023	0.999377	0.000320885	0.873064	0.0624597	0.902684	0.054758	0.992454	0.00458383	0.884095	0.0710722	0.958148	0.023141	0.997492	0.00138744	0.689543	0.17705
DDB_G0282719	DDB_G0282719	0.989109	0.005181	0.998746	0.000646773	0.925135	0.0437242	0.89994	0.0563637	0.991839	0.00492574	0.612086	0.200371	0.832591	0.0553582	0.998179	0.00107735	0.114666	0.410758
DDB_G0282765	DDB_G0282765	0.985269	0.00602305	0.998755	0.000640466	0.945053	0.033059	0.878924	0.0671444	0.993646	0.00383807	0.346946	0.277196	0.973903	0.0159357	0.998582	0.0008568	0.664831	0.187726
DDB_G0282767	DDB_G0282767	0.98946	0.00509038	0.999216	0.000403441	0.852093	0.0687398	0.00110996	0.463994	0.996382	0.00221501	0.969239	0.0191873	0.99128	0.00507658	0.999111	0.000536254	0.0531809	0.470382
DDB_G0282777	DDB_G0282777	0.99848	0.000849545	0.998665	0.000688614	0.972014	0.0164114	0.978299	0.0116094	0.998044	0.00114135	0.944005	0.0335882	0.933037	0.0318464	0.99423	0.00224039	0.72546	0.159004
DDB_G0282779	DDB_G0282779	0.996268	0.00229238	0.998432	0.000812679	0.958566	0.0249044	0.928234	0.041016	0.991991	0.00485077	0.790828	0.11863	0.882633	0.0448265	0.998991	0.000613395	0.179519	0.370915
DDB_G0282785	DDB_G0282785	0.997237	0.00162906	0.999414	0.000301321	0.9739	0.0150268	0.881001	0.0659328	0.995888	0.00254402	0.908076	0.0562921	0.981079	0.0117113	0.999503	0.000280711	0.901314	0.0616748
DDB_G0282793	wdr61	0.992985	0.00396183	0.998474	0.000789323	0.742873	0.0922007	0.774866	0.108519	0.99569	0.00265668	0.0159084	0.512298	0.758182	0.0694538	0.997817	0.00125473	0.000546499	0.688214
DDB_G0282811	gtaK	0.978694	0.00709951	0.99964	0.000188485	0.77052	0.0873142	1.26e-05	0.520955	0.994903	0.00307689	0.000361632	0.664061	0.571749	0.102999	0.989206	0.00293476	1.6e-05	0.731844
DDB_G0282845	DDB_G0282845	0.977387	0.0072706	0.995181	0.00170027	0.958661	0.0248517	0.814008	0.0947802	0.992433	0.0045954	0.769065	0.130143	0.890708	0.042858	0.998057	0.00113996	0.707984	0.168019
DDB_G0282873	DDB_G0282873	0.994208	0.00341719	0.999459	0.000280076	0.394332	0.158515	0.0214154	0.383157	0.996331	0.00224863	0.922022	0.0465936	0.266372	0.162292	0.998565	0.000866919	0.808189	0.115007
DDB_G0282903	DDB_G0282903	0.991318	0.00455533	0.999464	0.000277826	0.922553	0.0449093	0.944451	0.0323077	0.993997	0.00360656	0.0554449	0.434443	0.711183	0.0780363	0.99854	0.000882102	0.00545174	0.606115
DDB_G0282923	rdeA	0.988869	0.00523886	0.998477	0.000787641	0.781483	0.0847109	0.934587	0.0373731	0.997306	0.00164635	0.0820529	0.407661	0.966154	0.0196679	0.999429	0.000329914	0.956512	0.0265153
DDB_G0282927	dhkL	0.995879	0.00250315	0.998042	0.000995245	0.91337	0.0487526	0.988097	0.00613068	0.998079	0.00111364	0.776322	0.126287	0.9827	0.0106562	0.998653	0.000815698	0.0041077	0.619121
DDB_G0282949	elmoC	0.994998	0.00302128	0.999552	0.000231576	0.71555	0.0969868	0.85513	0.0779341	0.994104	0.00353323	0.0415396	0.452895	0.894018	0.0420866	0.99921	0.000476453	0.0299132	0.510147
DDB_G0282977	DDB_G0282977	0.992339	0.0041939	0.997574	0.00116713	0.909996	0.0500406	0.786836	0.103907	0.993403	0.00400204	0.596482	0.207282	0.978809	0.0130783	0.998005	0.0011666	0.806271	0.116399
DDB_G0283001	DDB_G0283001	0.979471	0.00698308	0.998707	0.000667158	0.934305	0.0387894	0.818174	0.0928157	0.99399	0.00360995	0.490509	0.23874	0.984396	0.00951234	0.998766	0.000748662	0.0967173	0.424998
DDB_G0283007	DDB_G0283007	0.7356	0.0183895	0.998659	0.000690892	0.858098	0.0670051	0.980751	0.0100914	0.995746	0.00262113	0.0168314	0.509665	0.975083	0.0152128	0.999512	0.000274352	0.177721	0.371993
DDB_G0283009	mcm8	0.987662	0.00554384	0.998898	0.000570342	0.129791	0.227755	0.845523	0.0822023	0.994231	0.00346794	0.0129432	0.523812	0.962749	0.0211753	0.999029	0.000589504	0.00598591	0.601495
DDB_G0283025	DDB_G0283025_ps	0.997801	0.00126204	0.997803	0.00108914	0.946573	0.0321463	0.94204	0.0333572	0.992346	0.00465159	0.918854	0.0486357	0.980035	0.0124082	0.999001	0.000606391	0.581501	0.223818
DDB_G0283055	DDB_G0283055	0.995464	0.00275495	0.998209	0.000921911	0.911495	0.0494658	0.922599	0.0439626	0.994759	0.00314221	0.0223564	0.491535	0.977614	0.0137741	0.998366	0.000977359	0.45847	0.265973
DDB_G0283067	DDB_G0283067	0.998551	0.000791309	0.998025	0.00100226	0.216336	0.198298	0.950601	0.0285051	0.996165	0.00236564	0.496051	0.237466	0.959686	0.0224754	0.999216	0.000473401	0.814588	0.11035
DDB_G0283089	DDB_G0283089	0.997193	0.00165688	0.998685	0.000679808	0.907413	0.0510448	0.933809	0.0379196	0.992381	0.00462572	0.739537	0.145691	0.93224	0.0320538	0.998719	0.000777438	0.0403654	0.490712
DDB_G0283103	DDB_G0283103	0.996201	0.00233058	0.997796	0.00109155	0.746948	0.0914102	0.853657	0.0786945	0.992205	0.00473018	0.452198	0.249444	0.982331	0.0108782	0.999266	0.000436897	0.214697	0.353135
DDB_G0283107	DDB_G0283107	0.994851	0.00310939	0.998532	0.000756567	0.955074	0.0272894	0.639289	0.141509	0.991883	0.00490596	0.0368247	0.461452	0.980599	0.0120689	0.999141	0.000518922	0.0555217	0.467125
DDB_G0283129	DDB_G0283129	0.970579	0.00814582	0.998138	0.000955571	0.915687	0.0479261	0.329567	0.218693	0.992231	0.00471878	0.0239239	0.488146	0.951538	0.025626	0.998568	0.000865451	0.0334671	0.502097
DDB_G0283137	enoA	0.998882	0.000599624	0.999896	5.45e-05	0.947891	0.0314459	0.985421	0.00773939	0.998557	0.000793142	0.990226	0.00664568	0.683472	0.0834107	0.997476	0.00139283	0.0256574	0.520696
DDB_G0283169	DDB_G0283169	0.994901	0.00307936	0.999534	0.000241328	0.957958	0.0253532	0.951374	0.0279839	0.99572	0.00263799	0.91609	0.0508093	0.361167	0.143486	0.997828	0.00124983	0.213126	0.353675
DDB_G0283203	vps22	0.996921	0.00184641	0.998231	0.000911701	0.901939	0.0529441	0.950374	0.0285572	0.992785	0.00441211	0.843524	0.0929779	0.963938	0.0206478	0.998023	0.00115761	0.832496	0.100707
DDB_G0283215	DDB_G0283215	0.99373	0.00364195	0.999676	0.00016992	0.982823	0.00959262	0.899583	0.0565602	0.996984	0.00186535	0.896878	0.0633482	0.964247	0.0205146	0.997498	0.00138446	0.833455	0.100256
DDB_G0283217	DDB_G0283217	0.99572	0.00260329	0.998977	0.000524823	0.948035	0.0313538	0.938594	0.0354209	0.993429	0.00398005	0.647547	0.186988	0.97777	0.0136707	0.999015	0.000597314	0.601355	0.216484
DDB_G0283229	DDB_G0283229	0.999151	0.000441892	0.999145	0.000442868	0.937341	0.0371956	0.943323	0.0328419	0.996238	0.00230475	0.93188	0.0403616	0.990073	0.00590047	0.999553	0.000247601	0.96234	0.0232489
DDB_G0283243	DDB_G0283243	0.997913	0.00119545	0.999319	0.000353187	0.70352	0.0990344	0.816046	0.0937964	0.993988	0.00361333	0.756105	0.137256	0.98428	0.00961208	0.99928	0.000426094	0.077131	0.441903
DDB_G0283277	DDB_G0283277_ps	0.998639	0.000730642	0.998985	0.000522634	0.972014	0.0164248	0.968118	0.0171729	0.99777	0.00133632	0.944005	0.0336737	0.941554	0.0292387	0.997945	0.00119278	0.829909	0.102065
DDB_G0283285	DDB_G0283285	0.987673	0.00553896	0.99806	0.000988815	0.950327	0.0300499	0.820801	0.0917895	0.992074	0.00480839	0.717025	0.157218	0.928619	0.0331319	0.997838	0.00124422	0.793227	0.124704
DDB_G0283321	DDB_G0283321	0.997235	0.0016298	0.99808	0.000980853	0.939888	0.0359342	0.838091	0.0853633	0.992286	0.00468315	0.3601	0.273644	0.875199	0.0463603	0.998033	0.00115173	0.777635	0.13341
DDB_G0283345	comD	0.916302	0.0120492	0.99884	0.000598835	0.813284	0.0779131	0.955235	0.0254112	0.995579	0.00271626	0.0433615	0.449553	0.957744	0.0233064	0.998771	0.00074571	0.00140329	0.659899
DDB_G0283347	DDB_G0283347	0.994387	0.00333096	0.999042	0.00049277	0.348271	0.167134	0.949742	0.0289464	0.992381	0.00462716	0.0195481	0.499543	0.843503	0.0531286	0.998336	0.000993454	0.0171308	0.545343
DDB_G0283361	DDB_G0283361	0.996499	0.00213465	0.999129	0.000449551	0.909236	0.0504347	0.281044	0.2314	0.992529	0.00455199	0.899727	0.0620089	0.984457	0.00944287	0.999203	0.000480267	0.771398	0.136142
DDB_G0283375	scdA	0.995873	0.00250696	0.998609	0.000717856	0.978016	0.0122705	0.577209	0.154782	0.9929	0.00434036	0.948396	0.0301424	0.951159	0.0257883	0.997854	0.00123544	0.95292	0.0284957
DDB_G0283397	DDB_G0283397	0.995499	0.00272795	0.998945	0.000542777	0.429431	0.151783	0.957567	0.0236167	0.996397	0.00220012	0.00620248	0.562334	0.983586	0.00999852	0.996972	0.00157483	0.00261011	0.638142
DDB_G0283403	DDB_G0283403	0.995042	0.00299737	0.997777	0.00109894	0.974242	0.0147473	0.936083	0.0367266	0.996182	0.00235365	0.515527	0.231554	0.654733	0.0881954	0.998714	0.000780129	0.0278135	0.516108
DDB_G0283413	DDB_G0283413	0.992167	0.00426759	0.997094	0.00131466	0.0417814	0.274608	0.869349	0.0716826	0.992762	0.00442808	0.00982625	0.539721	0.953079	0.0251022	0.997251	0.00148132	0.00232101	0.642555
DDB_G0283433	DDB_G0283433	0.997538	0.00142904	0.999583	0.000214242	0.944591	0.0332941	0.903348	0.0543379	0.992943	0.00430354	0.783676	0.12247	0.809307	0.0599698	0.996903	0.00160056	0.565653	0.231438
DDB_G0283457	DDB_G0283457	0.996989	0.00180612	0.999275	0.00037546	0.968278	0.0186073	0.952984	0.0270713	0.996524	0.0021221	0.888551	0.0684256	0.971727	0.0170635	0.998069	0.00113512	0.805162	0.117002
DDB_G0283495	DDB_G0283495	0.997546	0.0014242	0.99867	0.000686196	0.970194	0.0175535	0.406328	0.196295	0.996668	0.00203125	0.720472	0.155782	0.978528	0.0132438	0.99923	0.000460761	0.80101	0.119805
DDB_G0283497	ssr1	0.997968	0.00116133	0.996647	0.00143308	0.983864	0.00908522	0.953691	0.0265909	0.996259	0.00229648	0.800049	0.114911	0.294973	0.156583	0.977363	0.00385047	0.000691825	0.682289
DDB_G0283503	DDB_G0283503	0.611216	0.0209086	0.997209	0.00128295	0.925394	0.0435529	3.59e-06	0.529046	0.99865	0.000730132	0.0391191	0.457123	0.238186	0.169214	0.999214	0.000474164	0.000247764	0.705712
DDB_G0283505	DDB_G0283505	0.0807612	0.0283498	0.996945	0.00135285	0.8748	0.0619879	1.96e-08	0.544434	0.991887	0.00490454	0.00969844	0.540296	0.0104816	0.227218	0.999091	0.000549029	0.000359402	0.698121
DDB_G0283509	DDB_G0283509	0.478948	0.0227472	0.995892	0.00157957	0.876739	0.0612698	9.18e-06	0.523265	0.993415	0.00399264	0.00534797	0.56975	0.199608	0.179134	0.999273	0.000431662	0.000577509	0.687159
DDB_G0283531	DDB_G0283531	0.996579	0.00208346	0.998671	0.000686054	0.974144	0.0148364	0.942475	0.0331362	0.99169	0.00499793	0.701477	0.164615	0.915461	0.0367964	0.99858	0.000858829	0.0653926	0.454542
DDB_G0283551	DDB_G0283551	0.978564	0.00712132	0.989088	0.00224191	0.865048	0.064863	0.161507	0.274762	0.993674	0.00381204	0.0176587	0.506288	0.984628	0.0093409	0.998856	0.000693503	0.326436	0.307841
DDB_G0283587	CSN1	0.997376	0.0015465	0.99902	0.000504294	0.838943	0.0720433	0.967657	0.0177139	0.995359	0.00282431	0.0203503	0.49692	0.388727	0.138266	0.993466	0.0023712	0.000253547	0.705269
DDB_G0283599	limA	0.575082	0.0214773	0.999995	2.2e-06	0.0774389	0.251987	0.785404	0.104686	0.998302	0.000982593	6e-05	0.692258	0.968583	0.0185471	0.99719	0.00150048	4.68e-06	0.732879
DDB_G0283611	cbpF	0.855872	0.0148165	0.970831	0.00280213	0.773697	0.0864715	0.00979691	0.410702	0.998124	0.0010854	1.27e-05	0.703422	0.965908	0.0197989	0.998705	0.000784366	0.000114004	0.718455
DDB_G0283613	cbpC	0.903012	0.0128151	0.999563	0.000224855	0.107284	0.237247	0.606315	0.148599	0.992594	0.00452322	4.95e-05	0.69403	0.87626	0.0461807	0.996208	0.00180077	0.000105343	0.719359
DDB_G0283621	cutA	0.998163	0.00103764	0.999649	0.000184733	0.957696	0.0255081	0.845361	0.0822477	0.993857	0.00368598	0.903091	0.0599685	0.88035	0.0452881	0.999261	0.000439626	0.759803	0.142417
DDB_G0283645	DDB_G0283645	0.912515	0.01224	0.999221	0.00040107	0.111978	0.234884	0.386675	0.201525	0.991825	0.0049314	6.84e-06	0.705597	0.631783	0.0922149	0.981866	0.00354006	0.0017621	0.652817
DDB_G0283669	DDB_G0283669	0.999114	0.00045665	0.999783	0.000113377	0.872509	0.0625527	0.76939	0.110264	0.992538	0.00454767	0.00775815	0.551787	0.965172	0.0201521	0.998765	0.000749251	0.00496229	0.610092
DDB_G0283675	DDB_G0283675	0.463936	0.0228708	0.998393	0.00083312	0.911497	0.0494567	9.58e-11	0.553083	0.997438	0.00155218	0.000922333	0.637622	0.0682561	0.210209	0.995903	0.00188087	0.00148428	0.658155
DDB_G0283679	psmB7	0.9992	0.000423516	0.999063	0.000481787	0.979585	0.0112958	0.987199	0.00665003	0.997942	0.00122044	0.794331	0.117564	0.963319	0.0209156	0.99789	0.00122146	0.187909	0.365504
DDB_G0283709	osbH	0.998969	0.000533327	0.999878	6.22e-05	0.958043	0.025291	0.895105	0.0591142	0.997494	0.00151707	0.271463	0.302483	0.976187	0.0146251	0.999197	0.000482801	0.0537943	0.469532
DDB_G0283721	DDB_G0283721	0.999015	0.00050491	0.999766	0.000120876	0.986075	0.00782238	0.977072	0.0122756	0.998598	0.000775266	0.950778	0.0288631	0.988744	0.0067381	0.999332	0.000397797	0.909314	0.0571675
DDB_G0283723	DDB_G0283723	0.998903	0.000582229	0.999739	0.000134767	0.985351	0.00811932	0.975775	0.0129711	0.998539	0.000806264	0.948237	0.030239	0.988162	0.00710308	0.999338	0.00039321	0.904868	0.0598932
DDB_G0283725	DDB_G0283725_ps	0.998526	0.00081327	0.999584	0.000213623	0.971917	0.0164786	0.962349	0.0207071	0.998013	0.0011717	0.776436	0.126185	0.986758	0.00812024	0.999357	0.000384283	0.877068	0.0772064
DDB_G0283729	DDB_G0283729	0.995748	0.00258201	0.998907	0.000565614	0.969749	0.0178124	0.937284	0.0362033	0.994503	0.00329209	0.888998	0.0680349	0.129427	0.195503	0.994051	0.00227454	0.00398047	0.620801
DDB_G0283731	DDB_G0283731	0.998785	0.000653506	0.99977	0.000119432	0.738766	0.0927573	0.953267	0.0268055	0.991961	0.00486492	0.0366915	0.461754	0.934995	0.031201	0.997851	0.00123632	0.00129835	0.662243
DDB_G0283753	DDB_G0283753	0.989118	0.00517593	0.999018	0.000505605	0.929568	0.0414355	0.544158	0.161684	0.994448	0.00332952	0.596631	0.207169	0.91301	0.0374383	0.999126	0.000527377	0.812534	0.111983
DDB_G0283757	rab1A	0.998541	0.000801255	0.9998	0.000106653	0.905272	0.0518129	0.810605	0.0961624	0.998385	0.000922213	0.0144372	0.518367	0.988093	0.0071718	0.999907	5.11e-05	0.0255131	0.521092
DDB_G0283759	DDB_G0283759	0.944084	0.0105245	0.999414	0.000300715	0.131034	0.227394	0.954663	0.0257734	0.995677	0.00266041	0.103972	0.38883	0.956322	0.0238638	0.998342	0.000990273	0.0157617	0.550646
DDB_G0283793	DDB_G0283793	0.996596	0.002069	0.998946	0.00054205	0.972874	0.0158228	0.764542	0.111365	0.99272	0.00445979	0.630992	0.193451	0.935961	0.0309616	0.997108	0.00152884	0.94147	0.0359717
DDB_G0283795	commd3	0.988648	0.00529042	0.996017	0.00155766	0.507756	0.13598	0.922762	0.0438474	0.996204	0.0023355	0.129207	0.371327	0.714164	0.0777283	0.999027	0.000590399	0.0564124	0.465642
DDB_G0283803	DDB_G0283803	0.998653	0.000724765	0.999405	0.000305267	0.93731	0.0372221	0.594965	0.15086	0.993865	0.00368262	0.884498	0.0707434	0.649232	0.0888405	0.996968	0.00157608	0.977971	0.0120273
DDB_G0283819	DDB_G0283819	0.998365	0.000929371	0.99975	0.000129377	0.965358	0.0203698	0.0408121	0.35479	0.997388	0.00158406	0.205195	0.327832	0.949755	0.0263224	0.999477	0.000300664	0.303568	0.318254
DDB_G0283827	DDB_G0283827	0.994225	0.00340874	0.996367	0.00149111	0.924409	0.0440834	0.279774	0.231978	0.996232	0.00230889	0.067294	0.421224	0.92903	0.033006	0.996755	0.00164499	0.763841	0.139686
DDB_G0283845	DDB_G0283845	0.991312	0.0045595	0.998455	0.000799131	0.950361	0.0300029	0.0133222	0.400887	0.996909	0.00190832	0.403223	0.261745	0.901971	0.0400774	0.997862	0.00123158	0.251977	0.337192
DDB_G0283851	DDB_G0283851	0.993576	0.00371684	0.994847	0.0017432	0.856057	0.0675126	0.415874	0.19414	0.993098	0.0042112	0.00240883	0.604118	0.871757	0.0469545	0.999482	0.000297879	0.00437028	0.615673
DDB_G0283855	DDB_G0283855	0.986351	0.00582109	0.997814	0.00108433	0.861672	0.0657496	0.2278	0.248973	0.992266	0.00470028	0.870367	0.0794235	0.90658	0.0390117	0.996091	0.00183252	0.880169	0.0755722
DDB_G0283857	lig3	0.994794	0.00313641	0.999312	0.000358024	0.591343	0.119898	0.9613	0.0214659	0.995326	0.00284653	0.00324535	0.592403	0.722436	0.076101	0.997416	0.00141517	0.00740295	0.590354
DDB_G0283873	tgrI_ps1	0.996749	0.00197414	0.998873	0.000582369	0.953715	0.0280291	0.928715	0.0408302	0.993019	0.00426489	0.764326	0.13272	0.707739	0.0786583	0.988182	0.00303215	0.579076	0.225554
DDB_G0283879	DDB_G0283879	0.996457	0.00216679	0.989779	0.00220389	0.916968	0.0473626	0.935237	0.0370137	0.994261	0.00344373	0.852416	0.0889542	0.980633	0.0120534	0.999227	0.000464686	0.764074	0.139515
DDB_G0283889	DDB_G0283889	0.994866	0.00309808	0.999346	0.000338291	0.835856	0.0728389	0.963245	0.0202316	0.994988	0.00302243	0.0458367	0.446653	0.24323	0.167533	0.995623	0.0019471	0.000739218	0.680059
DDB_G0283897	DDB_G0283897	0.998437	0.00087531	0.997954	0.0010318	0.884592	0.0587859	0.564995	0.157345	0.993741	0.00376271	0.867237	0.0814049	0.971162	0.0173547	0.997605	0.00134172	0.81036	0.113413
DDB_G0283905	phr2AB	0.999165	0.000435275	0.999759	0.00012459	0.966844	0.0195079	0.963658	0.020041	0.99366	0.00382346	0.949463	0.0293547	0.868912	0.0475511	0.999156	0.000509196	0.344195	0.301496
DDB_G0283907	pkaC	0.963777	0.00886978	0.997392	0.00122797	0.0431259	0.273891	0.115416	0.299296	0.993648	0.00383645	0.00144112	0.622679	0.945391	0.0278987	0.999567	0.000240297	0.000192637	0.710481
DDB_G0283937	sec1	0.99737	0.00155027	0.999599	0.00020618	0.985849	0.00791559	0.121641	0.294924	0.995069	0.00298761	0.456882	0.247871	0.8313	0.0556671	0.999406	0.000347209	0.199582	0.35945
DDB_G0283939	DDB_G0283939	0.987792	0.00550822	0.998935	0.00054844	0.918477	0.0466871	0.788823	0.10321	0.996133	0.00239735	0.10622	0.387068	0.983139	0.0103178	0.998511	0.000900688	0.0245938	0.524106
DDB_G0283943	DDB_G0283943	0.985564	0.00597164	0.999358	0.000332369	0.301091	0.177209	0.940782	0.034044	0.992664	0.00448287	0.128714	0.371686	0.887212	0.0438326	0.998995	0.00061034	0.00506844	0.60882
DDB_G0283955	gacG	0.975679	0.00749652	0.99931	0.000359337	0.858682	0.0666521	0.965565	0.0190228	0.997079	0.00180814	0.626735	0.195347	0.812669	0.0593984	0.993984	0.00228579	0.00059953	0.686244
DDB_G0283971	DDB_G0283971	0.996102	0.00238716	0.999233	0.000395317	0.299821	0.177689	0.935406	0.0369657	0.994585	0.00324204	0.123616	0.374999	0.944319	0.0282932	0.99931	0.00041168	0.0690015	0.450422
DDB_G0283983	DDB_G0283983	0.975864	0.00748155	0.997777	0.00109878	0.521966	0.133527	6.02e-06	0.52609	0.996397	0.00220226	0.00213212	0.609271	0.783116	0.06455	0.99747	0.0013947	0.00029283	0.702418
DDB_G0284101	snrpA1	0.996521	0.00211924	0.993855	0.00186638	0.948202	0.03128	0.915399	0.0476245	0.993184	0.00414451	0.0896006	0.39984	0.690621	0.0819106	0.998187	0.00107178	0.00133491	0.661453
DDB_G0284105	DDB_G0284105	0.995892	0.00249609	0.999513	0.000252189	0.151134	0.220495	0.913619	0.0487686	0.996202	0.00233753	0.158126	0.353055	0.955432	0.0242173	0.993924	0.00229717	0.870988	0.0816728
DDB_G0284117	phbB	0.998407	0.000896699	0.999702	0.000155479	0.971576	0.0166933	0.849457	0.0806455	0.993246	0.0040968	0.0302265	0.472157	0.821333	0.0573657	0.995671	0.00193579	0.000492738	0.690995
DDB_G0284131	DDB_G0284131	0.993929	0.00355302	0.99313	0.00194397	0.879998	0.0602569	0.894557	0.0595	0.99339	0.00401142	0.794814	0.117413	0.245291	0.167062	0.995295	0.00202009	0.35673	0.297229
DDB_G0284135	DDB_G0284135	0.718777	0.0190158	0.999086	0.000471916	0.754079	0.0904232	0.814819	0.0942389	0.993701	0.00379238	0.0272841	0.479042	0.372079	0.141196	0.99626	0.00178667	0.00445353	0.614746
DDB_G0284143	DDB_G0284143	0.997304	0.00158994	0.999021	0.000504002	0.979921	0.0111032	0.950833	0.0282973	0.994576	0.00325103	0.935636	0.0385862	0.990562	0.00560458	0.999617	0.000217134	0.878256	0.0766641
DDB_G0284149	DDB_G0284149	0.994129	0.00345402	0.999087	0.000471189	0.396805	0.158041	0.945499	0.0315467	0.993785	0.00373276	0.0647641	0.424045	0.304214	0.15485	0.998009	0.00116418	0.0128237	0.563394
DDB_G0284155	DDB_G0284155	0.995815	0.00253951	0.999412	0.000301776	0.523625	0.132981	0.943909	0.0325501	0.995655	0.00266792	0.0464028	0.445945	0.987997	0.00728353	0.99948	0.000299967	0.274708	0.328894
DDB_G0284177	DDB_G0284177	0.969678	0.00824155	0.985985	0.00237051	0.245665	0.1909	0.932495	0.0387209	0.994411	0.00334727	0.0112296	0.532366	0.935933	0.0309681	0.997828	0.00124948	0.0370928	0.495483
DDB_G0284179	DDB_G0284179	0.99143	0.00451922	0.98962	0.00221366	0.879029	0.0605027	0.95234	0.0275941	0.992482	0.00456789	0.804573	0.11286	0.973522	0.0161017	0.998539	0.000882466	0.81069	0.113104
DDB_G0284201	DDB_G0284201	0.998147	0.00104818	0.998345	0.000857987	0.960459	0.0236839	0.889269	0.0619919	0.996428	0.00218081	0.863015	0.0840034	0.978606	0.0131837	0.99917	0.00050033	0.921084	0.0495025
DDB_G0284217	DDB_G0284217	0.997311	0.00158697	0.998299	0.000878478	0.937482	0.0371427	0.903644	0.0541827	0.995349	0.00283358	0.794147	0.117665	0.960651	0.0220569	0.999094	0.000546913	0.932046	0.0422016
DDB_G0284219	DDB_G0284219	0.994493	0.00328158	0.97078	0.00280431	0.952809	0.0285598	0.929305	0.0406226	0.993251	0.0040906	0.0984965	0.392605	0.982016	0.0110807	0.999132	0.000523281	0.0770801	0.442151
DDB_G0284221	atox1	0.99651	0.00212459	0.999418	0.000298279	0.944369	0.0335101	0.967488	0.0177804	0.992566	0.00453471	0.174407	0.342706	0.990259	0.00581434	0.999381	0.000364071	0.0110899	0.570936
DDB_G0284225	ucpC	0.99352	0.00374103	0.998452	0.000800392	0.634195	0.112234	0.768447	0.110516	0.994653	0.00320044	0.347578	0.27703	0.989071	0.00651356	0.998072	0.00113339	0.175675	0.372981
DDB_G0284227	DDB_G0284227	0.986761	0.00573157	0.997929	0.00104099	0.928684	0.0419173	0.866602	0.072821	0.994997	0.00301877	0.933006	0.0397921	0.978376	0.0133088	0.997205	0.00149732	0.931881	0.0423069
DDB_G0284231	DDB_G0284231	0.996945	0.00182699	0.999215	0.000404032	0.972554	0.0160157	0.959952	0.0224611	0.994319	0.00340716	0.84886	0.090308	0.977934	0.0135821	0.998879	0.000678834	0.809553	0.114151
DDB_G0284243	DDB_G0284243	0.998498	0.000830532	0.999858	7.23e-05	0.954006	0.0278737	0.624192	0.144291	0.996899	0.00191285	0.968766	0.0192911	0.910625	0.0379299	0.99966	0.000193531	0.0429471	0.485723
DDB_G0284249	DDB_G0284249	0.997388	0.00153743	0.999482	0.00026624	0.968483	0.0184923	0.971464	0.015525	0.9957	0.00264922	0.612246	0.200316	0.893104	0.0423316	0.997032	0.00155605	0.0204228	0.535466
DDB_G0284251	DDB_G0284251	0.991821	0.00438892	0.999874	6.39e-05	0.69139	0.101092	0.800788	0.0997749	0.992598	0.00451747	0.22803	0.31672	0.953615	0.0248749	0.997299	0.0014596	0.600681	0.216847
DDB_G0284255	DDB_G0284255	0.972559	0.007891	0.992394	0.00201143	0.451306	0.147376	0.28957	0.228809	0.994149	0.00350914	0.00268997	0.59967	0.973987	0.0158387	0.998753	0.000756292	0.333645	0.305372
DDB_G0284261	nxnB	0.993272	0.00384894	0.999492	0.000260421	0.981695	0.0102818	0.96301	0.0203594	0.996477	0.00215268	0.834411	0.0985452	0.953126	0.0250599	0.998668	0.000807382	0.794379	0.12378
DDB_G0284269	DDB_G0284269	0.997345	0.00156156	0.998867	0.000586092	0.961006	0.0234119	0.930469	0.0398864	0.99508	0.00298032	0.870979	0.0788053	0.987034	0.00795149	0.999282	0.000423841	0.825851	0.104433
DDB_G0284271	DDB_G0284271	0.998283	0.000966579	0.999619	0.000196963	0.979665	0.0112437	0.971312	0.015628	0.997537	0.00149521	0.928274	0.0424497	0.984308	0.00958727	0.99917	0.000499585	0.870208	0.0819923
DDB_G0284275	DDB_G0284275	0.995511	0.00272169	0.998778	0.000629983	0.935269	0.0382979	0.97107	0.0157651	0.995327	0.00284469	0.834791	0.0983974	0.968809	0.0184081	0.997626	0.00133391	0.628172	0.202896
DDB_G0284295	DDB_G0284295	0.991872	0.00436896	0.997872	0.0010639	0.656924	0.108194	0.896664	0.0582518	0.995613	0.00270331	0.750185	0.14045	0.933786	0.0315944	0.998563	0.00086747	0.808938	0.114396
DDB_G0284307	DDB_G0284307	0.994185	0.00342665	0.99843	0.000814073	0.939659	0.0360049	0.70641	0.125733	0.993377	0.00401611	0.915242	0.0515582	0.883637	0.0446038	0.998094	0.00112321	0.104911	0.416833
DDB_G0284311	DDB_G0284311	0.951349	0.00995536	0.99943	0.000292975	0.97145	0.0167468	0.684799	0.131352	0.992964	0.00429166	0.978846	0.0127439	0.82201	0.0572724	0.999387	0.000360068	0.896477	0.0643228
DDB_G0284313	tbcC	0.992599	0.00410392	0.99474	0.00175981	0.843317	0.0711289	0.863242	0.0744642	0.993641	0.00384453	0.868972	0.0803907	0.976808	0.0142919	0.998651	0.000817016	0.819876	0.107758
DDB_G0284315	DDB_G0284315	0.341712	0.0245445	0.999839	8.33e-05	0.67316	0.104703	0.00334914	0.441043	0.997067	0.00181968	4.19e-05	0.695807	0.976785	0.0143158	0.999726	0.000153011	5.74e-05	0.725936
DDB_G0284337	DDB_G0284337	0.98796	0.00546013	0.998501	0.000773586	0.74455	0.0918043	0.976895	0.0124588	0.997788	0.00132435	0.843367	0.0931809	0.395553	0.136803	0.996639	0.00168318	0.0446769	0.482978
DDB_G0284357	DDB_G0284357	0.98355	0.00633673	0.999342	0.000340812	0.0778942	0.251502	0.894191	0.0597354	0.995319	0.00285023	0.0129338	0.523874	0.970532	0.0176467	0.999261	0.000441257	0.00475693	0.61176
DDB_G0284359	phaZ	0.997011	0.00178442	0.997924	0.00104333	0.974354	0.0146275	0.894318	0.0596285	0.995645	0.00267729	0.834665	0.0984467	0.877731	0.0458132	0.998536	0.000885735	0.0339869	0.500544
DDB_G0284363	cf60	0.998464	0.000862949	0.999265	0.00038133	0.498356	0.13772	0.208985	0.2553	0.995307	0.00285944	0.359123	0.274135	0.986084	0.00842468	0.996715	0.0016599	0.0739137	0.445609
DDB_G0284369	DDB_G0284369	0.997074	0.00174427	0.99934	0.000341848	0.447068	0.148211	0.632861	0.143036	0.994213	0.0034817	0.847393	0.0907682	0.9478	0.0270827	0.999083	0.000554885	0.910957	0.0561633
DDB_G0284381	DDB_G0284381	0.99285	0.00400746	0.999464	0.000277526	0.847332	0.0700608	0.411474	0.194897	0.993977	0.00361672	0.0411225	0.453667	0.81754	0.0582618	0.999212	0.000474928	0.000773854	0.679072
DDB_G0284383	DDB_G0284383	0.869578	0.014287	0.992299	0.00201694	0.00506617	0.317385	0.712266	0.124064	0.993746	0.00375608	0.0471577	0.444999	0.758176	0.0694742	0.990259	0.00281128	0.000629458	0.685294
DDB_G0284385	syn10	0.998392	0.000911695	0.998422	0.000818107	0.549217	0.128346	0.909127	0.0511541	0.995139	0.00294922	0.287204	0.296303	0.946281	0.0276237	0.999641	0.000206925	0.81076	0.113042
DDB_G0284389	fia	0.979197	0.00702235	0.999586	0.000212381	0.967348	0.0191173	0.875605	0.0687001	0.994853	0.00310409	0.698993	0.165614	0.0522527	0.215102	0.996014	0.00185158	0.00164123	0.655221
DDB_G0284397	DDB_G0284397	0.994699	0.00318314	0.999536	0.000240116	0.982558	0.00964642	0.924091	0.0432966	0.994547	0.00327423	0.867608	0.0811522	0.980824	0.011871	0.998562	0.000868206	0.753941	0.144961
DDB_G0284399	mybY	0.995469	0.00274926	0.997633	0.00115	0.315096	0.174511	0.96041	0.022223	0.994246	0.00345933	0.00802666	0.550249	0.990222	0.00582298	0.998816	0.000717746	0.157106	0.38277
DDB_G0284403	phf5a	0.995466	0.0027534	0.998267	0.000893682	0.901961	0.0529054	0.799884	0.100106	0.992986	0.00427976	0.42676	0.255163	0.919145	0.0358666	0.995007	0.00208224	0.518552	0.245569
DDB_G0284405	mrpl15	0.994959	0.00304021	0.997909	0.00105022	0.0650035	0.258592	0.797029	0.100876	0.992977	0.00428125	0.00436859	0.579513	0.97264	0.0166127	0.997275	0.00147084	0.0011364	0.666869
DDB_G0284415	psmC3	0.998748	0.000676182	0.999661	0.000177346	0.979618	0.0112784	0.931062	0.039584	0.996221	0.00231917	0.483343	0.240781	0.969605	0.0180991	0.998222	0.00105322	0.246269	0.339858
DDB_G0284433	DDB_G0284433	0.992424	0.00416313	0.999655	0.000180219	0.911423	0.0495113	0.834463	0.0867283	0.992637	0.00449584	0.00795771	0.55058	0.510372	0.113495	0.994674	0.00214779	0.00215625	0.644912
DDB_G0284451	DDB_G0284451	0.992545	0.00412066	0.98086	0.00254533	0.809864	0.0788126	0.919108	0.0456117	0.992777	0.00441647	0.865219	0.0826096	0.987301	0.00774357	0.999086	0.000551141	0.671611	0.184953
DDB_G0284461	DDB_G0284461	0.988694	0.00527761	0.995761	0.00160319	0.949316	0.0305736	0.911501	0.0499844	0.993453	0.00397059	0.53628	0.225357	0.917389	0.0362961	0.995776	0.00191441	0.796801	0.122381
DDB_G0284467	fut1	0.994885	0.00308872	0.998324	0.000865372	0.981217	0.0104879	0.929939	0.0403245	0.993719	0.00378415	0.64828	0.186776	0.97365	0.0160371	0.99682	0.00162438	0.751055	0.146041
DDB_G0284469	gpaH	0.995829	0.00252868	0.99882	0.000607879	0.980032	0.0109979	0.946287	0.031048	0.993196	0.00413226	0.938471	0.0369557	0.987224	0.00779957	0.999575	0.000235459	0.771547	0.135857
DDB_G0284479	DDB_G0284479	0.994116	0.00346148	0.996892	0.00136854	0.818188	0.0768565	1.75e-08	0.544663	0.993643	0.00384292	0.00122466	0.628366	0.959208	0.0226685	0.998112	0.00111287	0.566183	0.231001
DDB_G0284481	DDB_G0284481	0.994056	0.00348937	0.998801	0.000617654	0.106803	0.23761	0.817059	0.0933788	0.993704	0.00378744	0.00682933	0.557307	0.275133	0.160295	0.998297	0.00101422	0.00216361	0.644609
DDB_G0284483	ints7	0.993628	0.00369219	0.998904	0.000567047	0.841092	0.0716938	0.942359	0.0331853	0.995972	0.0024944	0.020229	0.497258	0.958751	0.0228821	0.998478	0.000917748	0.00224333	0.643623
DDB_G0284495	ragC	0.991728	0.00442438	0.998892	0.000573061	0.321059	0.172994	0.667214	0.135593	0.995258	0.00288525	0.639239	0.190604	0.986238	0.00835675	0.999032	0.000587043	0.305913	0.316967
DDB_G0284507	DDB_G0284507	0.970658	0.00812745	0.978868	0.00260123	0.949601	0.030452	0.825574	0.0896792	0.993703	0.00378909	0.0895916	0.399926	0.983321	0.0101866	0.998377	0.000972408	0.0283015	0.515034
DDB_G0284515	DDB_G0284515	0.99535	0.00282549	0.998999	0.000515212	0.9407	0.0354931	0.817366	0.0932809	0.994727	0.00316045	0.861372	0.084987	0.972162	0.0168496	0.998912	0.000658728	0.175851	0.372892
DDB_G0284517	psmC6	0.998949	0.000550356	0.998856	0.000591529	0.976083	0.0135177	0.985279	0.00785973	0.997504	0.00150887	0.728631	0.15128	0.884709	0.0444039	0.996788	0.00163433	0.0440361	0.48439
DDB_G0284529	DDB_G0284529	0.992789	0.00403235	0.993463	0.00191291	0.109163	0.236459	0.429409	0.190077	0.997048	0.00182884	0.0354747	0.463784	0.979085	0.0129224	0.993738	0.00232994	0.0142603	0.556816
DDB_G0284545	sgkB	0.985136	0.00605252	0.998004	0.00101288	0.453374	0.146938	0.173675	0.269848	0.993243	0.00410143	0.0100181	0.538799	0.975931	0.0147346	0.999243	0.000452825	0.0337612	0.500898
DDB_G0284551	fut4	0.995922	0.0024814	0.999145	0.000443591	0.848381	0.0697536	0.843626	0.0829333	0.99371	0.0037858	0.868613	0.0805431	0.96704	0.0192762	0.99813	0.00110439	0.866093	0.0839277
DDB_G0284553	gmd	0.997755	0.0012905	0.997066	0.00132197	0.978328	0.012088	0.986722	0.00694952	0.998368	0.000933801	0.741922	0.144294	0.927521	0.0334909	0.998803	0.000724797	0.0529466	0.470768
DDB_G0284555	sf3b2	0.997488	0.00146886	0.999256	0.000384987	0.896666	0.0547321	0.0866546	0.316743	0.994007	0.00360318	0.883321	0.0717769	0.958039	0.0231759	0.999037	0.000584575	0.19258	0.363155
DDB_G0284573	syf2	0.984392	0.0061948	0.998279	0.00088838	0.298437	0.17801	0.410707	0.195087	0.99369	0.00379894	0.857638	0.0862327	0.968451	0.0186301	0.999204	0.000478999	0.21585	0.352416
DDB_G0284579	DDB_G0284579	0.944962	0.0104523	0.998441	0.000807656	0.691954	0.10096	0.0583914	0.337841	0.993114	0.00419615	0.582273	0.213045	0.845328	0.0527715	0.999016	0.000596424	0.0704333	0.449365
DDB_G0284585	fslL	0.99724	0.00162538	0.99976	0.000124107	0.979566	0.0113131	0.957045	0.0239141	0.996429	0.00217866	0.90835	0.0561661	0.985487	0.0087703	0.999278	0.000427776	0.87576	0.0781506
DDB_G0284665	DDB_G0284665	0.996237	0.00230956	0.999049	0.00048837	0.955038	0.0273284	0.91978	0.0452884	0.993274	0.00408286	0.84402	0.0925695	0.98344	0.010096	0.998823	0.00071269	0.834579	0.0994129
DDB_G0284667	pigF	0.994189	0.00342416	0.998135	0.000957118	0.923124	0.0446594	0.776912	0.107806	0.997243	0.00172171	0.844134	0.0925184	0.975313	0.0150996	0.995548	0.00196286	0.741427	0.150816
DDB_G0284675	DDB_G0284675	0.963215	0.00892894	0.99797	0.00102455	0.910914	0.0497024	3.54e-11	0.554475	0.997913	0.0012548	0.000748338	0.643894	0.895739	0.0416799	0.996275	0.001782	5.99e-05	0.725392
DDB_G0284681	DDB_G0284681	0.998973	0.000530657	0.999732	0.000139343	0.985699	0.008008	0.74699	0.115338	0.994798	0.00312767	0.472531	0.244429	0.78772	0.0639256	0.999524	0.000269095	0.950569	0.0300247
DDB_G0284683	DDB_G0284683	0.769011	0.0174079	0.999435	0.000291464	0.986891	0.00731637	1.51e-08	0.544815	0.994767	0.00313857	0.0152735	0.515286	0.0142464	0.225604	0.973179	0.00406743	0.000270551	0.703798
DDB_G0284707	DDB_G0284707	0.992408	0.0041697	0.997371	0.00123268	0.880922	0.0599128	0.861592	0.0751457	0.99475	0.00314586	0.431692	0.253893	0.956051	0.0239713	0.996726	0.00165507	0.571438	0.229198
DDB_G0284759	psiM	0.0948269	0.028063	0.998872	0.000582942	0.00139106	0.327717	0.00478466	0.432115	0.997387	0.0015867	1.58e-06	0.708753	0.99093	0.00536074	0.999928	3.82e-05	0.00421236	0.61808
DDB_G0284769	vps24	0.990999	0.00465849	0.999097	0.000466833	0.847634	0.0699537	0.949439	0.0292537	0.994571	0.00326175	0.2824	0.298064	0.967558	0.0190536	0.999534	0.000261431	0.678839	0.181727
DDB_G0284773	DDB_G0284773	0.994912	0.00307097	0.999542	0.000236153	0.972266	0.0162489	0.092639	0.313025	0.996627	0.00205371	0.00444544	0.578833	0.990456	0.0056666	0.999409	0.000344976	0.587289	0.221707
DDB_G0284777	DDB_G0284777	0.988347	0.00535779	0.999391	0.000311354	0.206963	0.201418	0.89935	0.0566694	0.991732	0.00497808	0.0339745	0.465951	0.97744	0.0138914	0.996661	0.00167582	0.0579769	0.463918
DDB_G0284801	DDB_G0284801	0.995576	0.00268449	0.991566	0.00207758	0.899614	0.0538103	0.916532	0.0469553	0.991856	0.00491443	0.0598536	0.428824	0.932358	0.0320336	0.998371	0.00097506	0.0393819	0.49202
DDB_G0284823	DDB_G0284823	0.999587	0.000210658	0.999714	0.000148656	0.985757	0.00798949	0.989825	0.00511836	0.998515	0.000823518	0.907791	0.0564808	0.983479	0.0100717	0.999491	0.000291885	0.0350753	0.498629
DDB_G0284843	DDB_G0284843	0.973456	0.00776205	0.988838	0.00224798	0.0905714	0.244824	0.314534	0.222295	0.99604	0.00244423	0.00026986	0.669556	0.327287	0.149841	0.992816	0.002474	3.45e-05	0.729198
DDB_G0284847	DDB_G0284847	0.996362	0.00222835	0.997937	0.00103778	0.553214	0.127459	0.312873	0.222645	0.995893	0.00254023	0.710725	0.160594	0.696283	0.0808832	0.996804	0.0016287	0.00352737	0.626507
DDB_G0284853	DDB_G0284853	0.989117	0.00517665	0.995709	0.00161343	0.956496	0.0262241	0.942142	0.0333081	0.993047	0.00424706	0.0795693	0.409622	0.878857	0.045659	0.995306	0.00201704	0.385745	0.287772
DDB_G0284863	limB	0.966437	0.00859533	0.999662	0.000177044	0.903412	0.0523174	4.62e-05	0.51096	0.992921	0.00432861	0.545929	0.222998	0.963809	0.0207097	0.999058	0.000569846	0.976538	0.0135542
DDB_G0284887	DDB_G0284887	0.995314	0.00284078	0.998125	0.000961755	0.880714	0.0599904	0.310211	0.223347	0.993314	0.00405654	0.604527	0.204377	0.959943	0.022357	0.998379	0.000972054	0.276537	0.328281
DDB_G0284889	DDB_G0284889	0.992751	0.00404986	0.998679	0.000682926	0.362172	0.164385	0.0259274	0.375574	0.992381	0.00462428	0.00458143	0.577565	0.953097	0.0250758	0.998902	0.000665478	0.00758328	0.589506
DDB_G0284903	culC	0.996068	0.00240788	0.999266	0.000380159	0.973313	0.0154866	0.0391822	0.356875	0.994082	0.00355041	0.0147679	0.516925	0.862754	0.0490093	0.999303	0.000414196	0.045713	0.481708
DDB_G0284951	vamp7A	0.998361	0.000931324	0.999638	0.000189089	0.619758	0.114781	0.302594	0.225743	0.993097	0.00421269	0.843135	0.0933328	0.958536	0.0229717	0.998858	0.000692683	0.938499	0.0374306
DDB_G0284955	DDB_G0284955	0.987373	0.00560558	0.99365	0.00189154	0.00707063	0.313022	0.787012	0.103827	0.993783	0.00373775	0.859946	0.0855301	0.874341	0.0464849	0.99672	0.00165792	0.419614	0.277639
DDB_G0284963	DDB_G0284963	0.997854	0.0012298	0.999076	0.000477716	0.983824	0.00913789	0.442573	0.187001	0.994132	0.0035229	0.003845	0.584828	0.23576	0.169531	0.993613	0.00234805	0.000495409	0.690765
DDB_G0284969	DDB_G0284969	0.993585	0.00371181	0.997989	0.00101907	0.906506	0.0513155	0.978186	0.011647	0.994952	0.0030552	0.0483865	0.442783	0.987246	0.0077856	0.999212	0.000475436	0.119801	0.407265
DDB_G0284971	DDB_G0284971	0.992062	0.00430217	0.994744	0.00175948	0.960831	0.0235315	0.0868636	0.316364	0.992947	0.00430205	0.025786	0.483523	0.635163	0.0915117	0.997048	0.00155074	0.0026144	0.638064
DDB_G0284977	DDB_G0284977	0.994758	0.00315459	0.999165	0.000430618	0.826925	0.074941	0.980028	0.0104515	0.993619	0.00385904	0.0437043	0.448927	0.416118	0.132581	0.995399	0.00199435	0.000697578	0.682016
DDB_G0284997	DDB_G0284997	0.995006	0.0030163	0.999573	0.000219636	0.945098	0.0330318	0.0276288	0.373226	0.994968	0.00303705	0.0139662	0.519801	0.866037	0.0482316	0.999273	0.000431938	0.011766	0.568321
DDB_G0285001	DDB_G0285001	0.989777	0.00500234	0.997757	0.00110681	0.0585042	0.262465	0.117249	0.297842	0.991923	0.00488474	0.553194	0.220741	0.965662	0.0198648	0.99811	0.00111459	0.323723	0.309715
DDB_G0285009	hemD	0.992273	0.00421656	0.99881	0.000612477	0.675381	0.104314	0.698004	0.128033	0.992428	0.00459829	0.829961	0.101234	0.595685	0.0989107	0.997271	0.0014722	0.436177	0.272979
DDB_G0285013	DDB_G0285013	0.996492	0.00214112	0.997687	0.00113177	0.737024	0.0930956	0.93051	0.0398399	0.993117	0.00419313	0.209655	0.325446	0.969594	0.018122	0.998268	0.00102934	0.194862	0.36216
DDB_G0285015	DDB_G0285015	0.995707	0.00261124	0.999326	0.000350101	0.976335	0.0133435	0.95954	0.0226988	0.997246	0.00171938	0.916595	0.0503247	0.987549	0.00759512	0.999548	0.000250014	0.773787	0.134887
DDB_G0285021	DDB_G0285021	0.997675	0.0013446	0.999432	0.000292369	0.986405	0.00763775	0.970645	0.0159025	0.994643	0.0032131	0.325257	0.285072	0.885443	0.0441951	0.9982	0.0010646	0.00378501	0.623654
DDB_G0285031	DDB_G0285031	0.993722	0.00364597	0.99931	0.000359191	0.586212	0.12103	0.910302	0.0504565	0.995457	0.00277378	0.863311	0.0838549	0.960787	0.0219881	0.985495	0.00329305	0.836317	0.0982373
DDB_G0285049	DDB_G0285049	0.989982	0.00494882	0.998311	0.000873039	0.920564	0.0456645	0.000915691	0.468698	0.994356	0.00338436	0.00518738	0.571164	0.911173	0.0378204	0.997239	0.00148599	0.00277296	0.635419
DDB_G0285071	echs1	0.994773	0.00314722	0.999682	0.000165632	0.926572	0.0430038	0.979511	0.0108428	0.996076	0.00242672	0.0301898	0.472231	0.895321	0.0417955	0.996466	0.00173033	0.00462984	0.613192
DDB_G0285073	DDB_G0285073	0.996712	0.00199894	0.999201	0.000412121	0.74358	0.0920023	0.916774	0.0468399	0.993407	0.00399891	0.200548	0.330396	0.990534	0.00561346	0.998808	0.000721172	0.0825717	0.436075
DDB_G0285075	DDB_G0285075	0.99724	0.00162685	0.99927	0.000377516	0.962911	0.0220052	0.944119	0.0324772	0.995731	0.00263051	0.870207	0.0796281	0.986954	0.00801934	0.999391	0.00035728	0.861952	0.0863656
DDB_G0285095	DDB_G0285095	0.996176	0.00234544	0.998981	0.000523654	0.744714	0.0917384	0.801304	0.0995971	0.99642	0.00218512	0.915718	0.0511517	0.687146	0.082824	0.998669	0.000807003	0.755612	0.144166
DDB_G0285105	psmD13	0.996836	0.00191485	0.997594	0.00116011	0.955407	0.0270641	0.953185	0.0269389	0.993149	0.00416887	0.328593	0.283805	0.784567	0.0643466	0.998207	0.00106163	0.924675	0.0465149
DDB_G0285123	DDB_G0285123	0.988535	0.00531467	0.999031	0.000499335	0.440325	0.149406	0.924196	0.0432048	0.993817	0.00371945	0.0808928	0.408344	0.974916	0.0153115	0.997838	0.00124404	0.761394	0.141285
DDB_G0285125	DDB_G0285125	0.992822	0.00401592	0.999371	0.000325225	0.760684	0.0891795	0.953021	0.0270448	0.994097	0.00353839	0.204576	0.328473	0.979612	0.012592	0.998901	0.000666107	0.0190518	0.53956
DDB_G0285143	DDB_G0285143	0.99369	0.00366253	0.99858	0.000731332	0.558463	0.126175	0.892559	0.0604006	0.992317	0.00466307	0.12116	0.376874	0.973061	0.0164307	0.998043	0.00114706	0.0209205	0.534339
DDB_G0285153	DDB_G0285153	0.997313	0.00158475	0.999353	0.000334891	0.976498	0.0132798	0.95984	0.0225501	0.996087	0.00242085	0.917165	0.0500464	0.98057	0.0120998	0.999466	0.000308256	0.910771	0.0562472
DDB_G0285163	gacT	0.996799	0.00193777	0.999616	0.000198953	0.98806	0.00640891	0.914934	0.0478314	0.997252	0.0017147	0.545968	0.222936	0.990384	0.00571928	0.999257	0.000442882	0.699549	0.171882
DDB_G0285175	vmp1	0.957226	0.00948507	0.998372	0.000843816	0.00576617	0.315935	0.960215	0.0223123	0.99337	0.00402392	0.0026111	0.600726	0.967493	0.019086	0.996466	0.00173057	0.00181458	0.651329
DDB_G0285177	DDB_G0285177	0.982252	0.0065561	0.997649	0.00114468	0.72248	0.0958753	0.77345	0.108932	0.994208	0.00348684	0.902259	0.0606738	0.823186	0.0570247	0.995898	0.0018822	0.365787	0.293996
DDB_G0285221	med31	0.996307	0.0022701	0.996794	0.00139505	0.936645	0.0375316	0.9497	0.0289723	0.993537	0.0039135	0.0315954	0.469953	0.965129	0.0201896	0.995586	0.00195595	0.00801217	0.586845
DDB_G0285239	ndufs7	0.999078	0.000479376	0.999745	0.00013238	0.985612	0.0080634	0.930174	0.0401869	0.996972	0.00187667	0.123956	0.374552	0.991439	0.0050091	0.999712	0.000162468	0.0502555	0.473383
DDB_G0285251	rsc43	0.99367	0.00367108	0.999814	9.75e-05	0.956248	0.0264365	0.222921	0.250697	0.993046	0.00425003	0.975641	0.0147673	0.944126	0.0283458	0.998991	0.000613613	0.970141	0.0182835
DDB_G0285263	spyA	0.995158	0.00293126	0.998779	0.000629553	0.974161	0.0148068	0.271332	0.234296	0.993076	0.00422767	0.809192	0.110816	0.982576	0.0107417	0.999108	0.000538403	0.885119	0.0727656
DDB_G0285271	DDB_G0285271	0.995185	0.00291667	0.99784	0.001074	0.126588	0.229022	0.817283	0.0933053	0.997448	0.00154411	0.434276	0.253299	0.969049	0.018306	0.99903	0.000589058	0.00788547	0.587601
DDB_G0285277	rpl17	0.999654	0.000176444	0.99995	2.65e-05	0.979233	0.0116195	0.00030181	0.488181	0.995989	0.00248674	0.712864	0.159305	0.141181	0.192297	0.998262	0.0010325	0.341967	0.302757
DDB_G0285301	DDB_G0285301	0.996703	0.00200631	0.998919	0.000558145	0.956351	0.0263457	0.933149	0.0384156	0.993525	0.00391668	0.848318	0.0904608	0.952758	0.0252238	0.998081	0.00112959	0.742179	0.150644
DDB_G0285321	splB	0.987789	0.00551145	0.98722	0.00232366	0.842621	0.0713071	0.838453	0.0851558	0.995338	0.00283913	0.000432017	0.65909	0.726091	0.0753239	0.998214	0.0010569	0.000199674	0.709849
DDB_G0285323	atg9	0.986932	0.005702	0.998763	0.000636009	0.930372	0.0410239	0.0996646	0.308231	0.995489	0.00276077	0.836911	0.0973141	0.711989	0.0779412	0.999243	0.000452559	0.923744	0.047312
DDB_G0285325	DDB_G0285325	0.995499	0.00272847	0.998466	0.000793665	0.945003	0.0330771	0.914025	0.0483356	0.992543	0.00454478	0.812168	0.109778	0.976225	0.0145965	0.998859	0.000692068	0.800947	0.119864
DDB_G0285329	DDB_G0285329	0.992822	0.00401645	0.996459	0.00147137	0.871212	0.0629385	0.587831	0.152375	0.997588	0.00146779	0.0282001	0.477173	0.56364	0.104278	0.997565	0.00135744	0.000638972	0.684578
DDB_G0285341	DDB_G0285341	0.827472	0.0157486	0.999935	3.42e-05	0.805238	0.0798288	0.859953	0.0760922	0.991926	0.00488332	0.0068331	0.5572	0.950616	0.026022	0.99941	0.000343696	0.00118192	0.665464
DDB_G0285403	DDB_G0285403	0.977998	0.00718348	0.999411	0.00030208	0.202616	0.20252	0.960812	0.021954	0.993557	0.00389594	0.000497454	0.655553	0.972663	0.0165899	0.998345	0.000987974	0.000170056	0.712436
DDB_G0285415	nup85	0.995983	0.00244547	0.999429	0.000293581	0.763817	0.0886092	0.962477	0.0206754	0.994084	0.00354527	0.00386657	0.584639	0.965587	0.0198979	0.99806	0.00113875	0.00140676	0.659829
DDB_G0285427	mkcA	0.928261	0.011444	0.999612	0.000201087	0.117818	0.232706	0.909878	0.0507719	0.994981	0.00302792	0.00432062	0.58019	0.988793	0.00669835	0.999037	0.000584799	0.00819228	0.585984
DDB_G0285435	DDB_G0285435	0.986372	0.00581748	0.999396	0.000309829	0.95751	0.0256826	0.899228	0.0567567	0.992555	0.0045419	0.289075	0.295425	0.987211	0.00780655	0.99822	0.00105392	0.178842	0.371364
DDB_G0285439	DDB_G0285439	0.991511	0.00449689	0.998373	0.000843539	0.924526	0.044032	0.941877	0.033431	0.993727	0.00377428	0.192603	0.333795	0.817712	0.0582302	0.995015	0.00208062	0.870514	0.0818644
DDB_G0285443	DDB_G0285443	0.996015	0.00243236	0.998792	0.000622539	0.946241	0.0323116	0.903176	0.0544486	0.993313	0.00405964	0.815998	0.107563	0.956769	0.0236809	0.998799	0.000726609	0.805013	0.117182
DDB_G0285453	racP	0.998005	0.00112733	0.999509	0.000253853	0.794861	0.082007	0.602596	0.149561	0.995353	0.00282802	0.0400594	0.455591	0.97212	0.0168724	0.999116	0.000533865	0.0563466	0.465721
DDB_G0285469	DDB_G0285469	0.991255	0.00457859	0.998742	0.00064977	0.942546	0.0344161	1.66e-05	0.518964	0.993107	0.00420067	0.000824394	0.640999	0.842377	0.0533085	0.987341	0.00312211	0.00026298	0.704377
DDB_G0285497	DDB_G0285497	0.995539	0.00270443	0.998883	0.000577353	0.569446	0.124119	0.940106	0.0344826	0.993376	0.00401924	0.0252728	0.484931	0.858724	0.049807	0.997581	0.00135195	0.00232034	0.642593
DDB_G0285503	dynB	0.994043	0.00349734	0.991504	0.00208206	0.478648	0.1421	0.861108	0.0753446	0.996515	0.00212429	0.0150192	0.515981	0.750025	0.0709809	0.996589	0.00169693	0.000183431	0.711286
DDB_G0285523	pex12	0.996543	0.00210795	0.999133	0.0004478	0.791871	0.0824357	0.148871	0.280843	0.995648	0.00267168	0.884189	0.0709629	0.982662	0.0106848	0.998534	0.00088682	0.0323046	0.504897
DDB_G0285537	ost3	0.997456	0.0014892	0.999436	0.000290863	0.952431	0.0288565	0.924386	0.0430899	0.993732	0.00376768	0.0708256	0.41805	0.984276	0.0096306	0.998328	0.000997164	0.00371535	0.624498
DDB_G0285541	DDB_G0285541	0.996882	0.00187866	0.998978	0.000524531	0.174541	0.211712	0.927314	0.0412959	0.996193	0.0023436	0.186436	0.336826	0.920648	0.0354461	0.99792	0.0012067	0.00184051	0.650818
DDB_G0285559	DDB_G0285559	0.996396	0.00220433	0.991423	0.00208829	0.939114	0.0362968	0.955483	0.0251578	0.991926	0.00487908	0.935847	0.0385056	0.928023	0.0333356	0.998611	0.000839937	0.729891	0.1566
DDB_G0285565	DDB_G0285565	0.995387	0.00280517	0.994168	0.00183088	0.934908	0.0384998	0.915241	0.0476934	0.992752	0.00443819	0.830151	0.101137	0.95979	0.022436	0.996194	0.00180526	0.624807	0.204894
DDB_G0285573	DDB_G0285573_ps	0.99546	0.00275804	0.999084	0.000473658	0.955404	0.0270936	0.931557	0.0392812	0.993598	0.0038735	0.845213	0.0916963	0.983606	0.00996172	0.999089	0.000550203	0.835831	0.0986304
DDB_G0285579	nup107	0.994667	0.00319691	0.993669	0.0018887	0.83057	0.0740608	0.956633	0.0242965	0.993367	0.0040317	0.00216013	0.608766	0.981256	0.0115663	0.997301	0.00145825	0.0485053	0.477118
DDB_G0285581	DDB_G0285581	0.994643	0.00321119	0.99825	0.000903046	0.950899	0.0297302	0.781535	0.105981	0.992395	0.00461707	0.708749	0.161535	0.939991	0.0297549	0.997664	0.00131878	0.394192	0.285039
DDB_G0285629	DDB_G0285629	0.996018	0.00243072	0.997774	0.00110075	0.912998	0.0489056	0.752986	0.114093	0.992511	0.00455487	0.769787	0.129585	0.966673	0.0194344	0.998112	0.00111304	0.7265	0.158262
DDB_G0285637	glb2	0.972455	0.00790433	0.998249	0.000903465	0.552888	0.127496	0.00636139	0.424009	0.993246	0.00409525	0.841759	0.0942408	0.941868	0.0291548	0.98996	0.0028478	0.945075	0.033486
DDB_G0285655	DDB_G0285655	0.983469	0.00635548	0.998656	0.000693313	0.656069	0.108455	0.939407	0.0349178	0.996207	0.0023294	0.00453695	0.5782	0.354186	0.144781	0.999136	0.00052086	0.0189868	0.539744
DDB_G0285657	DDB_G0285657	0.942953	0.010602	0.999076	0.000477861	0.0344643	0.280272	0.893729	0.0599066	0.997198	0.00175192	0.0673285	0.42114	0.98072	0.0120017	0.997856	0.00123439	0.0267809	0.518577
DDB_G0285665	DDB_G0285665	0.998579	0.000773435	0.998717	0.000661888	0.917757	0.0470199	0.948153	0.0299932	0.992229	0.00472021	0.0877655	0.402345	0.988432	0.00694858	0.999242	0.000453885	0.411708	0.280129
DDB_G0285687	DDB_G0285687	0.997564	0.00141368	0.998754	0.000641758	0.593559	0.11925	0.888838	0.062143	0.993878	0.00367422	0.825731	0.10337	0.985139	0.00898967	0.999193	0.000486833	0.873482	0.0799328
DDB_G0285699	DDB_G0285699	0.993421	0.00378649	0.998653	0.000695444	0.772896	0.0866276	0.924563	0.0429517	0.995685	0.00265854	0.580973	0.213387	0.981469	0.0114025	0.997667	0.00131752	0.895664	0.065644
DDB_G0285713	med18	0.992892	0.00399482	0.99902	0.00050444	0.960833	0.0235206	0.949621	0.0291007	0.992845	0.00436384	0.753337	0.138656	0.470631	0.121288	0.996548	0.0017088	0.00791739	0.5874
DDB_G0285717	gloB1	0.995542	0.00270338	0.998791	0.000623399	0.94594	0.0325313	0.961111	0.0215586	0.992779	0.00441502	0.0214945	0.494205	0.938788	0.0301737	0.996686	0.00167005	0.0010674	0.669087
DDB_G0285741	prdx5	0.999383	0.000301621	0.999725	0.000143705	0.987631	0.00678543	0.951492	0.0279316	0.994644	0.0032095	0.0110139	0.533194	0.984766	0.00922512	0.998635	0.000824928	0.277402	0.327932
DDB_G0285743	DDB_G0285743	0.995217	0.00289803	0.997165	0.00129518	0.679994	0.103488	0.92083	0.0445428	0.99431	0.00341415	0.295554	0.293674	0.980249	0.0122441	0.998946	0.000638895	0.594929	0.219264
DDB_G0285745	DDB_G0285745	0.985614	0.00596208	0.998879	0.000579219	0.486655	0.14039	0.907138	0.0519928	0.994192	0.00349712	0.321265	0.285751	0.968924	0.018357	0.999391	0.000356657	0.147304	0.387966
DDB_G0285751	DDB_G0285751	0.988391	0.00534927	0.996303	0.00150636	0.944639	0.033276	0.927109	0.0413429	0.995509	0.00274776	0.501956	0.23587	0.991085	0.0051919	0.999727	0.000152555	0.556734	0.234453
DDB_G0285755	DDB_G0285755_ps	0.996241	0.00230845	0.999044	0.000491013	0.953715	0.0280388	0.917259	0.0465395	0.994332	0.00339664	0.839716	0.0957348	0.978375	0.0133188	0.999222	0.000469062	0.830059	0.101936
DDB_G0285761	DDB_G0285761	0.996537	0.0021121	0.999084	0.000473368	0.58866	0.12048	0.895908	0.0586833	0.99659	0.00208698	0.904579	0.0587152	0.982055	0.0110584	0.99968	0.000181492	0.26435	0.332325
DDB_G0285783	ndufa12	0.997665	0.00135126	0.999302	0.000362115	0.778558	0.0854501	0.945748	0.031298	0.993834	0.00369941	0.0112732	0.532248	0.960112	0.022293	0.998246	0.00103899	0.000724653	0.680887
DDB_G0285799	DDB_G0285799	0.998497	0.000832673	0.999682	0.000165786	0.982021	0.0100742	0.969799	0.0163509	0.99818	0.00104174	0.936547	0.0380211	0.974501	0.0155692	0.99728	0.00146813	0.809882	0.113599
DDB_G0285827	DDB_G0285827	0.991397	0.00453103	0.999492	0.000260267	0.726438	0.0954027	0.899121	0.0568221	0.995054	0.00299128	0.404849	0.260892	0.790811	0.0633846	0.995317	0.00201247	0.818666	0.108515
DDB_G0285845	phdA	0.88052	0.0137977	0.999912	4.57e-05	0.0964474	0.242214	0.814589	0.0944114	0.996586	0.00208918	0.000880967	0.638922	0.956131	0.0239048	0.999578	0.000234644	1.99e-05	0.73128
DDB_G0285847	rbbE	0.997207	0.00164447	0.99843	0.000813933	0.610684	0.116138	0.96141	0.0212478	0.996268	0.00229442	0.021689	0.493933	0.95042	0.0261037	0.998293	0.00101651	0.00668452	0.596288
DDB_G0285877	nadsyn1	0.996924	0.00184442	0.998853	0.00059296	0.56189	0.125666	0.907311	0.0518338	0.993197	0.00413073	0.399973	0.26291	0.000822694	0.234163	0.99805	0.00114394	0.921084	0.0495947
DDB_G0285879	DDB_G0285879	0.992942	0.0039749	0.998835	0.000601272	0.899804	0.0537712	0.28007	0.231833	0.992223	0.00472163	0.0325509	0.468994	0.240488	0.168426	0.995292	0.00202192	0.000481335	0.691712
DDB_G0285891	gdt3	0.980044	0.0069132	0.998982	0.000523508	0.225	0.196118	0.648402	0.13977	0.993951	0.00362859	0.728473	0.151479	0.981726	0.0112591	0.998793	0.000731618	0.436646	0.272753
DDB_G0285917	DDB_G0285917	0.651038	0.0202827	0.901731	0.00356834	0.027674	0.287307	0.000133647	0.498561	0.992274	0.00469458	7.52e-06	0.705308	0.978404	0.0132988	0.999054	0.000573277	0.000124417	0.717137
DDB_G0285935	DDB_G0285935	0.964113	0.00884946	0.998844	0.000596683	0.91633	0.0476439	0.925069	0.0426049	0.991705	0.00498801	0.832746	0.099578	0.907138	0.0388634	0.993409	0.00237934	0.172072	0.374958
DDB_G0285937	dhx16	0.996646	0.00204169	0.999122	0.000454213	0.376958	0.162021	0.397733	0.198283	0.993205	0.00412149	0.413266	0.258658	0.831764	0.0554756	0.999089	0.000549968	0.020933	0.53415
DDB_G0285939	vinA	0.881568	0.0137263	0.995847	0.00158924	0.249873	0.190172	0.980031	0.0104116	0.995074	0.00298397	4.4e-06	0.706862	0.958474	0.0230314	0.997887	0.00122303	1.44e-05	0.731952
DDB_G0285975	DDB_G0285975	0.999443	0.000271087	0.99322	0.00193694	0.144972	0.222348	0.37271	0.205584	0.992177	0.00474303	0.0453567	0.447282	0.943123	0.0287329	0.99569	0.00193185	0.0530345	0.470691
DDB_G0286007	rbm8A	0.998041	0.00111529	0.998342	0.000858958	0.42504	0.152464	0.925485	0.0423494	0.9917	0.00499084	0.840179	0.0954372	0.979133	0.012887	0.998866	0.000686921	0.882211	0.0745441
DDB_G0286017	DDB_G0286017	0.996811	0.00193016	0.988715	0.00225414	0.904837	0.0519735	0.883997	0.0643671	0.995643	0.00267916	0.89035	0.0678122	0.970016	0.0179161	0.996453	0.00173432	0.695874	0.173703
DDB_G0286035	mcm9	0.993936	0.00354854	0.999258	0.000384254	0.660834	0.10753	0.604721	0.14901	0.992498	0.00456355	0.120574	0.377498	0.916545	0.0365331	0.997952	0.00118947	0.841945	0.0952043
DDB_G0286065	DDB_G0286065	0.944283	0.0104923	0.998357	0.000850906	0.898266	0.0542532	0.939467	0.0348455	0.994943	0.00306061	0.776695	0.126083	0.919451	0.0357974	0.99665	0.00168095	0.00195963	0.64876
DDB_G0286113	DDB_G0286113	0.997225	0.00163641	0.997542	0.00117868	0.929437	0.0414957	0.945795	0.031248	0.995176	0.0029328	0.854111	0.088002	0.983628	0.00995555	0.999398	0.000352908	0.900262	0.0620798
DDB_G0286119	tagB	0.899526	0.0129842	0.996466	0.00147007	0.555749	0.12676	0.815172	0.0941405	0.998506	0.000832116	2.15e-05	0.701116	0.925727	0.0339761	0.998163	0.00108621	0.0088021	0.582611
DDB_G0286121	tagC	0.986698	0.00574825	0.984707	0.00242461	0.166327	0.21479	0.089074	0.314923	0.994354	0.00338787	5.55e-05	0.693068	0.895344	0.0417858	0.995752	0.00191963	0.000117283	0.717977
DDB_G0286129	DDB_G0286129	0.320444	0.0248577	0.999942	3e-05	0.400377	0.157048	0.0205078	0.384575	0.994093	0.00354183	7.19e-06	0.705477	0.726024	0.0753466	0.998497	0.000907164	0.000262616	0.704456
DDB_G0286131	sec63	0.960108	0.00921623	0.999468	0.000275575	0.883328	0.0591448	0.434753	0.188656	0.996372	0.00222346	0.000191181	0.676214	0.987686	0.00748046	0.999626	0.000212004	7.1e-05	0.723793
DDB_G0286141	DDB_G0286141	0.998306	0.000956729	0.982059	0.00250901	0.955162	0.0272308	0.00278973	0.444846	0.994961	0.00304433	8.51e-05	0.688169	0.988953	0.00660208	0.999622	0.000215152	0.00107292	0.668725
DDB_G0286149	dnpep	0.99822	0.00100271	0.99965	0.000183381	0.986733	0.00739316	0.232181	0.247404	0.99709	0.00179885	0.985934	0.00877643	0.900055	0.0404738	0.999116	0.000532909	0.0088431	0.582353
DDB_G0286161	DDB_G0286161	0.997517	0.00144114	0.999197	0.000414031	0.983495	0.00929542	0.051713	0.344032	0.996001	0.00247525	0.172544	0.343625	0.984873	0.00915358	0.999568	0.00023949	0.930521	0.0433418
DDB_G0286167	DDB_G0286167	0.993135	0.00390636	0.999485	0.000264712	0.926523	0.043021	0.685951	0.131129	0.994987	0.00302426	0.0226835	0.490984	0.764128	0.0685471	0.997304	0.00145747	0.00246448	0.640401
DDB_G0286173	DDB_G0286173	0.961415	0.00909426	0.920149	0.00345165	0.449212	0.147639	0.000317529	0.48741	0.995902	0.00252878	0.134032	0.368273	0.661767	0.087121	0.998056	0.00114065	0.00167227	0.65465
DDB_G0286177	DDB_G0286177	0.996908	0.00185637	0.998883	0.00057721	0.313204	0.174984	0.883294	0.0646724	0.993288	0.00407512	0.0259072	0.483028	0.975176	0.0151656	0.997224	0.00149203	0.309584	0.315682
DDB_G0286185	gpaE	0.992089	0.00429152	0.999589	0.00021114	0.425522	0.152282	9.72e-05	0.502824	0.995078	0.00298215	0.0161641	0.511914	0.540264	0.108565	0.997932	0.00120061	0.000414823	0.695299
DDB_G0286187	proB	0.999897	5.92e-05	0.999986	6.17e-06	0.909809	0.0501691	5.83e-05	0.508085	0.992358	0.0046401	0.00285617	0.597276	0.629628	0.0925392	0.99648	0.00172636	0.00304454	0.631969
DDB_G0286189	sumo	0.997521	0.00143872	0.99823	0.00091226	0.548672	0.128457	0.00153873	0.457052	0.994386	0.00335967	0.965908	0.0203571	0.971148	0.0173592	0.999503	0.00028034	0.978309	0.0114587
DDB_G0286191	atg8	0.99732	0.00158177	0.999358	0.000332221	0.233248	0.194066	0.356509	0.210064	0.997928	0.00123624	0.0012458	0.627984	0.946892	0.0274083	0.999884	6.32e-05	0.018597	0.54091
DDB_G0286211	DDB_G0286211	0.994228	0.00340625	0.998088	0.000975744	0.645571	0.110319	0.903524	0.0542492	0.9944	0.00335436	0.207407	0.326731	0.979115	0.0129022	0.999197	0.000483309	0.848084	0.0926597
DDB_G0286235	DDB_G0286235	0.995433	0.0027755	0.998179	0.000937305	0.957118	0.0258362	0.914441	0.0481752	0.991968	0.00486067	0.844503	0.0921083	0.942851	0.0288039	0.997319	0.00145207	0.619319	0.207613
DDB_G0286249	DDB_G0286249	0.994958	0.00304071	0.998589	0.00072764	0.0228915	0.291063	0.609851	0.147644	0.993879	0.00366916	0.789081	0.119453	0.765852	0.0682102	0.991893	0.00260748	0.754806	0.144507
DDB_G0286253	ttc4	0.992759	0.00404509	0.996781	0.00139862	0.00844596	0.310485	0.872573	0.0700714	0.992902	0.00433889	0.00299513	0.595349	0.89586	0.0416414	0.998166	0.00108344	0.000979517	0.672149
DDB_G0286257	argC	0.997929	0.00118295	0.9997	0.000156558	0.957842	0.0254152	0.885116	0.0638882	0.997965	0.0012076	0.943834	0.033844	0.884957	0.0443098	0.998484	0.000914526	0.0127713	0.56373
DDB_G0286261	DDB_G0286261	0.984555	0.00617108	0.998479	0.000786097	0.943725	0.0337879	0.875692	0.0686784	0.994218	0.00347826	0.640373	0.190284	0.538628	0.108779	0.998261	0.00103355	0.00383994	0.623061
DDB_G0286271	DDB_G0286271	0.903351	0.0127935	0.999333	0.000345688	0.980755	0.0106809	0.931269	0.0394676	0.994379	0.00336674	0.919456	0.0482753	0.953418	0.0249646	0.999381	0.000364377	0.886245	0.0723488
DDB_G0286281	DDB_G0286281	0.99621	0.0023245	0.99876	0.00063802	0.936189	0.0377525	0.921826	0.0442403	0.993493	0.00394373	0.850795	0.089754	0.988059	0.00723164	0.999662	0.0001919	0.874908	0.0787504
DDB_G0286283	DDB_G0286283	0.993818	0.00360337	0.996672	0.00142592	0.780533	0.0849564	0.943574	0.0326961	0.992451	0.00458527	0.609642	0.201597	0.869339	0.0474802	0.99178	0.00262314	0.792632	0.125221
DDB_G0286289	DDB_G0286289	0.995217	0.00289753	0.998545	0.000750048	0.878901	0.0605363	0.906779	0.0523085	0.995577	0.00271996	0.408923	0.259733	0.975411	0.0150525	0.999212	0.000474673	0.151708	0.385548
DDB_G0286321	DDB_G0286321	0.99349	0.00375515	0.997742	0.00111182	0.822777	0.0758841	0.98391	0.00873584	0.998839	0.000618568	0.00205779	0.610862	0.906228	0.0390819	0.994319	0.00222446	0.0022444	0.643547
DDB_G0286325	DDB_G0286325	0.99464	0.00321266	0.998756	0.000639459	0.945893	0.0325495	0.915525	0.0475095	0.992079	0.00480273	0.814918	0.108204	0.957334	0.0234426	0.997787	0.00126821	0.691052	0.176426
DDB_G0286327	DDB_G0286327	0.993731	0.00364145	0.997271	0.00126409	0.914669	0.048307	0.887727	0.0628324	0.991969	0.00485926	0.827835	0.102352	0.247878	0.166591	0.993689	0.00233484	0.0845361	0.434565
DDB_G0286353	erkA	0.99357	0.00372036	0.995198	0.00169758	0.987457	0.00692563	0.987363	0.00656366	0.995553	0.00273473	0.519895	0.230193	0.868563	0.0476222	0.999036	0.000585023	0.0204562	0.535404
DDB_G0286357	rcbA	0.976832	0.00735822	0.99991	4.6e-05	0.908377	0.050711	0.988867	0.00586971	0.995774	0.00260609	0.00413088	0.581731	0.468272	0.121608	0.996671	0.00167404	0.0304433	0.508499
DDB_G0286359	svkA	0.997795	0.00126465	0.999685	0.00016456	0.830671	0.0740165	0.96806	0.017276	0.997255	0.00170999	0.113324	0.382828	0.983996	0.00979657	0.999452	0.00031606	0.775092	0.134262
DDB_G0286397	DDB_G0286397	0.972369	0.00791389	0.998823	0.000606442	0.165342	0.215264	0.959369	0.022817	0.996652	0.00204025	0.0642223	0.424789	0.972078	0.0168952	0.998475	0.000919003	0.0492149	0.475675
DDB_G0286431	DDB_G0286431	0.998539	0.00080345	0.996916	0.00136259	0.611391	0.116105	0.925189	0.0425585	0.994674	0.00318591	0.770313	0.129433	0.857569	0.0500604	0.996067	0.00183868	0.503733	0.250773
DDB_G0286467	DDB_G0286467	0.858354	0.0146975	0.999334	0.000345245	0.0570119	0.263673	0.00453066	0.433465	0.994859	0.00309867	0.00895729	0.54445	0.909953	0.0381668	0.998223	0.00105164	4.99e-05	0.727174
DDB_G0286479	DDB_G0286479	0.993454	0.00377234	0.997076	0.00131867	0.198765	0.204265	0.907481	0.0517883	0.99363	0.00385098	0.217461	0.320854	0.871048	0.0471288	0.998666	0.000808328	0.855473	0.0890147
DDB_G0286487	DDB_G0286487	0.994339	0.00335472	0.999537	0.000239358	0.406949	0.156108	0.86624	0.0730185	0.9967	0.00200404	0.478369	0.242359	0.893903	0.0421354	0.998664	0.000808895	0.916386	0.0521024
DDB_G0286495	itpa	0.994649	0.00320873	0.988209	0.00227565	0.530676	0.131858	0.948193	0.0299427	0.994382	0.00336497	0.00660115	0.559012	0.150585	0.190708	0.995537	0.0019646	0.896094	0.0647969
DDB_G0286497	DDB_G0286497	0.995975	0.00245203	0.998709	0.000666447	0.942841	0.0342636	0.910382	0.0504112	0.992377	0.00463147	0.805548	0.112561	0.979251	0.012811	0.998863	0.000689192	0.793903	0.124127
DDB_G0286499	pspG	0.0061412	0.0310592	0.995198	0.00169729	0.909432	0.0503522	3.27e-12	0.556654	0.992677	0.00447421	7.38e-05	0.689802	0.816997	0.058357	0.999811	0.000102738	0.111434	0.413279
DDB_G0286513	DDB_G0286513	0.993536	0.00373447	0.999031	0.00049919	0.946117	0.0324124	0.306314	0.224614	0.996558	0.00210233	0.516791	0.23123	0.873808	0.0466101	0.99533	0.00200943	0.0642747	0.456067
DDB_G0286515	DDB_G0286515	0.993701	0.00365751	0.990028	0.0021882	0.903144	0.0524331	0.947023	0.0305719	0.992197	0.00473161	0.00591512	0.564729	0.655769	0.0879735	0.998239	0.00104321	0.00479136	0.61149
DDB_G0286519	dgtB	0.998383	0.000918583	0.999641	0.000188034	0.965509	0.0202842	0.955989	0.0248156	0.995837	0.00257423	0.780763	0.123999	0.988141	0.00711076	0.99931	0.000410839	0.694495	0.174727
DDB_G0286523	DDB_G0286523	0.998233	0.000994897	0.999693	0.000159949	0.968657	0.0183896	0.977788	0.0119796	0.997998	0.0011848	0.400815	0.262443	0.957758	0.0233014	0.999649	0.000201875	0.0666021	0.453173
DDB_G0286527	DDB_G0286527	0.995214	0.00290005	0.999053	0.000487053	0.957539	0.025652	0.924501	0.0429748	0.994251	0.00345241	0.852234	0.0891044	0.950017	0.0262511	0.990839	0.00274253	0.615548	0.209543
DDB_G0286553	rab21	0.997551	0.00142258	0.999545	0.000235087	0.945143	0.0330047	0.820998	0.0917165	0.995329	0.00284283	0.896362	0.0637551	0.988881	0.00662624	0.99958	0.000233024	0.346257	0.30074
DDB_G0286559	abcC5	0.9684	0.00837781	0.999195	0.000415354	0.868362	0.0638028	0.881752	0.0655851	0.996409	0.00219584	0.883738	0.0713446	0.86763	0.0479079	0.997909	0.00121312	0.0429825	0.485575
DDB_G0286567	DDB_G0286567	0.990852	0.00470766	0.998358	0.00085035	0.0978213	0.241668	0.933633	0.038038	0.992371	0.00463291	0.0629539	0.425698	0.978202	0.0134136	0.998786	0.000735403	0.0120386	0.566451
DDB_G0286569	DDB_G0286569	0.994379	0.00333443	0.998579	0.000732326	0.941335	0.0351019	0.893979	0.059821	0.992207	0.00472876	0.800992	0.11456	0.970341	0.0177378	0.998585	0.000854952	0.789044	0.127106
DDB_G0286575	DDB_G0286575	0.997552	0.00142177	0.997522	0.0011845	0.307265	0.176092	0.743896	0.116541	0.993311	0.00406274	0.0805573	0.408514	0.531056	0.109928	0.995438	0.0019872	0.570491	0.229693
DDB_G0286583	DDB_G0286583	0.98485	0.00611322	0.998763	0.000636296	0.730819	0.0942619	0.92465	0.0428824	0.992463	0.00457514	0.610827	0.200984	0.781524	0.0648291	0.997493	0.00138651	0.0600382	0.461318
DDB_G0286597	DDB_G0286597	0.996445	0.00217433	0.999018	0.000506041	0.957429	0.0257133	0.924307	0.0431359	0.995041	0.00299678	0.851868	0.0894039	0.985649	0.00866254	0.999031	0.000587716	0.842806	0.094808
DDB_G0286607	fslP	0.995213	0.00290156	0.998919	0.000557713	0.892096	0.0562879	5.87e-05	0.507996	0.99204	0.00482534	0.0380928	0.459028	0.683988	0.0833594	0.994242	0.00223815	0.000461866	0.692822
DDB_G0286617	cycK	0.995982	0.00244602	0.999076	0.000477571	0.803334	0.0802348	0.840914	0.0840975	0.99231	0.00466738	0.0130755	0.523015	0.970938	0.0174594	0.998959	0.000631572	0.0169704	0.546005
DDB_G0286639	DDB_G0286639	0.997577	0.00140556	0.998954	0.000537394	0.180817	0.20947	0.961502	0.0211849	0.99641	0.00219371	0.105321	0.387597	0.983101	0.0103651	0.999068	0.000564559	0.0134858	0.560242
DDB_G0286661	DDB_G0286661	0.993151	0.00390019	0.998435	0.000810727	0.938535	0.0366059	0.790854	0.102653	0.99189	0.00490031	0.897706	0.0628806	0.991053	0.00521109	0.999349	0.000388301	0.761598	0.141115
DDB_G0286685	DDB_G0286685	0.78193	0.0171324	0.995183	0.00169997	0.886348	0.0582916	0.00327997	0.4415	0.994924	0.00306965	5.05e-05	0.693823	0.858137	0.0499461	0.996088	0.00183304	8.21e-05	0.722408
DDB_G0286701	DDB_G0286701	0.93316	0.011205	0.999405	0.000305115	0.926704	0.042961	0.934302	0.0376827	0.993074	0.00422916	0.674527	0.175912	0.874393	0.0464735	0.998048	0.00114446	0.00608211	0.600881
DDB_G0286713	DDB_G0286713	0.994079	0.0034789	0.998802	0.000616935	0.940153	0.0358283	0.65719	0.138114	0.9945	0.00329566	0.166331	0.347392	0.974133	0.0157646	0.997668	0.00131644	0.0134175	0.560695
DDB_G0286735	DDB_G0286735	0.996938	0.00183305	0.999267	0.000379425	0.948442	0.0311044	0.821274	0.0915948	0.994212	0.00348513	0.954141	0.0271037	0.962724	0.0212042	0.998877	0.000680084	0.722971	0.160593
DDB_G0286749	DDB_G0286749	0.993516	0.00374456	0.998733	0.000654048	0.575915	0.122984	0.966796	0.0182095	0.995731	0.00263425	0.00377364	0.585678	0.970639	0.0175873	0.998684	0.000798662	0.0193413	0.538882
DDB_G0286773	gflB	0.995275	0.00286772	0.999676	0.000170071	0.632939	0.11245	0.979855	0.0106099	0.996071	0.00243256	0.138519	0.36503	0.989242	0.00645699	0.999433	0.000326222	0.0392911	0.492093
DDB_G0286791	DDB_G0286791	0.995085	0.00297391	0.998289	0.000883498	0.946517	0.0321738	0.920532	0.0447067	0.996295	0.00226957	0.841404	0.0946909	0.986695	0.0081606	0.99931	0.00041196	0.865309	0.084377
DDB_G0286797	tsg101	0.983335	0.00637876	0.999911	4.59e-05	0.813245	0.0779294	0.935205	0.0370378	0.995176	0.00293462	0.0257549	0.483593	0.927166	0.0336112	0.999685	0.000177687	0.289235	0.323681
DDB_G0286803	vps41	0.973122	0.00780458	0.999524	0.000245866	0.521482	0.133605	0.890739	0.061303	0.993341	0.00404566	0.105816	0.38742	0.988311	0.00701038	0.999555	0.000244342	0.190082	0.36433
DDB_G0286811	DDB_G0286811	0.993037	0.00393997	0.998009	0.00101044	0.945249	0.032923	0.870073	0.0713565	0.993416	0.00399107	0.836008	0.0977574	0.943314	0.0286683	0.998279	0.00102319	0.830294	0.101742
DDB_G0286821	DDB_G0286821	0.990511	0.00480579	0.99869	0.000676545	0.848116	0.0698069	0.401863	0.197255	0.997228	0.00172874	0.00221382	0.607582	0.833443	0.0551536	0.994594	0.00216309	0.000724491	0.680918
DDB_G0286833	DDB_G0286833	0.975984	0.00746832	0.997302	0.00125547	0.0108297	0.305428	0.935854	0.0367744	0.998286	0.000993685	0.357214	0.274546	0.0102897	0.22728	0.995996	0.00185654	0.830672	0.101548
DDB_G0286835	DDB_G0286835	0.984121	0.00624824	0.996982	0.001343	0.944168	0.0336353	0.576617	0.154977	0.997864	0.00128194	0.329478	0.283637	0.440909	0.12721	0.9965	0.00172216	0.0169978	0.545885
DDB_G0286913	DDB_G0286913	0.996162	0.00235424	0.999062	0.000482519	0.32717	0.171434	0.796866	0.100927	0.991894	0.00489323	0.110333	0.384861	0.975547	0.0149628	0.997365	0.00143697	0.277229	0.328107
DDB_G0286919	uba2	0.993448	0.00377486	0.999053	0.000486906	0.931555	0.0404209	0.963834	0.0199774	0.994516	0.00328673	0.053814	0.43622	0.815969	0.0586277	0.997878	0.00122686	0.0933341	0.427211
DDB_G0286943	DDB_G0286943	0.401159	0.0236624	0.973456	0.00274215	0.58486	0.121376	1.59e-08	0.544739	0.994979	0.00302975	6.75e-06	0.705669	0.923996	0.034449	0.9995	0.000286175	2.9e-05	0.729903
DDB_G0286951	DDB_G0286951	0.991137	0.00461225	0.998888	0.000575494	0.954694	0.0275131	0.903277	0.0544043	0.991902	0.00489181	0.0609124	0.427839	0.98479	0.00921863	0.999211	0.00047569	0.482677	0.258333
DDB_G0286961	rbrA	0.996997	0.00179871	0.999046	0.000489839	0.970585	0.0172655	0.24366	0.243835	0.996856	0.0019375	0.130252	0.370789	0.983349	0.0101565	0.999849	8.16e-05	0.981653	0.00960396
DDB_G0286975	DDB_G0286975	0.993924	0.00355651	0.99941	0.00030299	0.956167	0.0264969	0.906696	0.0523536	0.996936	0.00189251	0.786941	0.120629	0.984751	0.00926387	0.999281	0.000425251	0.905752	0.0591615
DDB_G0286985	zipA	0.985223	0.00603482	0.999887	5.73e-05	0.773283	0.0865105	0.97264	0.0147211	0.994584	0.00324384	0.00384495	0.584876	0.530716	0.110037	0.998217	0.00105568	0.000662379	0.683558
DDB_G0286991	DDB_G0286991	0.989005	0.00520281	0.999582	0.000215324	0.101408	0.240456	0.899759	0.0564511	0.998406	0.000902307	0.0104128	0.536538	0.990385	0.00571055	0.999762	0.000129745	0.134388	0.396601
DDB_G0286993	DDB_G0286993	0.998402	0.000899731	0.99896	0.000534334	0.969618	0.0178897	0.938527	0.0355163	0.994712	0.00316592	0.888529	0.0684812	0.954296	0.0246018	0.997326	0.00145053	0.711058	0.16643
DDB_G0287007	arpF	0.994935	0.0030576	0.999005	0.000512735	0.928665	0.0419601	0.949333	0.0292792	0.993643	0.00384131	0.0711949	0.417883	0.793775	0.0629402	0.998189	0.0010702	0.0253607	0.521487
DDB_G0287019	med9	0.995155	0.00293378	0.998397	0.000830895	0.940609	0.0355462	0.903829	0.054094	0.996011	0.00246948	0.855416	0.0871935	0.920566	0.0354993	0.998179	0.001077	0.754575	0.144564
DDB_G0287021	vps20	0.994916	0.0030675	0.997013	0.00133437	0.850833	0.0691589	0.837295	0.0856862	0.991696	0.00499226	0.94468	0.0328896	0.966057	0.0197334	0.999245	0.000450957	0.722729	0.160763
DDB_G0287051	DDB_G0287051	0.99814	0.00105481	0.999523	0.000246775	0.975077	0.0142334	0.964017	0.0198821	0.997258	0.00170525	0.912188	0.053549	0.990976	0.00527729	0.999623	0.00021476	0.90559	0.0592435
DDB_G0287053	lsm4	0.980399	0.00686919	0.998493	0.000778795	0.468683	0.143709	0.590816	0.151615	0.992276	0.00469315	0.682887	0.172798	0.979746	0.0125356	0.999036	0.000585247	0.603448	0.215638
DDB_G0287063	DDB_G0287063	0.993414	0.00379205	0.996604	0.00144421	0.0951077	0.242821	0.930387	0.039956	0.998364	0.000941452	0.812831	0.109434	0.115406	0.199081	0.995077	0.00206746	0.21701	0.351966
DDB_G0287069	DDB_G0287069	0.978633	0.00710822	0.996614	0.00144256	0.929132	0.0416423	0.835903	0.0863341	0.99429	0.00342809	0.600986	0.20577	0.543143	0.107751	0.990362	0.00279896	0.341484	0.303093
DDB_G0287073	DDB_G0287073	0.996497	0.00213701	0.999209	0.000408744	0.194947	0.205953	0.971734	0.0153522	0.997086	0.0018035	0.232113	0.314427	0.985766	0.00859472	0.999411	0.000343054	0.586655	0.221892
DDB_G0287085	DDB_G0287085	0.982433	0.00653717	0.998323	0.000866349	0.945161	0.0329956	0.901605	0.0553973	0.992447	0.00458672	0.0275926	0.478324	0.199504	0.179188	0.996546	0.00170903	0.000149038	0.71429
DDB_G0287091	DDB_G0287091	0.99597	0.00245421	0.988887	0.00224568	0.918364	0.0467309	0.928166	0.0410855	0.99404	0.003576	0.838661	0.0963284	0.412974	0.13327	0.99927	0.000433868	0.283544	0.326361
DDB_G0287093	DDB_G0287093	0.995705	0.00261388	0.998995	0.000517541	0.951971	0.029047	0.925777	0.042233	0.993509	0.00392307	0.834093	0.0988402	0.947552	0.0271946	0.99006	0.00283503	0.71982	0.162066
DDB_G0287121	DDB_G0287121	0.996263	0.00229737	0.996588	0.00144692	0.945864	0.0325587	0.954256	0.0261305	0.996623	0.00205819	0.891231	0.0671508	0.973916	0.0159265	0.998619	0.000835268	0.745288	0.14945
DDB_G0287139	DDB_G0287139	0.998087	0.0010885	0.952811	0.00313805	0.916933	0.0473889	0.968773	0.0168977	0.99801	0.00117826	0.778861	0.125016	0.987273	0.00775761	0.999388	0.000359759	0.847236	0.0931142
DDB_G0287145	DDB_G0287145	0.995467	0.00275133	0.998772	0.000632559	0.942938	0.0342098	0.89695	0.0581221	0.992164	0.00475301	0.805845	0.112312	0.9751	0.0151986	0.993073	0.00243517	0.79422	0.123896
DDB_G0287167	DDB_G0287167	0.990892	0.00469656	0.997916	0.00104567	0.811675	0.0783366	0.946008	0.0311729	0.995609	0.00270515	0.779378	0.124761	0.982745	0.0106276	0.997828	0.0012493	0.612507	0.210994
DDB_G0287169	DDB_G0287169	0.996402	0.00219973	0.998753	0.000642475	0.945757	0.0325952	0.957646	0.0235868	0.994452	0.00332243	0.93652	0.0381019	0.688313	0.0823667	0.997586	0.00134847	0.0571197	0.464546
DDB_G0287187	DDB_G0287187	0.997325	0.00157506	0.995977	0.00156503	0.878049	0.0608623	0.925944	0.0421167	0.993561	0.00389114	0.130688	0.37061	0.59983	0.0983406	0.996344	0.00176549	0.883988	0.0737255
DDB_G0287197	ncbp2	0.997725	0.00131095	0.999401	0.000307095	0.301378	0.177102	0.968057	0.0173101	0.994519	0.00328495	0.777315	0.125829	0.974927	0.0153021	0.999223	0.000468294	0.950193	0.0302948
DDB_G0287199	5NT	0.628652	0.0207023	0.953956	0.00310234	0.0738786	0.253805	0.0193391	0.387197	0.995425	0.00278313	2.51e-06	0.708282	0.980155	0.0123214	0.999006	0.000602865	0.000804546	0.677735
DDB_G0287203	elof1	0.998074	0.00109868	0.999661	0.000177497	0.922881	0.0447455	0.000638779	0.47606	0.994652	0.00320226	0.58655	0.211229	0.966109	0.0197007	0.999711	0.000162905	0.956862	0.0262277
DDB_G0287207	DDB_G0287207	0.997615	0.00138017	0.996948	0.00135152	0.955161	0.0272503	0.769035	0.110376	0.99391	0.00365227	0.113038	0.383005	0.523321	0.111457	0.992693	0.00249298	0.00573934	0.603608
DDB_G0287219	DDB_G0287219	0.989105	0.00518389	0.997363	0.00123538	0.955742	0.0267967	0.0542506	0.341386	0.993059	0.0042396	0.00142344	0.622954	0.87595	0.0462367	0.999249	0.000448006	0.363675	0.294822
DDB_G0287227	trxE	0.999602	0.000200677	0.999617	0.000198343	0.982335	0.00980865	0.868999	0.0717481	0.995801	0.00259856	0.946477	0.031631	0.773442	0.0665911	0.997652	0.00132434	0.0184799	0.541339
DDB_G0287307	gtf2e2	0.997514	0.00144594	0.9992	0.000412856	0.87938	0.0604131	0.797192	0.10085	0.994913	0.00307146	0.96398	0.0213343	0.980236	0.0122596	0.999175	0.000496599	0.0320487	0.505106
DDB_G0287313	DDB_G0287313	0.992396	0.00417244	0.998345	0.000858126	0.665748	0.106445	0.927595	0.0412255	0.995814	0.00259483	0.288405	0.295864	0.979437	0.0127247	0.997818	0.00125421	0.278339	0.327408
DDB_G0287325	DDB_G0287325	0.995053	0.00299038	0.997898	0.00105403	0.358252	0.165579	0.877495	0.0677929	0.991841	0.00492433	0.225448	0.317636	0.789516	0.0636001	0.99833	0.000996104	0.922946	0.0478957
DDB_G0287329	DDB_G0287329	0.996101	0.0023888	0.998491	0.00078006	0.0196873	0.294453	0.955418	0.0252425	0.993836	0.00369774	0.0426268	0.450878	0.26781	0.161676	0.970976	0.0041804	0.00155336	0.656712
DDB_G0287331	DDB_G0287331	0.966574	0.00856948	0.998288	0.000883917	0.539668	0.130029	0.967389	0.0178797	0.993205	0.00411995	0.0211498	0.494886	0.976081	0.0146869	0.998822	0.000713096	0.0100685	0.576134
DDB_G0287357	DDB_G0287357	0.992762	0.00404243	0.998364	0.000847012	0.141112	0.223966	0.883927	0.0644107	0.992392	0.00461995	0.0575967	0.432009	0.9644	0.0204433	0.998578	0.000859933	0.0563077	0.465799
DDB_G0287373	DDB_G0287373	0.991888	0.00435814	0.996248	0.0015148	0.961474	0.0229594	0.78237	0.105573	0.993108	0.00419916	0.585939	0.21174	0.978237	0.0133937	0.998672	0.000804922	0.738371	0.152809
DDB_G0287405	DDB_G0287405	0.99808	0.00109314	0.999463	0.000277976	0.96644	0.0197439	0.811318	0.0958159	0.997566	0.001476	0.918656	0.0489223	0.987998	0.00727617	0.999823	9.69e-05	0.906648	0.058336
DDB_G0287441	DDB_G0287441	0.982431	0.00653834	0.998993	0.000518268	0.369712	0.16305	0.870389	0.0711172	0.993298	0.00407202	0.357909	0.274381	0.984755	0.009251	0.998892	0.000671744	0.794959	0.123431
DDB_G0287445	DDB_G0287445	0.985287	0.0060162	0.998367	0.000846178	0.360983	0.164882	0.891186	0.0610447	0.991962	0.0048635	0.00249664	0.602603	0.51833	0.112229	0.997904	0.00121469	0.00162862	0.655328
DDB_G0287453	DDB_G0287453	0.995714	0.00260595	0.998298	0.000879315	0.92676	0.0429354	0.809823	0.0964841	0.994281	0.00343504	0.852779	0.0888539	0.968915	0.0183756	0.99824	0.00104269	0.748683	0.147582
DDB_G0287459	secG	0.965797	0.00864993	0.998595	0.000724804	0.923465	0.0444702	0.686604	0.130871	0.994349	0.00339138	0.00134074	0.624749	0.984654	0.00932171	0.999635	0.000209252	0.0024635	0.640439
DDB_G0287467	gluS	0.993675	0.00366806	0.999764	0.00012136	0.966163	0.0199284	0.953225	0.0268857	0.994028	0.00358451	0.192705	0.333703	0.875117	0.0463829	0.998044	0.00114637	0.0645163	0.455826
DDB_G0287469	glud1	0.998138	0.00105765	0.9997	0.00015702	0.963874	0.0214929	0.0994757	0.30846	0.996287	0.00227789	0.853278	0.088554	0.959788	0.0224409	0.999535	0.000259493	0.933059	0.0413523
DDB_G0287475	DDB_G0287475	0.997108	0.00170978	0.998921	0.000555835	0.968179	0.0186964	0.920163	0.0449867	0.993651	0.00383159	0.263451	0.30515	0.944346	0.0282757	0.987602	0.00309222	0.706311	0.168474
DDB_G0287479	DDB_G0287479	0.994035	0.00350232	0.999147	0.000441997	0.976166	0.0134546	0.934575	0.0373971	0.99537	0.00281311	0.892781	0.0662591	0.972285	0.0167995	0.998808	0.000721575	0.76046	0.141795
DDB_G0287503	DDB_G0287503	0.997324	0.0015773	0.99854	0.000752457	0.919844	0.0460665	0.925038	0.0426513	0.994214	0.00347998	0.837253	0.0971666	0.982827	0.0105409	0.999197	0.000483055	0.842166	0.0951382
DDB_G0287505	talB	0.861663	0.0145813	0.999883	5.9e-05	0.742192	0.0922893	0.988219	0.00604204	0.992078	0.00480556	0.00674248	0.558001	0.988466	0.00694084	0.999572	0.000237879	0.000438581	0.693897
DDB_G0287511	DDB_G0287511	0.989683	0.00502912	0.995615	0.00163266	0.965173	0.0204677	0.360126	0.20872	0.993105	0.00420368	0.00210857	0.609943	0.80675	0.0603839	0.997378	0.00143261	0.00462367	0.613325
DDB_G0287543	DDB_G0287543	0.999529	0.000239644	0.999149	0.000440109	0.974775	0.014355	0.890996	0.0611739	0.995419	0.00278688	0.974475	0.0157574	0.977067	0.0141241	0.999424	0.000332909	0.914052	0.0533787
DDB_G0287561	DDB_G0287561	0.998055	0.00110699	0.999216	0.000403293	0.969589	0.0179155	0.939623	0.0347488	0.994794	0.0031331	0.870902	0.078909	0.981592	0.0113418	0.99917	0.000500082	0.838424	0.0970549
DDB_G0287571	DDB_G0287571	0.989542	0.00506656	0.996956	0.00134886	0.840185	0.0718608	0.00212661	0.450433	0.992091	0.0047928	0.213714	0.323243	0.678949	0.0841871	0.996522	0.00171662	0.00131721	0.661763
DDB_G0287577	manG	0.995032	0.00300285	0.998472	0.000790864	0.957537	0.0256622	0.887008	0.0631123	0.992072	0.0048098	0.958698	0.0247108	0.977016	0.0141625	0.999373	0.000371941	0.727306	0.157689
DDB_G0287617	DDB_G0287617	0.992389	0.00417464	0.999645	0.000186079	0.960093	0.0240502	0.0852824	0.3175	0.997228	0.00173339	0.977834	0.0135476	0.991438	0.00501868	0.999553	0.000245983	0.124231	0.40376
DDB_G0287623	DDB_G0287623	0.99613	0.00237071	0.99778	0.00109757	0.741206	0.0925333	0.79747	0.100798	0.993023	0.0042634	0.906047	0.0575479	0.50887	0.113795	0.994488	0.0021893	0.0885437	0.431278
DDB_G0287633	DDB_G0287633	0.996827	0.00191932	0.998262	0.000896058	0.938498	0.0366587	0.859023	0.0765101	0.994975	0.0030334	0.468958	0.245402	0.70616	0.07902	0.994689	0.00214502	0.00396416	0.621144
DDB_G0287641	DDB_G0287641	0.992846	0.00400957	0.999063	0.000482226	0.930742	0.0408432	0.939341	0.0349659	0.993284	0.00407667	0.860564	0.0852828	0.979434	0.0127298	0.998919	0.000654495	0.665663	0.187494
DDB_G0287643	DDB_G0287643	0.997661	0.00135457	0.998132	0.000959225	0.102745	0.23985	0.646613	0.140304	0.993077	0.00422468	0.550443	0.221894	0.98433	0.00956236	0.99856	0.000869675	0.0145576	0.555664
DDB_G0287653	thoc6	0.99658	0.00208286	0.998549	0.000748633	0.173637	0.212067	0.896788	0.058187	0.993934	0.00363875	0.00534189	0.569851	0.725659	0.0754603	0.998337	0.000992571	0.560917	0.232939
DDB_G0287659	nagD	0.98435	0.0062	0.996723	0.00141479	0.196736	0.205138	0.962769	0.0205176	0.996429	0.0021765	4.69e-05	0.694573	0.974241	0.0157088	0.998829	0.000708625	3.12e-05	0.729617
DDB_G0287665	DDB_G0287665	0.996932	0.00183774	0.998565	0.000739427	0.0944226	0.243245	0.933452	0.0381091	0.993365	0.0040348	0.00537896	0.569395	0.931561	0.0322634	0.996653	0.00168006	0.137977	0.39456
DDB_G0287691	abcC3	0.985894	0.00590726	0.997671	0.00113658	0.972443	0.0160571	0.957501	0.0236466	0.992889	0.00434769	0.400325	0.262676	0.959759	0.0224656	0.99837	0.000975945	0.0126325	0.563953
DDB_G0287697	DDB_G0287697	0.967433	0.00846786	0.991849	0.00205187	0.930079	0.0412385	0.686541	0.130908	0.992379	0.0046286	0.645871	0.187784	0.508683	0.11387	0.996904	0.00159993	0.0341267	0.500191
DDB_G0287711	DDB_G0287711	0.993184	0.00388427	0.998975	0.00052541	0.0935141	0.243731	0.835395	0.0864731	0.992075	0.00480698	0.0802816	0.40877	0.976812	0.0142872	0.999146	0.000516501	0.00792761	0.587349
DDB_G0287723	DDB_G0287723	0.98671	0.00574386	0.998817	0.000609317	0.909833	0.0501599	0.889578	0.0618627	0.992393	0.00461851	0.00761986	0.552443	0.8957	0.0416895	0.99824	0.00104286	0.00701188	0.593464
DDB_G0287729	DDB_G0287729	0.99085	0.0047089	0.999227	0.000398267	0.72181	0.0959707	0.960631	0.0220738	0.996298	0.00226749	0.0332685	0.467142	0.0458807	0.217291	0.998678	0.00080151	0.0020582	0.646753
DDB_G0287733	syn7A	0.998168	0.00103476	0.999275	0.000375607	0.934977	0.0384735	0.84192	0.0838001	0.99602	0.00246369	0.946496	0.031539	0.941246	0.029323	0.999484	0.00029648	0.865486	0.0842485
DDB_G0287749	DDB_G0287749	0.998431	0.000881465	0.999421	0.000297518	0.944497	0.0333843	0.954552	0.025939	0.992079	0.00480131	0.0324994	0.469215	0.984645	0.0093345	0.999225	0.000466236	0.0186222	0.540788
DDB_G0287751	DDB_G0287751	0.995316	0.00284027	0.996052	0.00155181	0.960255	0.0238681	0.914808	0.0479004	0.994085	0.00354355	0.836584	0.0975602	0.981794	0.011198	0.998856	0.000693708	0.454724	0.266855
DDB_G0287777	sec61g	0.996864	0.00189297	0.994441	0.001796	0.980003	0.0110155	0.0407855	0.354862	0.994105	0.00353151	0.00194178	0.612813	0.887724	0.0436585	0.995855	0.00189321	0.720973	0.161613
DDB_G0287793	DDB_G0287793	0.990226	0.00488096	0.999056	0.000486028	0.896015	0.0549728	0.947424	0.0304465	0.997127	0.00177288	0.0328651	0.468402	0.578772	0.101371	0.995499	0.00197305	0.000251589	0.705425
DDB_G0287799	DDB_G0287799	0.991432	0.00451686	0.995686	0.00161847	0.958574	0.0248728	0.897416	0.0578194	0.995495	0.00275705	0.779929	0.124406	0.963099	0.0209972	0.998324	0.000999636	0.7751	0.134205
DDB_G0287801	ncstn	0.995027	0.00300634	0.998818	0.000609029	0.925763	0.0433553	0.934156	0.0377538	0.994979	0.00303158	0.881763	0.0726356	0.958463	0.0230364	0.998884	0.000676122	0.200631	0.358544
DDB_G0287817	wdr24	0.993705	0.0036555	0.997569	0.00116969	0.890292	0.0569504	0.863996	0.0741568	0.99192	0.00488756	0.45993	0.24723	0.987347	0.00770833	0.999402	0.000349746	0.0443196	0.483722
DDB_G0287827	pfdn1	0.995728	0.00259799	0.999232	0.000396202	0.900936	0.0532933	0.88795	0.0627249	0.992463	0.00457659	0.0782396	0.411151	0.966774	0.0193878	0.997473	0.00139414	0.00385018	0.622934
DDB_G0287839	DDB_G0287839	0.989916	0.00496567	0.997911	0.00104904	0.486069	0.140514	0.945527	0.0314475	0.997091	0.00179651	0.106273	0.386891	0.133317	0.194584	0.997422	0.00141309	0.358583	0.296482
DDB_G0287841	DDB_G0287841	0.999918	3.85e-05	0.996461	0.00147072	0.936634	0.0375493	0.0339475	0.363712	0.998312	0.000971391	0.379131	0.26944	0.736456	0.0732221	0.990688	0.00276223	0.000644864	0.684339
DDB_G0287845	DDB_G0287845	0.984908	0.00610317	0.998456	0.000798711	0.892413	0.0561952	0.790983	0.102626	0.993198	0.00412919	0.361065	0.273235	0.984561	0.0093919	0.99933	0.000399223	0.836424	0.0981717
DDB_G0287847	DDB_G0287847	0.995672	0.00262816	0.993764	0.00187584	0.972429	0.0160847	0.828676	0.0884987	0.992973	0.0042872	0.768513	0.130496	0.801859	0.0613472	0.998447	0.000933156	0.611952	0.211476
DDB_G0287851	DDB_G0287851	0.993833	0.00359536	0.997831	0.00107804	0.745041	0.0916725	0.945711	0.0313728	0.996344	0.00224445	0.0664482	0.422471	0.968568	0.0185656	0.999263	0.000439353	0.0296295	0.510831
DDB_G0287869	DDB_G0287869	0.998478	0.000852659	0.999173	0.00042622	0.949006	0.0307697	0.00125983	0.460811	0.992845	0.00436531	0.950219	0.029059	0.666299	0.0861992	0.998571	0.000863796	0.226383	0.347189
DDB_G0287881	exoc5	0.997952	0.00116945	0.998964	0.000531561	0.38	0.161439	0.877021	0.0680739	0.991875	0.00491019	0.0017507	0.616049	0.802539	0.0611259	0.998511	0.000900329	0.000410619	0.695578
DDB_G0287897	DDB_G0287897	0.994312	0.00336811	0.998945	0.000543212	0.965405	0.0203454	0.897742	0.0576678	0.996618	0.00206265	0.742814	0.143844	0.958764	0.0228771	0.998472	0.000920972	0.0294655	0.511377
DDB_G0287925	DG1037	0.961418	0.00909153	0.987878	0.0022881	0.869615	0.0634221	0.780269	0.106524	0.991834	0.00492716	0.928636	0.0422909	0.932051	0.0320875	0.997933	0.00119975	0.832069	0.100965
DDB_G0287953	psmD1	0.991246	0.00458337	0.999773	0.000117674	0.467006	0.144221	0.969113	0.0168289	0.996891	0.00192406	0.0409212	0.453899	0.970087	0.0178705	0.998201	0.0010639	0.018625	0.540727
DDB_G0287983	redC	0.995044	0.00299587	0.998525	0.000758697	0.0590719	0.262283	0.94868	0.0296122	0.994306	0.00341764	0.0155689	0.513892	0.942269	0.0290414	0.983708	0.00342056	0.0997032	0.422093
DDB_G0288013	DDB_G0288013	0.989867	0.00498055	0.999872	6.5e-05	0.121238	0.231315	0.822283	0.0912305	0.998393	0.00090636	0.0013384	0.624788	0.81538	0.0587873	0.992409	0.00252922	0.000118889	0.717881
DDB_G0288039	DDB_G0288039	0.990678	0.00475757	0.999184	0.000420944	0.933964	0.0389649	0.137699	0.286155	0.993669	0.00381856	0.807471	0.111464	0.9336	0.0316737	0.999105	0.000540777	0.872391	0.0806475
DDB_G0288047	dnmA	0.964859	0.00876214	0.998741	0.000649912	0.696065	0.100197	0.0366892	0.360163	0.996927	0.0018993	0.864377	0.083159	0.948773	0.0267094	0.996718	0.0016588	0.719599	0.16218
DDB_G0288049	DDB_G0288049	0.995712	0.00260859	0.998725	0.000657757	0.941947	0.0348442	0.895107	0.0590926	0.992601	0.00451603	0.802838	0.113909	0.669843	0.0856628	0.983947	0.00340705	0.519394	0.245297
DDB_G0288057	DDB_G0288057	0.997658	0.00135705	0.998025	0.00100198	0.942054	0.0347554	0.95171	0.0278793	0.996931	0.00189478	0.845684	0.0913342	0.970938	0.017464	0.998522	0.000894573	0.82678	0.10405
DDB_G0288075	DDB_G0288075	0.981813	0.00662135	0.998043	0.000994959	0.932628	0.0397272	0.388167	0.201004	0.992907	0.00433595	0.399424	0.263143	0.938825	0.0301613	0.999007	0.000601981	0.564559	0.231812
DDB_G0288079	DDB_G0288079_ps	0.99523	0.00289197	0.99736	0.00123673	0.900094	0.0536735	0.88962	0.0618412	0.992145	0.00476721	0.832827	0.0994308	0.94539	0.0279044	0.998653	0.000815509	0.778649	0.132845
DDB_G0288081	DDB_G0288081	0.998347	0.000934274	0.997929	0.00104143	0.874721	0.0620108	0.954576	0.025884	0.994049	0.00357429	0.962227	0.0229165	0.948043	0.0269709	0.998617	0.000835642	0.0747708	0.444706
DDB_G0288087	DDB_G0288087	0.992559	0.00411525	0.999494	0.000259806	0.97786	0.0124194	0.986047	0.00728756	0.997423	0.0015655	0.972828	0.0169044	0.95579	0.0240891	0.999468	0.000306201	0.49038	0.255297
DDB_G0288089	DDB_G0288089	0.996891	0.00187411	0.99829	0.000883219	0.944303	0.0335459	0.959999	0.0224015	0.99562	0.00269591	0.495157	0.237733	0.975386	0.0150666	0.999121	0.000529786	0.301319	0.31894
DDB_G0288105	oxct	0.998947	0.00055294	0.999665	0.00017538	0.718357	0.0965486	0.963396	0.0201681	0.991855	0.00491584	0.0426655	0.450722	0.584545	0.100583	0.997475	0.00139339	0.00396765	0.621058
DDB_G0288111	DDB_G0288111	0.99563	0.00265666	0.996952	0.00135057	0.947271	0.0317322	0.354384	0.210939	0.991793	0.00495121	0.823342	0.104489	0.204595	0.1774	0.966742	0.00437933	0.750513	0.146269
DDB_G0288137	DDB_G0288137	0.999618	0.000191999	0.999535	0.000240722	0.897049	0.054622	0.755922	0.113318	0.99638	0.00221712	0.00592818	0.56447	0.927072	0.0336538	0.995867	0.00188917	0.00323831	0.629975
DDB_G0288141	DDB_G0288141	0.997871	0.00122011	0.999502	0.000256132	0.960012	0.0241246	0.911768	0.049827	0.995262	0.00287972	0.0974158	0.393481	0.62023	0.0938855	0.997808	0.00126085	0.0101439	0.575816
DDB_G0288147	DDB_G0288147	0.964913	0.00874239	0.996461	0.00147093	0.00988678	0.307822	0.300069	0.226309	0.991989	0.00485218	0.000400864	0.660944	0.688008	0.0825444	0.996672	0.00167338	0.000475078	0.691969
DDB_G0288161	DDB_G0288161	0.991692	0.00443359	0.999162	0.000432231	0.525489	0.132437	0.984485	0.00840049	0.99521	0.00292005	0.960251	0.0240135	0.577117	0.101669	0.999611	0.000219905	0.289204	0.323767
DDB_G0288175	DDB_G0288175	0.995885	0.00249989	0.990381	0.00215848	0.972048	0.0163573	0.932892	0.0385329	0.994912	0.00307327	0.041552	0.45274	0.98818	0.0070954	0.997034	0.00155503	0.0142214	0.556931
DDB_G0288203	DDB_G0288203	0.996678	0.00202222	0.999431	0.00029252	0.55418	0.127164	0.92225	0.0440321	0.996079	0.00242281	0.575807	0.214594	0.915791	0.0366922	0.999734	0.000147985	0.978073	0.0117495
DDB_G0288297	DDB_G0288297	0.988941	0.00521895	0.997083	0.00131739	0.855403	0.0676791	0.92081	0.0445662	0.992505	0.00455777	0.148383	0.359146	0.956673	0.0237316	0.997668	0.00131626	0.321185	0.310992
DDB_G0288311	DDB_G0288311	0.998377	0.000922508	0.999793	0.000109446	0.964516	0.0209509	0.955268	0.0253271	0.995227	0.00289812	0.912183	0.0536144	0.981224	0.0116041	0.999102	0.000542435	0.879421	0.0757783
DDB_G0288333	purB	0.98841	0.00534156	0.99856	0.000742828	0.17299	0.212421	0.97242	0.0149682	0.993384	0.00401455	0.867346	0.0813544	0.820552	0.0575219	0.993313	0.00240012	0.329527	0.306647
DDB_G0288339	DDB_G0288339	0.995385	0.00280568	0.994467	0.0017932	0.960663	0.0235969	0.865414	0.0735001	0.998968	0.000546963	0.661312	0.181842	0.579308	0.101305	0.984654	0.00335785	0.160809	0.380527
DDB_G0288341	DDB_G0288341	0.996079	0.00240081	0.996644	0.00143369	0.117054	0.233008	0.942289	0.0332344	0.991926	0.0048805	0.0769697	0.412843	0.982047	0.011064	0.998598	0.000848111	0.0363682	0.496344
DDB_G0288343	DDB_G0288343	0.994322	0.00336117	0.998613	0.000716012	0.0539815	0.266144	0.55916	0.158503	0.993581	0.00388312	0.0656488	0.423466	0.976208	0.014606	0.998723	0.000774351	0.0184518	0.541461
DDB_G0288345	DDB_G0288345	0.987549	0.00556756	0.998539	0.000753166	0.0718926	0.255139	0.422705	0.191694	0.99619	0.00234964	0.000405582	0.660658	0.954085	0.0246909	0.9991	0.000544085	0.000551888	0.687922
DDB_G0288369	DDB_G0288369	0.910879	0.0123189	0.997765	0.00110438	0.927229	0.0426703	0.707949	0.125139	0.991782	0.00495686	0.784615	0.121909	0.00456808	0.230447	0.990273	0.00280998	0.000640915	0.684518
DDB_G0288373	efbA	0.763374	0.0175691	0.999874	6.38e-05	0.973079	0.0156557	0.0107149	0.407735	0.995817	0.0025911	0.379824	0.268884	0.955569	0.024171	0.999939	2.88e-05	0.260776	0.334003
DDB_G0288389	DDB_G0288389	0.99552	0.00271437	0.999161	0.000433109	0.961387	0.023082	0.931796	0.0391647	0.994946	0.00305881	0.865063	0.0827595	0.88081	0.0452341	0.996399	0.00174967	0.336424	0.304525
DDB_G0288401	prpf38b	0.997364	0.00155252	0.999197	0.000414178	0.921932	0.0451513	0.960885	0.0218638	0.993068	0.00423513	0.607866	0.202877	0.689712	0.0820623	0.998191	0.0010688	0.800193	0.120568
DDB_G0288407	DDB_G0288407	0.994308	0.00337158	0.998024	0.0010027	0.934653	0.0386226	0.933208	0.0383217	0.993823	0.00371279	0.887053	0.0694762	0.932566	0.0319665	0.995118	0.00205663	0.540238	0.23959
DDB_G0288417	DDB_G0288417	0.989891	0.00497648	0.998443	0.000806819	0.637836	0.111743	0.00103936	0.465309	0.996089	0.00241693	0.00282326	0.597899	0.245878	0.166852	0.999641	0.000206539	0.000319229	0.700919
DDB_G0288425	gemin5	0.990581	0.00478286	0.989773	0.00220458	0.97427	0.0146876	0.965575	0.0189908	0.994032	0.00358281	0.0749984	0.415032	0.731101	0.0743992	0.997443	0.00140537	0.0147369	0.555086
DDB_G0288435	DDB_G0288435	0.979714	0.00695815	0.999144	0.00044417	0.476482	0.142394	0.792639	0.10223	0.995764	0.00261361	0.0294327	0.473838	0.982798	0.0105525	0.999437	0.000323854	0.0102295	0.575072
DDB_G0288447	DDB_G0288447	0.987342	0.00561558	0.998462	0.000795766	0.866219	0.0645359	0.866709	0.0727552	0.996148	0.00237563	0.893368	0.0657543	0.766024	0.068151	0.988637	0.00298716	0.874545	0.0791472
DDB_G0288449	rpc2	0.957961	0.00943077	0.99938	0.000319078	0.262705	0.186052	0.972239	0.0150034	0.993324	0.00405187	0.109224	0.385391	0.958031	0.0231809	0.997664	0.00131967	0.183489	0.368031
DDB_G0288477	DDB_G0288477	0.996191	0.00233719	0.99938	0.000318324	0.841711	0.0715	0.939672	0.0347004	0.995023	0.00300594	0.198031	0.33113	0.981731	0.0112535	0.999221	0.00046983	0.846883	0.0932443
DDB_G0288479	lsm8	0.992761	0.0040435	0.998133	0.000958382	0.952877	0.0285213	0.885065	0.0639316	0.9918	0.00494272	0.762921	0.133425	0.973356	0.0162441	0.997684	0.00130889	0.0300699	0.50953
DDB_G0288481	gchA	0.998932	0.00055938	0.999037	0.000495692	0.206321	0.201534	0.871328	0.0706596	0.993092	0.00421569	0.0106229	0.535311	0.982455	0.0107988	0.994377	0.00221275	0.10065	0.420806
DDB_G0288485	pikD	0.993	0.00395402	0.998169	0.000940808	0.811487	0.0784182	0.906665	0.0523761	0.994595	0.00323302	0.843543	0.092927	0.955832	0.0240481	0.998441	0.000935846	0.891535	0.0690254
DDB_G0288501	ddx42	0.986998	0.00569169	0.998378	0.00084118	0.827791	0.0747155	0.0103164	0.408811	0.993233	0.00410606	0.919291	0.0484198	0.79571	0.0625709	0.995295	0.0020207	0.926893	0.0449968
DDB_G0288513	DDB_G0288513	0.960023	0.0092332	0.9969	0.00136604	0.43833	0.149808	0.518366	0.168779	0.996022	0.00245788	0.215699	0.322324	0.886976	0.0438634	0.997429	0.00141045	0.0154176	0.552115
DDB_G0288549	DDB_G0288549	0.996803	0.0019365	0.991814	0.0020578	0.515372	0.134549	0.944478	0.0322835	0.995395	0.00279812	0.706991	0.162277	0.972637	0.0166172	0.998976	0.000622307	0.198146	0.360444
DDB_G0288555	DDB_G0288555	0.994821	0.00312217	0.997852	0.00107057	0.849078	0.0695809	0.938924	0.0352776	0.99305	0.00424259	0.842874	0.0934342	0.947978	0.0269988	0.998702	0.000787053	0.10111	0.42029
DDB_G0288557	vilA	0.975028	0.00756961	0.995886	0.00158109	0.983275	0.00945145	0.107182	0.30396	0.994605	0.00322215	0.022515	0.49126	0.940022	0.0297243	0.999054	0.000572364	0.00213348	0.645327
DDB_G0288575	DDB_G0288575	0.994911	0.00307294	0.998817	0.000609173	0.196558	0.205196	0.819571	0.0922528	0.995755	0.00261549	0.948585	0.0298505	0.983465	0.0100838	0.99724	0.00148541	0.909749	0.0568352
DDB_G0288589	DDB_G0288589	0.982618	0.00649504	0.998377	0.000842012	0.100224	0.241001	0.781554	0.105927	0.992868	0.00435943	0.00428508	0.580576	0.950671	0.0259948	0.998602	0.000844957	0.00562278	0.604633
DDB_G0288593	DDB_G0288593	0.999145	0.00044587	0.999705	0.00015378	0.832405	0.0736644	0.901474	0.0554852	0.992008	0.00484229	0.00442994	0.578979	0.967467	0.0191091	0.999316	0.000407743	0.00302926	0.632212
DDB_G0288615	DDB_G0288615	0.997925	0.00118563	0.999801	0.000105114	0.986534	0.00754435	0.933183	0.0383921	0.993101	0.00420819	0.978304	0.013415	0.978547	0.0132138	0.999695	0.00017122	0.967047	0.0204819
DDB_G0288623	cbpH	0.945407	0.0104049	0.990901	0.00212589	0.897438	0.0544722	7.33e-13	0.55752	0.99243	0.00459685	0.000517001	0.654665	0.259204	0.163992	0.992421	0.00252722	4.15e-05	0.728268
DDB_G0288627	DDB_G0288627	0.998089	0.00108571	0.998293	0.000881545	0.0964357	0.242274	0.889563	0.0618843	0.995008	0.00301327	0.132596	0.368993	0.982148	0.0109912	0.997822	0.00125228	0.209446	0.355657
DDB_G0288629	DDB_G0288629	0.996897	0.0018656	0.999735	0.000137615	0.98627	0.00773008	0.948312	0.0298667	0.995875	0.00255347	0.699345	0.165413	0.982617	0.010719	0.999101	0.000543143	0.0480796	0.477875
DDB_G0288651	DDB_G0288651	0.994275	0.00338889	0.997437	0.00121268	0.0122351	0.302905	0.857692	0.0769081	0.99805	0.00113791	0.00118718	0.629164	0.595724	0.0988789	0.999522	0.000269847	0.00234261	0.642287
DDB_G0288679	myoE	0.996922	0.00184575	0.999613	0.000200629	0.978141	0.0122373	0.00972782	0.410891	0.997599	0.00145681	0.0124019	0.52619	0.711594	0.0779887	0.996823	0.00162288	0.000474292	0.692083
DDB_G0288683	DDB_G0288683	0.998878	0.000605677	0.999436	0.000291163	0.962226	0.0225192	0.746145	0.115677	0.993939	0.00363536	0.571212	0.216106	0.794783	0.0627288	0.997513	0.0013776	0.0739287	0.445527
DDB_G0288685	fam40	0.992388	0.00417629	0.998926	0.000552793	0.826717	0.0750163	0.596578	0.150673	0.995234	0.00289627	0.666814	0.179719	0.981021	0.0117434	0.999078	0.000560202	0.32066	0.311417
DDB_G0288699	tmem120	0.997812	0.00125597	0.999627	0.000194365	0.963325	0.0217382	0.0873506	0.316061	0.998303	0.000978887	0.904601	0.0586544	0.990029	0.00599336	0.999446	0.000319452	0.964906	0.0220393
DDB_G0288721	DDB_G0288721	0.998507	0.000825151	0.999628	0.000194062	0.980555	0.0107337	0.972713	0.0146854	0.997809	0.00130927	0.931401	0.0406849	0.98019	0.0122905	0.996081	0.0018356	0.875476	0.0783512
DDB_G0288725	DDB_G0288725	0.994311	0.0033691	0.998356	0.000851879	0.905525	0.0517281	0.927299	0.0413194	0.991997	0.00484653	0.717106	0.157118	0.980128	0.0123368	0.999144	0.000516986	0.791476	0.125965
DDB_G0288731	DDB_G0288731	0.865273	0.014427	0.949484	0.00317906	0.332493	0.170245	0.0368404	0.359878	0.99714	0.00177051	1.18e-05	0.703908	0.958967	0.0227877	0.999378	0.000366514	4.06e-05	0.728401
DDB_G0288739	DDB_G0288739	0.996607	0.00206295	0.999351	0.000336812	0.954552	0.0275327	0.79379	0.101758	0.992003	0.00484511	0.766471	0.131458	0.947837	0.0270771	0.998309	0.00100843	0.371393	0.291938
DDB_G0288745	DDB_G0288745	0.234399	0.0259849	0.949508	0.00317131	0.0250457	0.289598	0.000393368	0.484252	0.999887	3.56e-05	0.00150271	0.621063	0.991223	0.00512469	0.999945	2.72e-05	0.000225592	0.707731
DDB_G0288747	DDB_G0288747	0.981606	0.00666193	0.998755	0.000640897	0.483161	0.141055	0.920529	0.0447301	0.992087	0.00479706	0.0249819	0.485913	0.935584	0.0310842	0.998085	0.00112718	0.00120449	0.66469
DDB_G0288753	ndrB	0.993751	0.00363241	0.999743	0.000133175	0.973448	0.0154159	0.946694	0.0307728	0.995319	0.00285207	0.0664661	0.422388	0.755363	0.069966	0.999173	0.000498094	0.00369787	0.624666
DDB_G0288755	gbfA	0.874499	0.0140472	0.99939	0.000312724	0.057527	0.26319	0.591918	0.151331	0.997205	0.00174499	0.000216054	0.673936	0.976476	0.0144873	0.999688	0.000175107	0.000276435	0.703454
DDB_G0288759	tmem14A	0.997332	0.00157132	0.998956	0.000536374	0.802192	0.0805073	0.733911	0.119332	0.992951	0.00429909	0.0334515	0.46677	0.719649	0.0766316	0.997455	0.00140162	0.000719177	0.68104
DDB_G0288811	DDB_G0288811	0.995598	0.00267242	0.992515	0.00200253	0.976507	0.0132639	0.969307	0.0166927	0.992079	0.00480415	0.116245	0.380168	0.712319	0.0779174	0.99715	0.0015132	0.000634565	0.684936
DDB_G0288827	DDB_G0288827	0.988453	0.00533154	0.924308	0.00340885	0.0199369	0.294045	0.902263	0.0550006	0.994958	0.00304977	0.186858	0.33655	0.92409	0.034427	0.997183	0.00150285	0.00935915	0.579291
DDB_G0288831	cox17	0.998982	0.000525309	0.997587	0.0011625	0.633353	0.112357	0.205336	0.256663	0.992831	0.00437998	0.0102386	0.537642	0.463697	0.122372	0.98542	0.00330208	0.000256554	0.704955
DDB_G0288853	DDB_G0288853	0.996448	0.0021726	0.999553	0.000230965	0.967937	0.0187981	0.826137	0.0894373	0.992673	0.00447565	0.816961	0.107366	0.745531	0.0716375	0.998534	0.000886639	0.495702	0.253829
DDB_G0288863	DDB_G0288863	0.99513	0.00294934	0.998717	0.000662031	0.826063	0.0750919	0.71364	0.123719	0.994985	0.00302609	0.886775	0.0696409	0.939945	0.0297671	0.99935	0.000387726	0.0724948	0.447
DDB_G0288867	DDB_G0288867	0.988024	0.00544022	0.998994	0.000517832	0.888186	0.057622	0.93038	0.0399792	0.993621	0.00385582	0.641704	0.189432	0.980235	0.0122648	0.998614	0.000837885	0.422273	0.276714
DDB_G0288875	ndufv1	0.995522	0.00271228	0.999812	9.83e-05	0.768022	0.0878674	0.984705	0.00828492	0.998249	0.00101204	0.108217	0.386097	0.874635	0.0464281	0.998215	0.00105638	0.00678331	0.595561
DDB_G0288877	aarA	0.931337	0.0112842	0.977211	0.00265124	0.20047	0.203334	0.459129	0.182537	0.992067	0.00481404	3.1e-05	0.698372	0.918509	0.0359673	0.998763	0.000751601	0.000256396	0.705007
DDB_G0288895	DDB_G0288895	0.998606	0.000751656	0.999753	0.000128261	0.984822	0.00851014	0.0578852	0.338137	0.995148	0.00294556	0.383281	0.267772	0.873911	0.0465759	0.99923	0.000460233	0.0496854	0.47476
DDB_G0288905	DDB_G0288905	0.983723	0.00630723	0.998695	0.000673846	0.489263	0.139646	0.826327	0.089389	0.992039	0.00482676	0.0168562	0.509535	0.984166	0.00968607	0.999243	0.000452293	0.627377	0.20326
DDB_G0288919	psiI	0.365049	0.0242416	0.996838	0.00138328	0.107083	0.237368	0.933437	0.0381564	0.992172	0.00474588	8.54e-05	0.688115	0.927915	0.0333637	0.999646	0.000203824	4.13e-05	0.728312
DDB_G0288923	upf1	0.989409	0.00510237	0.997505	0.00119034	0.880612	0.0600569	0.0980581	0.309298	0.994718	0.00316227	0.105011	0.387773	0.949053	0.0265764	0.99921	0.000475945	0.000393326	0.696301
DDB_G0288933	cda	0.989222	0.00515069	0.999327	0.000349661	0.936399	0.0376817	0.960212	0.022342	0.992543	0.00454334	0.870386	0.0793722	0.764383	0.0685074	0.996203	0.00180276	0.00669863	0.59624
DDB_G0288937	arpA	0.997918	0.001191	0.99966	0.000178103	0.971727	0.0165594	0.850221	0.0803315	0.995658	0.00266605	0.0841134	0.405781	0.241882	0.167795	0.992668	0.00249779	0.000230303	0.70719
DDB_G0288939	valS2	0.986041	0.00588402	0.997204	0.00128419	0.0274051	0.287601	0.758068	0.112727	0.992729	0.00445116	0.00107846	0.632586	0.471951	0.12097	0.996627	0.00168677	0.000419652	0.694992
DDB_G0288949	DDB_G0288949	0.98958	0.0050575	0.999234	0.000394874	0.456082	0.146633	0.830689	0.0879277	0.99232	0.00466163	0.43028	0.254341	0.983574	0.0100107	0.999045	0.000579405	0.167124	0.376846
DDB_G0288955	DDB_G0288955	0.964639	0.00878936	0.999155	0.000437049	0.966623	0.0196198	9.29e-05	0.503232	0.991795	0.00494556	0.000159212	0.679458	0.364843	0.142704	0.992552	0.00251187	0.000824316	0.676985
DDB_G0288991	DDB_G0288991	0.994534	0.0032658	0.996784	0.00139743	0.810608	0.0785494	0.946539	0.0308482	0.993686	0.00380058	0.0605171	0.428167	0.968621	0.0185101	0.997976	0.0011787	0.0419765	0.487493
DDB_G0289001	pyk3	0.981159	0.00674187	0.999837	8.42e-05	0.974381	0.0145823	0.85026	0.0802867	0.991706	0.00498659	0.920151	0.0480591	0.970819	0.0175005	0.998947	0.000638251	0.539888	0.23985
DDB_G0289019	DDB_G0289019	0.971683	0.00799333	0.998245	0.000905698	0.87655	0.0613039	0.836378	0.0860795	0.992176	0.00474446	0.00486392	0.574561	0.968416	0.0186578	0.998699	0.000789156	0.108882	0.41484
DDB_G0289049	DDB_G0289049	0.992633	0.0040921	0.999495	0.0002595	0.447077	0.148167	0.948441	0.0297652	0.992748	0.00444108	0.287687	0.296127	0.984695	0.00928959	0.999352	0.000386863	0.813817	0.110918
DDB_G0289053	DDB_G0289053	0.998347	0.000936244	0.999291	0.000367253	0.934168	0.0388684	0.634975	0.142567	0.994573	0.00325461	0.161635	0.351051	0.867693	0.047896	0.996429	0.00174233	0.943695	0.0339993
DDB_G0289061	DDB_G0289061	0.997767	0.00128449	0.998872	0.000583086	0.2904	0.180265	0.680106	0.132735	0.993917	0.00365058	0.01716	0.50876	0.974409	0.0156112	0.99897	0.000626186	0.0197139	0.537707
DDB_G0289063	DDB_G0289063	0.997404	0.00153062	0.999098	0.000465816	0.412363	0.154852	0.97057	0.0159715	0.994729	0.00315681	0.0130536	0.523076	0.98449	0.00941739	0.999091	0.000549264	0.0191925	0.539436
DDB_G0289065	DDB_G0289065	0.996656	0.00203743	0.996345	0.00149558	0.9175	0.047099	0.927385	0.0412724	0.99396	0.0036235	0.837163	0.0972649	0.982468	0.0107874	0.999013	0.000598204	0.827374	0.10354
DDB_G0289077	DDB_G0289077	0.988421	0.00533847	0.998596	0.00072381	0.930561	0.0409465	0.930795	0.0397002	0.993675	0.00381041	0.884032	0.0711267	0.878938	0.0456371	0.998718	0.000778015	0.0746495	0.444788
DDB_G0289079	mnat1	0.9971	0.00171833	0.999206	0.000409773	0.647944	0.109752	0.757887	0.112874	0.993532	0.00391509	0.728833	0.151131	0.736688	0.073156	0.997987	0.00117558	0.00716489	0.592284
DDB_G0289095	DDB_G0289095	0.998583	0.000767757	0.998497	0.000776122	0.972721	0.0159608	0.97892	0.0111524	0.99614	0.00238555	0.945421	0.032354	0.855424	0.0506364	0.998073	0.00113287	0.082396	0.43641
DDB_G0289105	DDB_G0289105	0.984999	0.00608623	0.998499	0.000775699	0.763099	0.0887107	0.329264	0.218762	0.994184	0.00350225	0.255369	0.308454	0.255373	0.16451	0.994398	0.00220912	0.000147496	0.714536
DDB_G0289123	DDB_G0289123	0.993302	0.00383517	0.997509	0.00118855	0.942781	0.0343174	0.978059	0.0117965	0.994245	0.00346449	0.0187278	0.502738	0.986772	0.0081135	0.998606	0.000842914	0.150581	0.386265
DDB_G0289149	litaf	0.997446	0.00149618	0.999197	0.000414325	0.965903	0.0200635	0.00781632	0.417916	0.994601	0.00322578	0.304725	0.290983	0.151596	0.190482	0.991193	0.0026959	0.0519428	0.472
DDB_G0289183	DDB_G0289183	0.991872	0.00436839	0.998584	0.000729769	0.820022	0.0763052	0.691192	0.12966	0.992667	0.00448143	0.286752	0.296479	0.983747	0.00991241	0.998995	0.000610559	0.640124	0.197937
DDB_G0289189	psmD10	0.989652	0.00503741	0.996025	0.00155546	0.948771	0.0309001	0.897631	0.0577328	0.99583	0.00258175	0.920386	0.0478425	0.987623	0.00753808	0.998969	0.000626617	0.325452	0.308353
DDB_G0289191	DDB_G0289191	0.994405	0.00332204	0.998648	0.000697433	0.90319	0.0523945	0.922221	0.0440784	0.992181	0.00474018	0.648412	0.186723	0.968759	0.0184359	0.997772	0.00127385	0.409314	0.280599
DDB_G0289197	H2Av3	0.994804	0.00313248	0.998717	0.000662173	0.944547	0.0333302	0.899989	0.0562763	0.991822	0.00493282	0.728822	0.151181	0.938888	0.0301366	0.997764	0.00127773	0.684488	0.179549
DDB_G0289201	mfsd1	0.993342	0.00382143	0.999748	0.000130958	0.208632	0.200839	0.200004	0.258639	0.998064	0.00113103	0.769028	0.130244	0.980586	0.0120895	0.999877	6.93e-05	0.815085	0.10997
DDB_G0289213	DDB_G0289213	0.99596	0.00246238	0.999326	0.000350248	0.887378	0.0578971	0.91235	0.0495802	0.992443	0.00458817	0.360704	0.273399	0.883699	0.0445826	0.998163	0.00108639	0.0673686	0.452123
DDB_G0289227	DDB_G0289227	0.996289	0.00227846	0.996083	0.00154554	0.909179	0.0504439	0.161878	0.274378	0.993141	0.00417191	0.468685	0.245471	0.975529	0.0149817	0.998318	0.00100404	0.685812	0.179152
DDB_G0289247	apm1	0.996139	0.00236467	0.999696	0.000158562	0.778056	0.0855454	0.915043	0.0477854	0.995217	0.0029146	0.00428523	0.580528	0.407146	0.134613	0.998104	0.00111856	0.000435098	0.69415
DDB_G0289249	DDB_G0289249	0.996433	0.00218242	0.99928	0.000373702	0.444584	0.148785	0.980742	0.0101309	0.997888	0.00127587	0.469475	0.245123	0.986506	0.0082413	0.999245	0.000450153	0.869921	0.0820565
DDB_G0289261	DDB_G0289261	0.997289	0.00159665	0.996049	0.00155254	0.8153	0.0775254	0.953938	0.0264028	0.996039	0.00244619	0.717902	0.156771	0.985783	0.00858793	0.999205	0.000477726	0.810878	0.112918
DDB_G0289269	DDB_G0289269	0.996575	0.00208586	0.999559	0.000228068	0.116858	0.233129	0.942972	0.0329394	0.998322	0.00096762	0.0214188	0.49441	0.325563	0.150034	0.987081	0.00314923	0.000256091	0.705059
DDB_G0289303	DDB_G0289303	0.997857	0.00122716	0.999522	0.000247832	0.983493	0.00931288	0.97244	0.0149332	0.997287	0.00166889	0.941714	0.0347793	0.987319	0.00772951	0.999323	0.000403786	0.872325	0.0808407
DDB_G0289309	DDB_G0289309	0.99641	0.00219627	0.998568	0.000738292	0.939319	0.0361552	0.856056	0.077532	0.993903	0.00365734	0.86341	0.0837063	0.963328	0.0209061	0.99896	0.000630709	0.549627	0.236616
DDB_G0289317	DDB_G0289317	0.993822	0.00360087	0.999691	0.00016164	0.46654	0.144392	0.689122	0.130392	0.993047	0.00424855	0.00375807	0.586149	0.78013	0.0651099	0.995834	0.00189836	0.000637692	0.684668
DDB_G0289319	mybQ	0.974955	0.00757479	0.999247	0.000388516	0.588398	0.120514	0.752217	0.114304	0.996998	0.00186079	0.00317298	0.593268	0.979789	0.0125305	0.999474	0.000303089	0.000626518	0.685443
DDB_G0289331	abcG16	0.995276	0.00286621	0.99847	0.000791845	0.915221	0.0481118	0.252928	0.24059	0.996144	0.00238159	0.617338	0.198096	0.98213	0.0110192	0.99766	0.00132147	0.10245	0.41891
DDB_G0289333	DDB_G0289333	0.942468	0.0106393	0.999944	2.93e-05	0.982744	0.00961044	0.00163435	0.455262	0.995835	0.00257612	0.755945	0.137356	0.124437	0.197287	0.998868	0.000685474	0.274907	0.328806
DDB_G0289337	DDB_G0289337	0.990233	0.00487833	0.992976	0.00195879	0.630306	0.11307	0.589845	0.152042	0.992915	0.00433155	0.423958	0.255765	0.860847	0.0493685	0.99593	0.00187289	0.18724	0.365776
DDB_G0289401	DDB_G0289401	0.989826	0.0049921	0.99801	0.00100987	0.912667	0.0490677	0.854677	0.0781579	0.992774	0.00441792	0.674123	0.176117	0.977667	0.0137299	0.998537	0.000884284	0.725152	0.159288
DDB_G0289439	DDB_G0289439	0.998582	0.000770034	0.999462	0.000278277	0.97723	0.0128103	0.07192	0.325586	0.996369	0.00222557	0.712724	0.159354	0.840757	0.053671	0.998808	0.000721374	0.297665	0.32066
DDB_G0289445	prmt2	0.991958	0.00433654	0.999792	0.000109911	0.477746	0.142184	0.046534	0.348926	0.992943	0.0043065	0.00234122	0.60528	0.7704	0.0671517	0.997053	0.00154891	0.000630598	0.685235
DDB_G0289451	tmem167	0.997107	0.00171192	0.99819	0.00093157	0.911212	0.0496114	0.43155	0.189644	0.997187	0.00175654	0.869815	0.0798319	0.990214	0.00584016	0.999553	0.000245165	0.911821	0.055402
DDB_G0289481	glnS	0.993298	0.00383721	0.99911	0.000460304	0.738049	0.0929375	0.947427	0.0304215	0.993975	0.00361842	0.697734	0.166414	0.960278	0.0222143	0.998552	0.000874436	0.906387	0.058503
DDB_G0289535	cog5	0.990908	0.0046867	0.990548	0.0021508	0.952456	0.0288374	0.845695	0.0821568	0.995519	0.00274217	0.0221454	0.492291	0.911766	0.0376951	0.998486	0.00091345	0.00165721	0.654864
DDB_G0289541	vasP	0.95498	0.00965411	0.99996	2.28e-05	0.954194	0.0277668	0.874723	0.0690044	0.997265	0.00169571	0.0189181	0.50181	0.989965	0.00602675	0.999742	0.000141437	0.125732	0.402263
DDB_G0289543	ndrD	0.971485	0.0080229	0.999285	0.000370766	0.766595	0.0881263	0.896324	0.0584464	0.993393	0.00400986	0.00811125	0.549421	0.901635	0.0401782	0.997853	0.00123579	0.00664944	0.596626
DDB_G0289553	act1	0.974681	0.00760786	0.999171	0.000427835	0.234164	0.193782	0.645529	0.140552	0.998977	0.000531404	0.987969	0.00796961	0.681569	0.0836946	0.998933	0.000646403	0.00299556	0.632737
DDB_G0289571	DDB_G0289571	0.992927	0.0039838	0.997972	0.0010244	0.925504	0.0434841	0.889844	0.0617119	0.995361	0.00282245	0.951625	0.0283769	0.97927	0.0128059	0.998998	0.000608586	0.50351	0.250843
DDB_G0289577	DDB_G0289577	0.981659	0.00665698	0.998086	0.000977732	0.402471	0.156624	0.803136	0.0989128	0.99419	0.00349883	0.000482116	0.656501	0.984398	0.00950606	0.996944	0.001584	0.0025983	0.638377
DDB_G0289605	DDB_G0289605	0.986916	0.00570459	0.996488	0.00146445	0.86304	0.0653907	0.0499894	0.345496	0.992293	0.00467885	0.0204364	0.496717	0.9487	0.0267316	0.998664	0.000809085	0.00422835	0.617862
DDB_G0289607	DDB_G0289607	0.994607	0.00323035	0.998453	0.000799832	0.920812	0.0455685	0.862145	0.0750135	0.992097	0.00478712	0.715666	0.157814	0.94289	0.0287802	0.99827	0.00102776	0.0610794	0.460131
DDB_G0289619	DDB_G0289619	0.996979	0.00181083	0.998497	0.000775981	0.940794	0.0354134	0.957852	0.0235271	0.992873	0.00435357	0.841793	0.0941402	0.974911	0.0153162	0.999159	0.000507727	0.891751	0.0686682
DDB_G0289623	pex11	0.994139	0.00344904	0.999633	0.000192104	0.979259	0.0116027	0.960913	0.0218032	0.9966	0.00207598	0.823879	0.104245	0.871499	0.0470473	0.999455	0.000314366	0.952479	0.0287755
DDB_G0289629	DDB_G0289629	0.991877	0.00436498	0.994802	0.00175032	0.93165	0.0403346	0.939598	0.0347971	0.994082	0.00355213	0.853911	0.0881027	0.962628	0.0212425	0.991996	0.00259043	0.759057	0.142755
DDB_G0289637	DDB_G0289637	0.994649	0.00320922	0.99581	0.00159463	0.970407	0.0173707	0.349661	0.21249	0.99342	0.00398792	0.601673	0.205491	0.758218	0.0694131	0.998262	0.00103285	0.460995	0.265022
DDB_G0289645	pemtB	0.99566	0.00263398	0.999584	0.000214087	0.945283	0.0328958	0.969734	0.0164878	0.9927	0.00446555	0.0390002	0.457429	0.878326	0.0457139	0.996992	0.00156778	0.00151246	0.657593
DDB_G0289659	rrpA	0.994799	0.00313445	0.997943	0.0010353	0.881271	0.059769	0.865092	0.0736969	0.992212	0.0047259	0.877775	0.0749686	0.974119	0.0157831	0.999156	0.000509929	0.859462	0.0872638
DDB_G0289679	DDB_G0289679	0.999046	0.000492847	0.999771	0.000118952	0.941928	0.0348619	0.278985	0.232411	0.992895	0.00434476	0.0115951	0.530881	0.476629	0.120295	0.992738	0.00248629	0.000336798	0.699676
DDB_G0289685	DDB_G0289685	0.994864	0.00309907	0.998915	0.000561021	0.72508	0.0955201	0.904812	0.0536287	0.993036	0.00425597	0.445165	0.251322	0.97614	0.0146441	0.998714	0.000780513	0.80979	0.113783
DDB_G0289693	DDB_G0289693	0.999644	0.000182021	0.99967	0.00017326	0.502696	0.136786	4.98e-20	0.561869	0.996024	0.00245594	1.66e-05	0.702126	0.344583	0.146605	0.999947	2.64e-05	0.0100323	0.576399
DDB_G0289703	DDB_G0289703	0.996508	0.00212756	0.999265	0.000381038	0.149351	0.220913	0.744824	0.116109	0.993583	0.00388152	0.0867418	0.403206	0.899157	0.0406423	0.998737	0.000766618	0.11761	0.408489
DDB_G0289719	DDB_G0289719	0.95628	0.00955282	0.998727	0.000656758	0.939053	0.0363322	0.920778	0.044613	0.994251	0.00345414	0.0384354	0.458344	0.934885	0.0312663	0.997879	0.00122599	0.022845	0.528757
DDB_G0289735	DDB_G0289735	0.997665	0.00135209	0.998595	0.000724378	0.929189	0.0415992	0.945935	0.0311979	0.994358	0.00338261	0.878647	0.0745993	0.90173	0.0401507	0.999096	0.000545734	0.0335394	0.501745
DDB_G0289743	DDB_G0289743	0.994466	0.00329245	0.997169	0.00129465	0.410858	0.155224	0.690489	0.129843	0.99487	0.00309142	0.125604	0.373747	0.976462	0.0144968	0.99859	0.000853103	0.0149309	0.554099
DDB_G0289759	DDB_G0289759	0.990198	0.00488622	0.996338	0.00149759	0.699995	0.0994965	0.529309	0.165494	0.993842	0.00369438	0.128758	0.371597	0.9148	0.0369253	0.99776	0.00127949	0.547219	0.237259
DDB_G0289763	forF	0.9166	0.0120182	0.998705	0.000668582	0.303868	0.176729	0.551165	0.160391	0.995648	0.00267355	0.00101851	0.634292	0.984009	0.00977821	0.99959	0.000230624	0.031762	0.50601
DDB_G0289773	DDB_G0289773	0.997126	0.00169615	0.998875	0.00058151	0.966739	0.0195701	0.909423	0.0509968	0.995371	0.00280937	0.90796	0.0564179	0.97073	0.0175553	0.998661	0.000811165	0.887666	0.0717312
DDB_G0289777	DDB_G0289777	0.99472	0.00317033	0.998743	0.000648629	0.95561	0.0268862	0.939024	0.0351819	0.997433	0.00156018	0.885389	0.0702476	0.971545	0.0171637	0.994446	0.00219683	0.787388	0.128188
DDB_G0289789	DDB_G0289789	0.99676	0.00196792	0.999423	0.000296456	0.969723	0.0178253	0.944761	0.0320398	0.996765	0.00196706	0.162171	0.350686	0.983301	0.0102106	0.999079	0.000558133	0.800525	0.120393
DDB_G0289795	DDB_G0289795	0.995042	0.00299786	0.99279	0.00197864	0.791375	0.0825079	0.565228	0.157295	0.991875	0.0049116	0.0329923	0.467884	0.950884	0.0258915	0.997325	0.00145092	0.673751	0.183915
DDB_G0289807	DDB_G0289807	0.994938	0.00305661	0.998117	0.000964576	0.435205	0.150658	0.52272	0.16759	0.993849	0.00369102	0.48097	0.241466	0.837037	0.054461	0.997884	0.0012239	0.166322	0.377745
DDB_G0289815	cupB	0.97637	0.00742083	0.963481	0.00297252	0.537944	0.13037	0.950866	0.0282713	0.992239	0.00471594	0.0220325	0.492702	0.680306	0.0839535	0.98803	0.00305402	0.000174377	0.712062
DDB_G0289831	DDB_G0289831	0.994367	0.00334235	0.998071	0.00098355	0.936787	0.0374698	0.861003	0.075565	0.992536	0.00455054	0.866264	0.0820593	0.863628	0.0488379	0.991426	0.00267163	0.0074753	0.590005
DDB_G0289891	DDB_G0289891	0.987189	0.00564748	0.998489	0.000781465	0.607082	0.116631	0.666422	0.135788	0.994412	0.0033455	0.832369	0.0999687	0.982978	0.0104298	0.998826	0.000710863	0.12438	0.403672
DDB_G0289893	ccdc124	0.996067	0.00240951	0.999372	0.000324032	0.680722	0.103297	0.0169666	0.392125	0.993661	0.0038202	0.975327	0.015145	0.980658	0.0120431	0.999315	0.000408026	0.974427	0.0151443
DDB_G0289909	DDB_G0289909	0.997807	0.00125857	0.999259	0.000383814	0.771859	0.086843	0.977039	0.0123125	0.996394	0.00220439	0.860534	0.0853321	0.980274	0.0122338	0.997156	0.0015112	0.125522	0.402616
DDB_G0289929	DDB_G0289929	0.990186	0.00489018	0.961144	0.00300997	0.932887	0.0395439	0.163908	0.273685	0.993651	0.00383321	0.00226422	0.606775	0.90573	0.0391877	0.997823	0.00125175	0.000220391	0.708091
DDB_G0289931	DDB_G0289931	0.996077	0.00240299	0.998049	0.000991955	0.850172	0.0693297	0.928034	0.0411087	0.994269	0.00344026	0.261504	0.306042	0.941798	0.0291907	0.998365	0.000978421	0.0231658	0.527923
DDB_G0289939	DDB_G0289939	0.996664	0.00203196	0.997963	0.00102774	0.140223	0.224206	0.696679	0.128392	0.995979	0.00249248	0.838388	0.0964767	0.825493	0.056671	0.995837	0.00189754	0.853818	0.0897318
DDB_G0289957	DDB_G0289957	0.996812	0.00192889	0.996922	0.00136048	0.9401	0.0358459	0.81429	0.0945836	0.993305	0.00406584	0.89755	0.0629391	0.840003	0.0539515	0.997831	0.00124737	0.909862	0.0566679
DDB_G0289975	DDB_G0289975	0.991134	0.00461467	0.999135	0.00044707	0.963963	0.0214465	0.937641	0.03599	0.992815	0.00438437	0.787745	0.120425	0.950826	0.0259187	0.997089	0.0015357	0.548265	0.236873
DDB_G0289979	DDB_G0289979	0.996709	0.00200201	0.999212	0.000406391	0.965834	0.0200882	0.975074	0.0133734	0.996718	0.00199024	0.923469	0.0456231	0.960486	0.0221109	0.996753	0.00164587	0.929545	0.0439528
DDB_G0290003	DDB_G0290003	0.991051	0.00464077	0.998364	0.00084729	0.929149	0.0416165	5.53e-08	0.541978	0.992167	0.00475016	0.0195234	0.499811	0.10182	0.202352	0.995191	0.00203928	0.000413747	0.695411
DDB_G0290021	DDB_G0290021	0.995635	0.00265141	0.994956	0.00172819	0.950795	0.029796	0.71158	0.124271	0.998893	0.00057799	0.454555	0.248799	0.927709	0.0334202	0.990984	0.00272679	0.876456	0.0775444
DDB_G0290053	tmem170	0.992935	0.00397805	0.995502	0.00165037	0.573755	0.123408	0.954266	0.0261032	0.991903	0.00489039	0.386438	0.266982	0.965907	0.0198036	0.99873	0.000770679	0.235293	0.343782
DDB_G0290075	DDB_G0290075	0.974027	0.00769477	0.999162	0.000432524	0.141602	0.223606	0.965099	0.0192475	0.997579	0.00147325	0.00527583	0.570458	0.43002	0.129515	0.997458	0.00139956	0.000665672	0.683257
DDB_G0290111	adhfe1	0.960213	0.00920494	0.999104	0.000463203	0.0292178	0.285895	0.955535	0.0250726	0.994627	0.00321852	0.00117308	0.62943	0.974668	0.0154524	0.993485	0.0023695	0.00125345	0.663403
DDB_G0290113	DDB_G0290113	0.993572	0.00371885	0.996652	0.00143185	0.674025	0.104619	0.914719	0.0479922	0.992538	0.00454623	0.074391	0.415536	0.970808	0.0175142	0.999482	0.000298576	0.824252	0.105008
DDB_G0290119	DDB_G0290119_ps	0.991449	0.00451391	0.998099	0.000972203	0.87851	0.0606824	0.913095	0.0490856	0.992118	0.00478001	0.787665	0.120476	0.959572	0.022515	0.998229	0.00104866	0.767901	0.137454
DDB_G0290127	DDB_G0290127	0.998843	0.000624804	0.998621	0.000711474	0.873864	0.0622862	0.431999	0.189396	0.996698	0.00200633	0.784837	0.121756	0.898402	0.0408969	0.996631	0.0016852	0.123393	0.404813
DDB_G0290133	DDB_G0290133	0.99143	0.00451981	0.999847	7.74e-05	0.929552	0.0414527	0.740532	0.117535	0.998536	0.000814919	0.921802	0.0466681	0.990573	0.00557793	0.999459	0.000312668	0.754487	0.14462
DDB_G0290151	DDB_G0290151	0.991506	0.00449864	0.998464	0.000795065	0.948015	0.0313815	0.903336	0.05436	0.992795	0.00439608	0.843471	0.0930287	0.973132	0.0163625	0.997286	0.00146425	0.705402	0.168816
DDB_G0290155	DDB_G0290155	0.998048	0.00111161	0.999591	0.000210055	0.978675	0.011938	0.96975	0.0164538	0.997262	0.0017005	0.924801	0.044788	0.982774	0.0105873	0.998044	0.00114689	0.864388	0.0848277
DDB_G0290213	vps45	0.995425	0.00277858	0.999676	0.000169465	0.438508	0.149674	0.646128	0.140387	0.997619	0.00143727	0.206986	0.327006	0.317934	0.15192	0.999248	0.000448544	0.451243	0.267743
DDB_G0290227	npl4	0.981054	0.00675842	0.998259	0.000897315	0.946864	0.031981	0.0199056	0.385855	0.996387	0.00221077	0.809312	0.110766	0.988089	0.00718686	0.999599	0.000225101	0.907558	0.0580843
DDB_G0290239	DDB_G0290239	0.996509	0.00212578	0.998828	0.000604142	0.910769	0.0497754	0.936106	0.0366551	0.995371	0.00281124	0.880564	0.073434	0.977305	0.0139837	0.998253	0.0010367	0.795068	0.123315
DDB_G0290269	GP138_ps2	0.996907	0.00185769	0.997791	0.00109456	0.935077	0.0384297	0.916755	0.0468629	0.997095	0.00178946	0.921389	0.0471114	0.975323	0.0150949	0.996731	0.00165375	0.768805	0.137225
DDB_G0290273	DDB_G0290273	0.991985	0.00432522	0.9974	0.00122546	0.903587	0.0522597	0.859059	0.076444	0.992836	0.00437559	0.850653	0.0899043	0.290647	0.157681	0.995506	0.00197188	0.820054	0.107632
DDB_G0290289	DDB_G0290289	0.993598	0.00370527	0.995421	0.00166547	0.449017	0.147727	0.938303	0.0356113	0.9952	0.00292369	0.844791	0.0920053	0.929481	0.0328389	0.998536	0.000885191	0.434098	0.273583
DDB_G0290303	bzpP	0.910858	0.0123256	0.999716	0.000148034	0.961333	0.0231374	0.850877	0.079905	0.997034	0.00184254	0.058041	0.431358	0.968943	0.0183385	0.999385	0.000361917	0.00971691	0.577823
DDB_G0290327	gtf2a1	0.998447	0.000869126	0.99959	0.000210675	0.96335	0.0216798	0.129163	0.290696	0.992106	0.00478428	0.652872	0.18493	0.984312	0.00958106	0.999687	0.000175973	0.867379	0.0832863
DDB_G0290349	DDB_G0290349	0.997357	0.00155628	0.999121	0.000455228	0.393574	0.1588	0.930603	0.0397701	0.9946	0.0032294	0.796921	0.11681	0.986631	0.00818749	0.999255	0.000444233	0.777285	0.133522
DDB_G0290411	DDB_G0290411	0.963261	0.00892376	0.999171	0.000427689	0.859126	0.0665259	0.956612	0.0243257	0.997919	0.00124556	0.0191076	0.501145	0.938052	0.0304475	0.99763	0.00133228	0.502915	0.250981
DDB_G0290427	DDB_G0290427	0.95797	0.00942778	0.999115	0.000458127	0.46457	0.144864	0.872192	0.0702239	0.994119	0.00352806	0.24861	0.310249	0.541199	0.108424	0.995844	0.00189511	0.00134401	0.661281
DDB_G0290439	gacW	0.963748	0.00887489	0.995317	0.00168204	0.701579	0.0991878	0.949562	0.0291773	0.995925	0.00252307	0.678757	0.174428	0.927493	0.033505	0.998079	0.00113046	0.0384894	0.493684
DDB_G0290451	shkE	0.99527	0.00286924	0.999375	0.000322386	0.899013	0.0540263	0.972048	0.015178	0.997181	0.00175885	0.0923961	0.397582	0.912131	0.0375951	0.998436	0.000937822	0.0110275	0.571207
DDB_G0290467	pks27	0.990953	0.0046744	0.998541	0.000751749	0.0318741	0.282764	3e-05	0.514193	0.997273	0.00169089	0.0493737	0.44143	0.916358	0.0366124	0.997549	0.00136259	0.0262329	0.519307
DDB_G0290471	DDB_G0290471	0.992818	0.00401804	0.991388	0.00209285	0.15618	0.218588	0.858848	0.0765321	0.995572	0.00272365	0.678138	0.174683	0.82805	0.0561878	0.998233	0.00104743	0.125949	0.402175
DDB_G0290493	gxcHH	0.989769	0.00500645	0.999234	0.000394726	0.91976	0.0461102	0.903757	0.0541384	0.995698	0.00265109	0.903972	0.0593164	0.238559	0.169004	0.997292	0.00146192	0.0237431	0.526506
DDB_G0290507	DDB_G0290507	0.988481	0.00532233	0.974283	0.00272263	0.934922	0.038491	0.910207	0.0505694	0.99323	0.0041076	0.872379	0.0780249	0.985138	0.00899626	0.999159	0.000507972	0.60735	0.213887
DDB_G0290547	DDB_G0290547	0.998701	0.000708567	0.998725	0.000658184	0.962112	0.0225757	0.962514	0.0206438	0.992678	0.00447276	0.863395	0.0837559	0.975478	0.01501	0.999322	0.000404069	0.0247415	0.523453
DDB_G0290573	DDB_G0290573	0.998038	0.00111713	0.999062	0.000482811	0.202804	0.202404	0.0320717	0.367514	0.992406	0.00460985	0.877402	0.0751795	0.984752	0.00925744	0.997803	0.0012633	0.492514	0.254875
DDB_G0290635	DDB_G0290635	0.994394	0.0033265	0.998896	0.000571201	0.944429	0.0334652	0.00266798	0.44586	0.996681	0.00202223	0.0280122	0.477533	0.521432	0.111787	0.992243	0.00255557	0.010439	0.573737
DDB_G0290639	DDB_G0290639	0.989181	0.00516005	0.997746	0.00111137	0.00953052	0.308673	0.866975	0.0726234	0.993673	0.0038153	0.00497561	0.573418	0.71342	0.0777755	0.982686	0.00348649	0.00169561	0.654005
DDB_G0290667	DDB_G0290667	0.98786	0.00548892	0.986906	0.00233541	0.864585	0.0649604	0.330055	0.218624	0.993439	0.00397532	0.00732639	0.554455	0.478429	0.11994	0.99784	0.00124247	0.796811	0.122323
DDB_G0290671	rabggtb	0.966643	0.00855777	0.998934	0.00054902	0.931255	0.0405417	0.878937	0.0671228	0.992164	0.00475443	0.175089	0.34243	0.924435	0.0343536	0.998932	0.000647043	0.0502183	0.473613
DDB_G0290681	DDB_G0290681	0.995732	0.0025964	0.993647	0.00189194	0.391923	0.158991	0.871892	0.0703765	0.992353	0.00464441	0.81386	0.108943	0.949742	0.0263279	0.998836	0.000704957	0.305836	0.317139
DDB_G0290687	mhkC	0.998386	0.000915634	0.999837	8.47e-05	0.835712	0.0728819	0.904416	0.0538282	0.995587	0.00271255	0.971907	0.0174578	0.975309	0.0151043	0.998209	0.00106006	0.942089	0.0354903
DDB_G0290713	DDB_G0290713	0.994223	0.00340973	0.996757	0.00140537	0.929341	0.0415216	0.849758	0.0805108	0.995257	0.00288708	0.859063	0.0856796	0.90199	0.0400592	0.995777	0.00191414	0.6271	0.203381
DDB_G0290723	mkcB	0.983864	0.00628668	0.999736	0.000137143	0.261392	0.186551	0.924224	0.0431818	0.991687	0.00499935	0.000653043	0.648049	0.979469	0.0126891	0.999644	0.000204987	0.00707558	0.592875
DDB_G0290737	pks34	0.993994	0.00352419	0.998974	0.000526143	0.17397	0.211889	0.731616	0.119685	0.992718	0.00446123	0.0602927	0.428413	0.919947	0.0356441	0.997794	0.00126593	0.0115152	0.569305
DDB_G0290739	DDB_G0290739	0.989706	0.00502086	0.997586	0.00116282	0.934394	0.0387279	0.943392	0.0328177	0.993801	0.00372776	0.709656	0.16094	0.444124	0.126379	0.985523	0.00328605	0.408735	0.280834
DDB_G0290743	CYP514A1	0.978728	0.00709806	0.998066	0.000985686	0.769338	0.08759	0.330934	0.218212	0.995624	0.00269034	0.00219292	0.608048	0.970606	0.0176147	0.997231	0.00148969	0.0035403	0.626341
DDB_G0290747	DDB_G0290747_ps	0.996181	0.00234325	0.997322	0.00124896	0.945446	0.0327958	0.945284	0.031621	0.995218	0.00291278	0.843188	0.0932822	0.990954	0.00530545	0.999641	0.000206152	0.598228	0.218234
DDB_G0290759	eIF2b4	0.996108	0.00238223	0.999481	0.000267912	0.622665	0.114016	0.94894	0.0294333	0.997066	0.00182197	0.0156316	0.513574	0.857033	0.0501877	0.999421	0.000334561	0.00455471	0.614037
DDB_G0290773	DDB_G0290773	0.996867	0.00188908	0.999121	0.000455373	0.961012	0.023401	0.93108	0.0395375	0.994879	0.00308415	0.863803	0.0835573	0.968832	0.0183988	0.997748	0.00128391	0.765917	0.138657
DDB_G0290821	DDB_G0290821	0.993876	0.0035774	0.998496	0.000776825	0.935796	0.0380258	0.940443	0.0342395	0.992646	0.00449296	0.240333	0.312597	0.866783	0.0480633	0.9982	0.00106443	0.00199773	0.648056
DDB_G0290841	DDB_G0290841	0.997724	0.0013118	0.999605	0.00020386	0.946287	0.0322565	0.939446	0.0348697	0.995833	0.00257987	0.373933	0.270399	0.905648	0.0392231	0.998914	0.00065767	0.136805	0.39527
DDB_G0290879	DDB_G0290879	0.99029	0.0048659	0.999456	0.000282168	0.00359467	0.321593	0.968007	0.017378	0.993368	0.00402703	0.00221778	0.607497	0.936777	0.0307504	0.994508	0.00218502	0.000282941	0.70311
DDB_G0290887	DDB_G0290887	0.997746	0.00129649	0.999411	0.000302383	0.95829	0.0250931	0.966194	0.0185691	0.995622	0.00269406	0.868424	0.0806447	0.976736	0.0143396	0.995202	0.00203678	0.783128	0.130289
DDB_G0290891	gacL	0.995395	0.00279956	0.99845	0.000802631	0.780446	0.0850131	0.814591	0.0943868	0.993139	0.00417343	0.141633	0.362767	0.982727	0.0106448	0.998377	0.000972231	0.011175	0.570774
DDB_G0290895	DDB_G0290895	0.999104	0.000467401	0.998706	0.000667728	0.971613	0.0166666	0.818903	0.0925706	0.993784	0.00373442	0.798368	0.115913	0.454887	0.124239	0.976586	0.00388988	0.614411	0.209905
DDB_G0290901	gefK	0.988862	0.00524108	0.99609	0.00154434	0.943458	0.0339316	0.863727	0.0742445	0.997599	0.00145956	0.102817	0.38971	0.943849	0.0284452	0.997118	0.00152482	0.621265	0.206525
DDB_G0290913	mcfS	0.996607	0.00206234	0.998649	0.000696865	0.589575	0.120308	0.938524	0.03554	0.99381	0.00372278	0.537804	0.225044	0.988736	0.00674601	0.999007	0.000601537	0.320986	0.311162
DDB_G0290943	pks39	0.999556	0.000227267	0.99984	8.25e-05	0.985098	0.00827005	0.842876	0.0834123	0.993742	0.00376105	0.821343	0.105655	0.313876	0.152942	0.997352	0.00144212	0.0470802	0.479985
DDB_G0290957	cprA	0.999131	0.000449886	0.985689	0.0023825	0.567891	0.124548	0.0708882	0.32634	0.998352	0.000960121	1.28e-05	0.703397	0.963372	0.0208821	0.999488	0.000293658	0.000264523	0.704272
DDB_G0290977	DDB_G0290977	0.994942	0.00305364	0.999226	0.000399299	0.894029	0.0556832	0.028865	0.371492	0.993464	0.00396113	0.847378	0.0908194	0.987361	0.0076942	0.999204	0.000479507	0.787905	0.12779
DDB_G0290981	CYP513A2_ps	0.998182	0.00102415	0.999588	0.000211916	0.977094	0.0128267	0.892093	0.0607014	0.992237	0.00471736	0.853575	0.0884039	0.953923	0.0247486	0.997352	0.00144288	0.719169	0.16235
DDB_G0291003	DDB_G0291003	0.996148	0.00235973	0.999387	0.000314392	0.975872	0.013644	0.971447	0.0155594	0.994795	0.00313129	0.0783207	0.411066	0.978538	0.0132288	0.998594	0.000850147	0.118172	0.408227
DDB_G0291017	DDB_G0291017	0.999082	0.000476717	0.999767	0.000120555	0.988718	0.00601771	0.945228	0.0316706	0.995697	0.00265295	0.926377	0.0437829	0.980457	0.0121616	0.998045	0.00114602	0.874697	0.0789491
DDB_G0291041	DDB_G0291041	0.973063	0.00782137	0.996388	0.00148823	0.880308	0.0601457	0.756381	0.11317	0.995959	0.00250206	0.190553	0.334988	0.91944	0.0358128	0.998198	0.00106565	0.0613582	0.459655
DDB_G0291073	DDB_G0291073	0.98774	0.00552274	0.990318	0.00216498	0.898458	0.0542236	1.08e-05	0.522176	0.998116	0.0010925	0.0668285	0.421723	0.655183	0.0881676	0.995815	0.00190541	0.000283909	0.702977
DDB_G0291075	warA	0.994713	0.00317476	0.998514	0.0007641	0.915034	0.0481827	0.433947	0.188902	0.992156	0.00476011	5.06e-05	0.693771	0.904691	0.0394365	0.999503	0.000281451	0.00373011	0.624371
DDB_G0291097	vps33	0.994122	0.003458	0.998465	0.000794226	0.250709	0.190004	0.779093	0.107096	0.99636	0.00223187	0.00954317	0.54127	0.1281	0.195963	0.996335	0.00176863	0.0019823	0.648316
DDB_G0291099	DDB_G0291099	0.987886	0.0054809	0.998536	0.000753733	0.930045	0.0412813	0.957913	0.0234974	0.996104	0.00240909	0.0429189	0.450333	0.160703	0.188176	0.997702	0.00130137	0.000759646	0.679412
DDB_G0291109	DDB_G0291109	0.997342	0.00156457	0.998522	0.000759835	0.684643	0.102618	0.910217	0.0505468	0.992286	0.00468458	0.203547	0.329205	0.965378	0.0200251	0.997213	0.00149438	0.712966	0.165522
DDB_G0291119	DDB_G0291119	0.993837	0.00359386	0.997417	0.00122064	0.823845	0.0757613	0.860599	0.0757845	0.992943	0.00430502	0.89292	0.0661474	0.960978	0.0219049	0.997932	0.00120079	0.870968	0.0817365
DDB_G0291123	glpD	0.373162	0.0241426	0.997922	0.00104421	0.0333294	0.281223	1.96e-13	0.558526	0.993123	0.00418708	0.000292316	0.668009	0.946168	0.0276408	0.999757	0.00013367	0.001901	0.649682
DDB_G0291129	ndufa6	0.997469	0.00147749	0.998083	0.000978866	0.960939	0.0234663	0.954538	0.0259937	0.994528	0.00327958	0.0238156	0.488494	0.870497	0.0472804	0.996895	0.00160372	0.00205543	0.646865
DDB_G0291147	DDB_G0291147	0.990474	0.0048122	0.990565	0.00214953	0.943685	0.0338328	0.917606	0.0463774	0.993044	0.00425152	0.891457	0.0670397	0.940242	0.0296448	0.998649	0.000817393	0.0737322	0.445691
DDB_G0291155	DDB_G0291155	0.987164	0.00565425	0.999644	0.000186529	0.973538	0.015302	0.98801	0.0062175	0.998558	0.000788689	0.965034	0.0207935	0.752255	0.0707096	0.999737	0.00014612	0.964386	0.0223359
DDB_G0291173	ndufv2	0.997265	0.00161509	0.999461	0.000278577	0.934109	0.0388947	0.988914	0.0058276	0.994256	0.00344895	0.0295597	0.473474	0.980102	0.0123572	0.998474	0.00091954	0.00550178	0.605653
DDB_G0291183	dhx8	0.990459	0.00481989	0.998742	0.000649627	0.922842	0.0447627	0.699115	0.127783	0.993542	0.0039119	0.00367928	0.587087	0.97194	0.016977	0.997124	0.00152261	0.002692	0.636489
DDB_G0291187	DDB_G0291187	0.98866	0.0052874	0.999112	0.000459433	0.975187	0.0141116	0.92343	0.0436174	0.995193	0.00292914	0.905805	0.0577342	0.942435	0.0289403	0.999186	0.000490843	0.898445	0.0632009
DDB_G0291201	ctrC	0.982454	0.00653364	0.999722	0.000145404	0.813814	0.0777672	0.966548	0.0184058	0.996526	0.00211772	0.0295178	0.473619	0.980397	0.0121822	0.999706	0.000165968	0.0210576	0.533396
DDB_G0291205	DDB_G0291205	0.941797	0.0106811	0.99903	0.000499772	0.947482	0.0316213	0.416987	0.193889	0.99317	0.00415517	0.00719832	0.554995	0.750419	0.0709599	0.998212	0.00105778	0.0040343	0.620243
DDB_G0291227	ctrA	0.0299616	0.0298319	0.997871	0.00106434	0.591712	0.119864	0.922141	0.0441247	0.993073	0.00423066	0.0678687	0.42064	0.615004	0.0947386	0.997533	0.00136833	0.000560366	0.687658
DDB_G0291239	ubpA	0.997603	0.00138838	0.997512	0.00118758	0.972946	0.0157811	0.950721	0.0283755	0.994715	0.0031641	0.138585	0.364849	0.9712	0.0173319	0.999454	0.000315382	0.933167	0.041135
DDB_G0291249	rrpB	0.986533	0.00579067	0.991819	0.00205672	0.0682703	0.256713	0.0999	0.308079	0.992222	0.00472306	0.0500807	0.440473	0.913625	0.0373074	0.996168	0.00181252	0.00689136	0.594442
DDB_G0291259	DDB_G0291259	0.993603	0.00370275	0.998297	0.000879594	0.613369	0.11578	0.119358	0.296153	0.996625	0.00205595	0.0201519	0.497392	0.958412	0.0230563	0.99936	0.00038052	0.247391	0.339236
DDB_G0291265	gloA	0.997987	0.0011431	0.9991	0.00046509	0.979775	0.0111385	0.936887	0.0363457	0.992347	0.00465016	0.756584	0.136906	0.911507	0.0377702	0.985702	0.0032722	0.0244069	0.524691
DDB_G0291267	dst3	0.995775	0.00256376	0.99955	0.000232186	0.545743	0.128941	0.870266	0.0712696	0.995365	0.00281498	0.226928	0.317178	0.065326	0.211172	0.994742	0.00213405	0.581384	0.22388
DDB_G0291271	eIF2b2	0.995884	0.00250044	0.999375	0.000322536	0.462049	0.145337	0.965378	0.019087	0.995157	0.00294191	0.00935929	0.542354	0.762448	0.0688267	0.99861	0.000840496	0.0043651	0.615761
DDB_G0291275	DDB_G0291275	0.910417	0.0123853	0.999372	0.00032448	0.869354	0.0635052	0.730145	0.119944	0.992936	0.00431831	0.00202359	0.611612	0.824084	0.0567936	0.994162	0.00225278	0.000494061	0.690909
DDB_G0291283	sptB	0.998551	0.000792422	0.99925	0.000387337	0.420695	0.153424	0.799413	0.100182	0.998125	0.00108182	0.214653	0.322784	0.989849	0.00610115	0.999729	0.000152101	0.0139203	0.558021
DDB_G0291303	frmA	0.928824	0.011402	0.998429	0.000814212	0.945276	0.0329049	0.262911	0.237433	0.992434	0.00459396	0.0988267	0.392517	0.895671	0.0416991	0.999153	0.000511637	0.359563	0.296149
DDB_G0291348	DDB_G0291348	0.98329	0.00638881	0.994792	0.00175195	0.782333	0.0845225	0.665619	0.136061	0.993833	0.00370109	0.213003	0.323702	0.915511	0.0367723	0.978876	0.00373975	0.0264066	0.518909
DDB_G0291358	cct2	0.994183	0.00342764	0.999445	0.00028711	0.150441	0.220614	0.930761	0.0397235	0.994028	0.00358621	0.00092396	0.637513	0.785722	0.0641813	0.996198	0.00180351	0.000565211	0.68757
DDB_G0291370	DDB_G0291370	0.988929	0.00522336	0.999912	4.55e-05	0.988102	0.00636593	0.780821	0.106225	0.998355	0.000956443	0.392684	0.265015	0.990953	0.00531476	0.999791	0.000113839	0.473555	0.261397
DDB_G0291372	dimB	0.9917	0.00443128	0.999107	0.000462188	0.886423	0.0582383	0.115034	0.299373	0.992041	0.00482393	0.0023075	0.606007	0.982471	0.0107817	0.999567	0.000240699	0.0253708	0.521421
DDB_G0291384	DDB_G0291384	0.995354	0.00282245	0.998965	0.000531269	0.950423	0.0299559	0.983395	0.0090006	0.995246	0.00289076	0.418073	0.25713	0.979525	0.0126483	0.999419	0.000336861	0.144211	0.390734
DDB_G0291390	nup98	0.997102	0.0017162	0.99953	0.000243596	0.902553	0.0527316	0.961326	0.0213418	0.994474	0.0033064	0.0607294	0.428003	0.980931	0.011786	0.9987	0.000788201	0.0653506	0.454623
DDB_G0291400	DDB_G0291400	0.996589	0.00207383	0.998586	0.000728492	0.810123	0.0787139	0.693773	0.129042	0.99528	0.00287235	0.879059	0.0743884	0.973949	0.0158897	0.996969	0.00157566	0.686451	0.178698
DDB_G0291412	srp72	0.997816	0.00125249	0.99678	0.00139921	0.708462	0.0982756	0.444353	0.186393	0.99294	0.00431241	0.842774	0.0935859	0.972063	0.0169043	0.999077	0.000560431	0.0327773	0.50385
DDB_G0291440	coq6	0.981382	0.00670916	0.998548	0.000748916	0.0364893	0.278725	0.949043	0.0293564	0.992753	0.00443531	0.013944	0.519987	0.945555	0.0278641	0.99571	0.00192683	0.000410596	0.695606
DDB_G0291476	DDB_G0291476	0.0632414	0.0288593	0.996972	0.00134507	0.904416	0.052078	3.69e-10	0.551091	0.997708	0.00138599	5.75e-06	0.706028	0.767035	0.067954	0.999892	5.98e-05	0.0360476	0.497203
DDB_G0291478	DDB_G0291478	0.963883	0.00886469	0.998169	0.000940527	0.960241	0.0239004	0.156987	0.276533	0.993907	0.00365396	0.891063	0.0673718	0.98085	0.0118604	0.997466	0.0013962	0.0403716	0.49064
DDB_G0291482	gloB2	0.951418	0.00994838	0.999348	0.000337551	0.982038	0.0100219	0.987607	0.0064346	0.997734	0.00136868	0.263314	0.305239	0.852446	0.0512202	0.988606	0.00299025	0.00104724	0.669711
DDB_G0291494	DDB_G0291494	0.980585	0.0068258	0.998065	0.000986824	0.962572	0.0222351	0.739369	0.117879	0.992296	0.00467742	0.590995	0.209474	0.850029	0.0517617	0.984214	0.00338047	0.836776	0.0980405
DDB_G0291512	epnA	0.998266	0.000979313	0.999568	0.000223012	0.743528	0.0920464	0.00794171	0.417423	0.993856	0.00368766	0.195472	0.332324	0.491422	0.117446	0.99934	0.000392922	0.00851002	0.583946
DDB_G0291516	DDB_G0291516	0.942506	0.0106351	0.997187	0.00128843	0.809255	0.078961	0.000170018	0.495069	0.997198	0.00174962	0.000257365	0.670519	0.75423	0.0702957	0.989645	0.00288421	0.000214542	0.708602
DDB_G0291528	iptB	0.99579	0.00255462	0.98864	0.00225725	0.756849	0.0900257	0.670065	0.135089	0.992645	0.0044944	0.842511	0.0937877	0.838383	0.0542192	0.996583	0.00169784	0.89789	0.0634418
DDB_G0291534	DDB_G0291534	0.990557	0.00478984	0.9996	0.00020587	0.0544643	0.265723	0.923557	0.0435487	0.994318	0.00340891	0.106238	0.386979	0.96822	0.0187818	0.998065	0.00113667	0.0362416	0.496631
DDB_G0291536	gnrB	0.992043	0.00430833	0.998385	0.000836874	0.251163	0.189837	0.44625	0.185725	0.993227	0.00411068	0.0064578	0.560125	0.877641	0.0458354	0.997777	0.00127191	0.00119712	0.664926
DDB_G0291552	DDB_G0291552	0.997588	0.0013974	0.998017	0.00100686	0.940619	0.0355373	0.904912	0.05354	0.996207	0.00232736	0.882793	0.072046	0.984394	0.00952486	0.999157	0.000508951	0.846983	0.0931793
DDB_G0291576	DDB_G0291576	0.998206	0.00100957	0.999288	0.000369303	0.961292	0.0231705	0.957103	0.0238844	0.994961	0.00304615	0.92688	0.0434713	0.977913	0.0136068	0.990532	0.00277792	0.759315	0.142586
DDB_G0291604	DDB_G0291604	0.995378	0.00281178	0.998473	0.000789744	0.987063	0.00718142	0.624027	0.144379	0.995619	0.00269776	0.00553384	0.567867	0.873831	0.0465987	0.996752	0.00164652	0.0024409	0.64071
DDB_G0291628	DDB_G0291628	0.99498	0.00302874	0.983918	0.00244927	0.806169	0.0795934	0.886156	0.0635863	0.991775	0.0049611	0.702299	0.164166	0.473795	0.120652	0.997619	0.00133645	0.364233	0.294574
DDB_G0291640	DDB_G0291640	0.909061	0.0124658	0.978709	0.00260745	0.0694146	0.256471	0.959206	0.0229349	0.997222	0.00173571	0.804033	0.11306	0.205574	0.177129	0.955116	0.00479022	0.000748851	0.679782
DDB_G0291652	shmt2	0.994003	0.00352022	0.9987	0.000671143	0.863208	0.0653168	0.985859	0.00749459	0.994326	0.00340015	0.9623	0.0228168	0.452756	0.12473	0.995521	0.00196926	0.0144161	0.556298
DDB_G0291654	DDB_G0291654	0.991524	0.00449163	0.927757	0.00337969	0.29322	0.179243	0.954969	0.0255788	0.995347	0.00283543	0.0419748	0.452043	0.866269	0.0481714	0.985077	0.00333271	0.00628736	0.599265
DDB_G0291658	DDB_G0291658	0.995238	0.00288793	0.997656	0.00114125	0.89195	0.0563292	0.906103	0.0527133	0.992311	0.00466594	0.803196	0.11361	0.970392	0.0177287	0.996796	0.0016313	0.286542	0.325151
DDB_G0291664	DDB_G0291664	0.979044	0.00704649	0.998491	0.000779639	0.640598	0.110983	1.03e-09	0.549603	0.997357	0.00159987	0.000377229	0.662903	0.980886	0.0118233	0.995567	0.00195969	4.75e-05	0.727442
DDB_G0291670	DDB_G0291670	0.994626	0.00322102	0.999313	0.000356709	0.986489	0.00758185	0.709935	0.124686	0.993375	0.0040208	0.0362839	0.462206	0.961584	0.0217002	0.997885	0.00122338	0.0722746	0.447164
DDB_G0291700	DDB_G0291700	0.970877	0.00810713	0.999927	3.82e-05	0.920324	0.045787	0.977744	0.0120162	0.992872	0.00435503	0.000172928	0.67826	0.892025	0.0425488	0.998767	0.000748465	0.000212099	0.708832
DDB_G0291714	abcB3	0.939161	0.0108618	0.982798	0.00248987	0.86677	0.064343	0.0320011	0.367654	0.996579	0.00209356	0.000135514	0.68194	0.888312	0.043495	0.997904	0.00121451	0.006976	0.593709
DDB_G0291720	DDB_G0291720	0.98464	0.00615676	0.993751	0.00187704	0.960064	0.0240608	0.279329	0.232195	0.992842	0.00436825	0.000863152	0.639677	0.947068	0.0273406	0.998361	0.000980013	0.113642	0.411454
DDB_G0291726	DDB_G0291726	0.997326	0.00157431	0.99928	0.000373116	0.947494	0.0316028	0.154575	0.278304	0.994834	0.00310953	0.133378	0.368363	0.928613	0.0331389	0.999226	0.000465462	0.00428625	0.616814
DDB_G0291734	ppil3	0.994033	0.00350281	0.998183	0.000935767	0.722059	0.095923	0.944639	0.0321375	0.993945	0.00363198	0.776625	0.126134	0.979192	0.0128364	0.998005	0.00116711	0.0337582	0.500969
DDB_G0291754	DDB_G0291754	0.996507	0.00212815	0.999223	0.000400627	0.578807	0.122211	0.983591	0.00888813	0.996477	0.00215052	0.0912501	0.398451	0.584027	0.100714	0.994136	0.00225885	0.00205228	0.646939
DDB_G0291768	DDB_G0291768	0.992523	0.00412988	0.999232	0.000396349	0.984704	0.00852853	0.905561	0.0530271	0.995074	0.00298579	0.819148	0.106483	0.844113	0.0529632	0.997421	0.00141347	0.0242875	0.525146
DDB_G0291782	DDB_G0291782	0.937488	0.0109512	0.997869	0.00106552	0.111065	0.235429	0.318284	0.221458	0.995352	0.00283173	0.0123716	0.526554	0.919414	0.0358281	0.999131	0.000523764	0.0180906	0.542315
DDB_G0291788	adprt3	0.99074	0.00473943	0.998442	0.000807238	0.962394	0.0224059	0.979894	0.0105311	0.99384	0.00369606	0.693022	0.168522	0.952835	0.0252026	0.997969	0.00118356	0.000615217	0.685799
DDB_G0291792	DDB_G0291792	0.996693	0.00201244	0.997445	0.00121052	0.866129	0.0645722	0.799707	0.100131	0.993511	0.00392147	0.826855	0.102933	0.984113	0.00971683	0.998005	0.00116729	0.834009	0.0996731
DDB_G0291804	ddx6	0.998248	0.000988063	0.999762	0.000122979	0.974117	0.0148512	0.365107	0.206912	0.992126	0.00477148	0.97857	0.0130207	0.904348	0.0394812	0.999615	0.000217924	0.978323	0.0111578
DDB_G0291836	DDB_G0291836	0.996352	0.00223517	0.997412	0.00122263	0.882542	0.059516	0.949906	0.0288171	0.993316	0.00405343	0.843564	0.092876	0.932561	0.0319732	0.995937	0.00186997	0.906257	0.0587519
DDB_G0291848	CSN3	0.99738	0.00154348	0.999266	0.000380012	0.361885	0.164484	0.938879	0.0353014	0.993652	0.00382996	0.0190445	0.501411	0.815679	0.0587074	0.997813	0.00125683	0.000387253	0.696578
DDB_G0291866	ndufab1	0.999762	0.000125593	0.999888	5.69e-05	0.901231	0.0532057	0.977447	0.0120536	0.997936	0.0012331	0.00842339	0.547534	0.592398	0.0993886	0.995856	0.00189294	0.0012195	0.664284
DDB_G0291870	rpl13	0.998885	0.000594708	0.999969	1.6e-05	0.984236	0.0088382	0.0652572	0.331365	0.992728	0.00445404	0.431336	0.253968	0.000177797	0.235582	0.996755	0.00164521	0.499511	0.252368
DDB_G0291892	DDB_G0291892	0.994954	0.00304221	0.997968	0.00102571	0.962664	0.0221777	0.938803	0.0353253	0.994443	0.00333306	0.123693	0.37482	0.900304	0.0404366	0.998275	0.001026	0.00404257	0.62007
DDB_G0291916	argJ	0.99203	0.00431283	0.998257	0.000898713	0.805515	0.0797614	0.189846	0.262981	0.992667	0.00447998	0.783308	0.122725	0.718281	0.0769796	0.99848	0.000916853	0.932342	0.042096
DDB_G0291920	DDB_G0291920	0.99636	0.00223006	0.998948	0.000541178	0.957654	0.0255596	0.92895	0.0407609	0.995221	0.0029073	0.643789	0.188687	0.980497	0.0121307	0.999233	0.000457851	0.752701	0.145641
DDB_G0291946	DDB_G0291946	0.990172	0.00489612	0.998991	0.000518705	0.956419	0.0263053	0.937484	0.0360849	0.995145	0.00294739	0.858561	0.0858803	0.89834	0.0409253	0.996919	0.00159426	0.561946	0.232625
DDB_G0291968	DDB_G0291968	0.985508	0.00598028	0.998742	0.000649342	0.918054	0.046906	0.188319	0.263744	0.99397	0.00362011	0.602918	0.204822	0.819404	0.0577727	0.996475	0.00172822	0.0057782	0.60314
DDB_G0291972	culA	0.980552	0.00683629	0.998453	0.000799692	0.775877	0.0859485	0.0866525	0.316819	0.995311	0.00285576	0.0146006	0.517553	0.672394	0.0853167	0.998818	0.00071674	0.000270584	0.703771
DDB_G0291986	xpo7	0.991838	0.00438207	0.996911	0.00136374	0.923224	0.0446164	0.437869	0.188041	0.994083	0.00354699	0.00130827	0.625911	0.705114	0.0792858	0.997378	0.00143355	0.00263471	0.637671
DDB_G0291990	febA	0.999222	0.000399508	0.999856	7.31e-05	0.976355	0.0133276	0.954066	0.0262126	0.997641	0.0014231	0.920894	0.0473325	0.901167	0.04027	0.998845	0.000699441	0.00562799	0.604587
DDB_G0291992	DG1003	0.993269	0.00384945	0.999202	0.000411827	0.807848	0.0792758	0.942605	0.0330379	0.994968	0.00303887	0.0609906	0.427592	0.774437	0.0663224	0.99877	0.000746105	0.00349498	0.627048
DDB_G0291998	naglu	0.947222	0.0102693	0.999839	8.28e-05	0.298486	0.177903	0.128588	0.291004	0.995709	0.0026436	0.000109598	0.685154	0.936328	0.0308717	0.999301	0.000415041	3.16e-05	0.729485
DDB_G0292020	DDB_G0292020	0.995469	0.00274978	0.998663	0.000689468	0.97219	0.0163031	0.334604	0.216839	0.991995	0.00484794	0.913206	0.0529571	0.985145	0.00898306	0.999057	0.000570305	0.297782	0.320574
DDB_G0292042	DDB_G0292042	0.99638	0.00221638	0.999315	0.000355536	0.781454	0.0847298	0.904085	0.0540276	0.993498	0.00393581	0.019595	0.499275	0.390498	0.137867	0.999424	0.00033324	0.00266653	0.637081
DDB_G0292052	sec13	0.996124	0.00237401	0.999726	0.000143396	0.97035	0.0174362	0.97905	0.0110363	0.998392	0.000910372	0.594347	0.208518	0.943965	0.0284159	0.998976	0.00062317	0.00939703	0.579186
DDB_G0292100	fscH	0.995213	0.00290055	0.998437	0.000809332	0.853754	0.0681946	0.967658	0.0176808	0.997747	0.00135703	0.801449	0.11436	0.984302	0.00959348	0.998706	0.000783596	0.855246	0.0890797
DDB_G0292116	DDB_G0292116	0.996391	0.00220548	0.99621	0.00152266	0.957831	0.0254256	0.922284	0.044009	0.997357	0.00160251	0.8556	0.0870415	0.527503	0.110544	0.999466	0.000308937	0.348522	0.300068
DDB_G0292118	alg11	0.996073	0.00240462	0.998354	0.000852435	0.876963	0.0611904	0.922231	0.0440553	0.995743	0.00262301	0.871128	0.0786495	0.00158315	0.23305	0.997431	0.00140988	0.0331486	0.50308
DDB_G0292154	DDB_G0292154	0.994773	0.00314624	0.999827	9.03e-05	0.762663	0.0888326	0.955	0.0255509	0.992587	0.00452897	0.00165909	0.617909	0.956934	0.0235997	0.992185	0.00256326	0.00222627	0.643851
DDB_G0292162	DDB_G0292162	0.997726	0.0013101	0.998205	0.000924429	0.969909	0.017735	0.93733	0.036156	0.998025	0.00116173	0.939848	0.0360549	0.986737	0.00812699	0.982212	0.00351731	0.890366	0.0699431
DDB_G0292182	mybR	0.99512	0.00295285	0.999102	0.000463783	0.973849	0.0150705	0.822586	0.0910607	0.995115	0.00295656	0.590421	0.209644	0.983868	0.00987584	0.99939	0.000358212	0.800872	0.1201
DDB_G0292208	DDB_G0292208	0.998825	0.000634375	0.999677	0.000169312	0.647518	0.109901	0.861176	0.0753004	0.993857	0.0036843	0.00403178	0.582593	0.983974	0.00980879	0.99949	0.00029224	0.0115711	0.569087
DDB_G0292210	DDB_G0292210	0.997444	0.00149928	0.998139	0.000955009	0.947221	0.0317414	0.906858	0.052286	0.994953	0.00305339	0.786038	0.120937	0.99094	0.0053516	0.999335	0.00039551	0.76501	0.139057
DDB_G0292240	DDB_G0292240	0.97098	0.00808491	0.998665	0.000688757	0.605434	0.116863	0.970514	0.016006	0.996722	0.00198563	0.248245	0.310339	0.94242	0.02897	0.9918	0.00262043	0.197963	0.360805
DDB_G0292248	DDB_G0292248	0.779006	0.0171996	0.99895	0.000540451	0.590754	0.120035	0.0116718	0.405318	0.99442	0.00333839	5.08e-06	0.70641	0.988685	0.00677759	0.999575	0.000235864	0.000125135	0.716968
DDB_G0292262	myoM	0.985618	0.00596113	0.998795	0.000620384	0.8525	0.0685835	0.872369	0.0701585	0.99277	0.00442228	0.0239226	0.488285	0.925138	0.0341642	0.997911	0.00121191	0.0902014	0.429672
DDB_G0292282	DDB_G0292282	0.99522	0.00289601	0.999811	9.91e-05	0.589946	0.120171	0.676398	0.133829	0.992279	0.0046903	0.0147381	0.517051	0.834274	0.0550083	0.998613	0.000838072	0.00245595	0.640517
DDB_G0292290	DDB_G0292290	0.995445	0.00276883	0.996415	0.00148228	0.973933	0.0150123	0.972789	0.0145415	0.993289	0.00407357	0.633658	0.192749	0.983221	0.0102584	0.99897	0.000625971	0.334109	0.305033
DDB_G0292296	rad4	0.995452	0.00276524	0.99897	0.00052761	0.831704	0.0738254	0.875287	0.0687652	0.99447	0.00331175	0.937798	0.0371207	0.986981	0.00799226	0.999266	0.000436348	0.911375	0.0558265
DDB_G0292300	rsmM	0.994618	0.00322446	0.999428	0.000294338	0.919173	0.0463635	0.905486	0.0531165	0.996141	0.00238358	0.942066	0.0346083	0.98611	0.00841786	0.997255	0.00147899	0.122666	0.405164
DDB_G0292306	atp5C1	0.994154	0.00344107	0.999687	0.000163028	0.667805	0.106049	0.955501	0.0251294	0.996	0.00247718	0.0372354	0.460621	0.96023	0.0222438	0.999143	0.000517471	0.771777	0.135743
DDB_G0292318	rsmD	0.993198	0.00387812	0.999181	0.000422997	0.240802	0.19197	0.369533	0.206313	0.992148	0.00476437	0.00327892	0.59158	0.788379	0.0637625	0.996753	0.0016463	0.00166029	0.654757
DDB_G0292320	DDB_G0292320	0.997524	0.0014363	0.995576	0.00164158	0.612402	0.11591	0.634191	0.142737	0.992688	0.00447132	0.901952	0.060848	0.959528	0.0225397	0.998829	0.000708829	0.865345	0.0843128
DDB_G0292322	DDB_G0292322	0.993572	0.00371986	0.998991	0.000519433	0.882638	0.0594614	0.703784	0.126646	0.994397	0.00335613	0.923463	0.0456983	0.987263	0.00777861	0.999068	0.000564329	0.295382	0.321522
DDB_G0292364	DDB_G0292364	0.997195	0.00165542	0.999523	0.00024738	0.97521	0.0140963	0.96423	0.0197231	0.996485	0.00214181	0.912653	0.0532864	0.88007	0.0453532	0.993575	0.00235389	0.0603628	0.460844
DDB_G0292382	psmC5	0.999207	0.00041436	0.99975	0.000129536	0.978278	0.0121876	0.984748	0.008208	0.998688	0.000711184	0.48641	0.239691	0.592714	0.0993566	0.985958	0.003236	0.00104516	0.669907
DDB_G0292408	DDB_G0292408	0.985639	0.00595636	0.994868	0.00174031	0.95063	0.0298524	0.72497	0.121286	0.994018	0.0035947	0.551341	0.221651	0.162298	0.187727	0.960698	0.00463883	0.0232539	0.527666
DDB_G0292426	pitD	0.994851	0.0031089	0.99891	0.000562889	0.958057	0.0252807	0.943186	0.0328906	0.994671	0.00318955	0.892613	0.0664261	0.973119	0.0163807	0.997947	0.00119209	0.799621	0.120803
DDB_G0292442	DDB_G0292442	0.991722	0.00442553	0.998657	0.000692317	0.58558	0.121168	0.981171	0.0100124	0.996884	0.00192629	0.889217	0.0679788	0.936895	0.0307123	0.998459	0.000926709	0.31837	0.312184
DDB_G0292446	DDB_G0292446	0.9909	0.00469039	0.999061	0.000483542	0.97726	0.0127942	0.353828	0.211141	0.99395	0.00363028	0.72634	0.152817	0.956689	0.0237214	0.999135	0.000521828	0.317736	0.312354
DDB_G0292464	DDB_G0292464	0.993654	0.00367811	0.998445	0.000805703	0.959346	0.0245262	0.211615	0.25424	0.994571	0.00325997	0.829279	0.101719	0.978367	0.0133238	0.998796	0.000728417	0.819272	0.108137
DDB_G0292480	DDB_G0292480	0.968382	0.00838002	0.998324	0.00086593	0.58361	0.121583	0.70822	0.125034	0.992415	0.00460408	0.00518203	0.571265	0.912758	0.0374877	0.998351	0.00098532	0.532331	0.24175
DDB_G0292504	rad17	0.987963	0.00545854	0.998458	0.000797449	0.396971	0.157993	0.87872	0.0671877	0.994644	0.0032113	0.0295939	0.473328	0.9896	0.00627134	0.997837	0.00124439	0.0823988	0.436326
DDB_G0292538	gtpbp1	0.981303	0.00672672	0.999487	0.000263487	0.969913	0.0177092	0.358193	0.209392	0.997253	0.00171235	0.962384	0.0225112	0.972484	0.0166719	0.999501	0.000285457	0.923522	0.0477009
DDB_G0292580	DDB_G0292580	0.997633	0.0013686	0.999385	0.000316059	0.96781	0.0188492	0.952215	0.0276976	0.996344	0.00224236	0.825253	0.103613	0.989818	0.00615015	0.999528	0.000264526	0.879353	0.075915
DDB_G0292590	DDB_G0292590	0.989999	0.00493605	0.999214	0.000404918	0.950582	0.0298806	0.95038	0.0285311	0.993155	0.00416279	0.736454	0.147285	0.973757	0.0159818	0.997522	0.00137315	0.0974524	0.424231
DDB_G0292600	mdhB	0.999743	0.000135441	0.999982	9.3e-06	0.927771	0.042388	0.960465	0.0221634	0.999425	0.000266333	0.979239	0.0126013	0.908543	0.0385085	0.999917	4.22e-05	0.180744	0.369926
DDB_G0292608	med4	0.997003	0.00179261	0.998865	0.00058695	0.967548	0.0189771	0.786332	0.104149	0.993752	0.00375109	0.0824915	0.406978	0.672184	0.0853698	0.996789	0.00163346	0.00171926	0.65361
DDB_G0292610	DDB_G0292610	0.997671	0.0013471	0.999763	0.000121684	0.955659	0.0268365	0.773374	0.108988	0.996988	0.00186307	0.00238091	0.604635	0.633487	0.0918335	0.996723	0.00165683	0.00110642	0.667866
DDB_G0292642	DDB_G0292642	0.995189	0.00291364	0.998909	0.00056418	0.525982	0.13232	0.854002	0.0785156	0.992017	0.00483805	0.00457852	0.577614	0.920707	0.0354233	0.998745	0.000761175	0.00825392	0.585425
DDB_G0292644	DDB_G0292644	0.997744	0.00129905	0.999443	0.000288159	0.916884	0.0474416	0.0159361	0.39463	0.995851	0.0025667	0.758789	0.135245	0.985097	0.00901602	0.999469	0.000305511	0.924881	0.0464141
DDB_G0292654	ndrJ	0.995373	0.00281635	0.998634	0.000704811	0.842348	0.0713759	0.135046	0.287618	0.994579	0.00324744	0.798889	0.115513	0.930096	0.0326867	0.998688	0.000796576	0.0384092	0.493901
DDB_G0292668	DDB_G0292668	0.99711	0.00170763	0.984245	0.00243785	0.967055	0.019295	0.928984	0.0407379	0.993952	0.0036269	0.199186	0.330763	0.975085	0.0152081	0.998172	0.00108031	0.186471	0.366678
DDB_G0292672	DDB_G0292672	0.997465	0.00148297	0.995625	0.00163104	0.949147	0.0306671	0.957346	0.0237952	0.996782	0.00196246	0.897793	0.0628222	0.99035	0.00575402	0.999552	0.000248405	0.890629	0.0696625
DDB_G0292678	atp12	0.985774	0.00592885	0.996213	0.00152243	0.0136971	0.301006	0.568103	0.156798	0.994362	0.00337909	0.000701632	0.646122	0.925587	0.0340338	0.995694	0.00193158	0.000404933	0.69594
DDB_G0292682	DDB_G0292682	0.995334	0.00283161	0.998885	0.000577067	0.849483	0.0694617	0.920134	0.0450332	0.994246	0.00346105	0.158118	0.353146	0.962197	0.0214445	0.998198	0.0010653	0.0180691	0.542437
DDB_G0292688	commd8	0.966568	0.00857183	0.995299	0.00168436	0.777796	0.0856601	0.518698	0.168725	0.992068	0.00481263	0.337203	0.280864	0.972567	0.0166537	0.997048	0.00155094	0.619338	0.207552
DDB_G0292710	DDB_G0292710	0.997739	0.00130245	0.99879	0.000623829	0.922803	0.04478	0.919317	0.0455885	0.994703	0.00317682	0.0120276	0.527764	0.58011	0.101074	0.99684	0.0016188	0.000807929	0.677579
DDB_G0292732	tgrF1	0.97676	0.00736298	0.998915	0.000560303	0.954804	0.0274743	0.0460702	0.349362	0.997958	0.00121401	0.828293	0.102011	0.118408	0.198385	0.997706	0.00130029	0.00298655	0.632857
DDB_G0292740	DDB_G0292740	0.999097	0.000470066	0.995222	0.00169491	0.00450101	0.318885	0.97161	0.0154215	0.991827	0.00492999	0.15358	0.355694	0.688118	0.0824175	0.993746	0.00232872	0.812774	0.111734
DDB_G0292772	tgrG1	0.874991	0.0140283	0.999085	0.000472787	0.960129	0.0240182	6.18e-09	0.547128	0.993305	0.00406738	0.000144428	0.680986	0.318745	0.151726	0.987147	0.00314041	0.000115152	0.718264
DDB_G0292780	DDB_G0292780	0.995015	0.00301231	0.99916	0.000434278	0.732772	0.0939622	0.943449	0.0327691	0.99266	0.00448719	0.230022	0.315436	0.981144	0.0116685	0.999243	0.000453355	0.180982	0.369745
DDB_G0292786	rad50	0.996474	0.00215516	0.99872	0.000660606	0.148502	0.221212	0.912833	0.0493556	0.993183	0.00414909	0.0200094	0.49773	0.843526	0.0531148	0.997949	0.00119139	0.00707347	0.592924
DDB_G0292794	culD	0.996941	0.00182901	0.998508	0.000769206	0.950581	0.02989	0.926964	0.0413666	0.997041	0.00183342	0.572471	0.215581	0.923143	0.0348026	0.999079	0.000559054	0.0251589	0.522209
DDB_G0292820	adprt2	0.995625	0.00265877	0.997857	0.00106908	0.387254	0.160138	0.194167	0.261075	0.993844	0.0036927	0.148723	0.358965	0.907554	0.0387589	0.996671	0.00167427	0.00795715	0.587148
DDB_G0292842	DDB_G0292842	0.995419	0.00278269	0.999051	0.000487931	0.961664	0.0227792	0.903169	0.0544708	0.992833	0.00437705	0.865995	0.0823092	0.958592	0.0229418	0.996194	0.00180501	0.696971	0.173132
DDB_G0292846	DDB_G0292846	0.985131	0.0060545	0.996555	0.0014553	0.745553	0.0916506	0.948222	0.0299174	0.994844	0.0031059	0.865601	0.0824094	0.699673	0.0801417	0.998095	0.00112235	0.812784	0.111672
DDB_G0292872	cct4	0.996888	0.00187736	0.999814	9.77e-05	0.973055	0.0156837	0.903732	0.0541605	0.995567	0.00272734	0.229271	0.315803	0.851833	0.0513251	0.998374	0.000973646	0.0244172	0.524626
DDB_G0292878	DDB_G0292878	0.967674	0.00844283	0.999488	0.000262568	0.205114	0.202055	0.676431	0.133715	0.995011	0.00301144	0.00122571	0.628328	0.295533	0.156384	0.995745	0.00192184	0.000495923	0.690737
DDB_G0292884	DDB_G0292884	0.997091	0.00172962	0.999364	0.000328651	0.730141	0.0944704	0.760904	0.112142	0.997077	0.00181046	0.795834	0.11701	0.789204	0.0636361	0.99764	0.00132885	0.106343	0.416053
DDB_G0292922	DDB_G0292922	0.992662	0.00407924	0.99689	0.0013695	0.961253	0.0232255	0.815172	0.0941651	0.992827	0.00438144	0.680365	0.17351	0.769841	0.0672491	0.996186	0.00180726	0.127408	0.401117
DDB_G0292930	DDB_G0292930	0.990144	0.00490405	0.995633	0.00162862	0.34098	0.168555	0.924775	0.0427899	0.993313	0.00405809	0.0489671	0.441988	0.981234	0.0115825	0.999067	0.000564789	0.00651731	0.59783
DDB_G0292952	DDB_G0292952	0.995834	0.00252487	0.999078	0.000476557	0.953356	0.0282514	0.906419	0.0524886	0.992588	0.00452753	0.657599	0.182987	0.850117	0.0517219	0.99878	0.00073938	0.490061	0.255438
DDB_G0292960	DDB_G0292960	0.996505	0.00213051	0.998806	0.000614635	0.319223	0.173412	0.767328	0.110854	0.994298	0.00342113	0.00600202	0.563847	0.9545	0.0245442	0.998927	0.000650032	0.510996	0.248161
DDB_G0292986	abcG10	0.996631	0.00204837	0.99947	0.000274677	0.073172	0.254109	0.965914	0.0187317	0.992955	0.0042976	0.021139	0.494954	0.945664	0.0278297	0.9977	0.0013028	0.0142012	0.556989
DDB_G0293004	ctaA	0.984746	0.0061344	0.999541	0.000236612	0.946653	0.0321096	0.734683	0.119141	0.995896	0.00253452	0.0288342	0.47522	0.775393	0.0661502	0.997913	0.00121052	0.973867	0.0155591
DDB_G0293012	DDB_G0293012	0.984633	0.00615982	0.99954	0.000237224	0.20583	0.201824	0.896338	0.0584248	0.99346	0.00396271	0.0109732	0.533489	0.987112	0.00788295	0.998755	0.000756096	0.0195129	0.538388
DDB_G0293086	DDB_G0293086	0.992729	0.00405412	0.998154	0.000947551	0.95315	0.0284057	0.848673	0.0810053	0.995513	0.00274589	0.908869	0.0558518	0.982951	0.0104533	0.999039	0.000583451	0.814639	0.110224
DDB_G0293120	DDB_G0293120	0.986823	0.00571934	0.997408	0.00122379	0.918841	0.0465384	0.961056	0.0216508	0.994801	0.00312585	0.904815	0.0585325	0.21883	0.17336	0.998876	0.000681123	0.405299	0.281699
DDB_G0293124	kxcB	0.994909	0.00307393	0.99786	0.0010676	0.873362	0.0623786	0.0707263	0.326415	0.998912	0.000572757	0.00115232	0.630224	0.989963	0.00603503	0.999121	0.000529304	0.610599	0.212079
DDB_G0293132	DDB_G0293132	0.977038	0.00733141	0.998882	0.000577497	0.379721	0.161536	0.822824	0.0909394	0.994581	0.00324564	0.00662925	0.558853	0.923076	0.0348322	0.998853	0.000695755	0.0119654	0.566948
DDB_G0293170	DDB_G0293170	0.995385	0.00280619	0.999439	0.000289658	0.59208	0.119693	0.937469	0.0361086	0.993676	0.00380877	0.241878	0.312416	0.725024	0.075597	0.999379	0.000365905	0.0189093	0.540052
DDB_G0293184	DDB_G0293184	0.987176	0.00565171	0.992722	0.00198477	0.961039	0.0233573	0.950892	0.0282451	0.996029	0.00245204	0.425813	0.255388	0.0193224	0.224054	0.99262	0.00250357	0.00304816	0.631888
DDB_G0293200	DDB_G0293200	0.996763	0.00196417	0.953222	0.00312366	0.692227	0.100854	0.91398	0.0484043	0.993098	0.0042097	0.840874	0.0948905	0.936895	0.0307059	0.977242	0.00385694	0.651417	0.193202
DDB_G0293218	vps35	0.991768	0.00441004	0.999846	7.86e-05	0.691173	0.101119	0.383188	0.20309	0.993	0.00427084	0.0043248	0.579997	0.305183	0.154703	0.998445	0.000933694	0.00397568	0.620887
DDB_G0293220	gpn1	0.968474	0.0083712	0.997952	0.00103268	0.223121	0.196919	0.960894	0.0218335	0.991794	0.00494839	0.0834786	0.406123	0.397113	0.136362	0.998066	0.00113633	0.918401	0.0515618
DDB_G0293238	tgrC_ps3	0.998709	0.000701688	0.999523	0.00024753	0.947404	0.031649	0.940057	0.0345552	0.995035	0.00299861	0.895665	0.0642152	0.990682	0.00550636	0.999683	0.00017896	0.938099	0.0379019
DDB_G0293240	DDB_G0293240	0.996498	0.00213642	0.998703	0.000669436	0.898636	0.0541446	0.919434	0.0454963	0.993639	0.00384776	0.473213	0.24429	0.922026	0.0351366	0.998316	0.00100491	0.077704	0.441241
DDB_G0293248	grpA	0.992766	0.00404031	0.999416	0.00029889	0.954665	0.0275229	0.948981	0.0294077	0.994934	0.00306422	0.382584	0.268089	0.70456	0.079407	0.997283	0.00146638	0.000985197	0.671826
DDB_G0293258	DDB_G0293258	0.997914	0.00119456	0.999189	0.000417856	0.713626	0.0973058	0.801312	0.0995717	0.995997	0.00248483	0.0291285	0.474493	0.577111	0.101702	0.996166	0.00181353	0.00550129	0.605699
DDB_G0293286	psiR	0.268369	0.0256301	0.997083	0.00131721	0.927333	0.0426275	4.67e-16	0.560666	0.992832	0.00437851	2.06e-05	0.701314	0.905789	0.0391789	0.999925	4.02e-05	0.0114632	0.569414
DDB_G0293332	DDB_G0293332	0.996493	0.00213995	0.99855	0.000747784	0.836199	0.0727529	0.88849	0.0623589	0.992116	0.00478143	0.819949	0.106191	0.962711	0.0212138	0.998434	0.000939435	0.726309	0.158547
DDB_G0293338	DDB_G0293338	0.995946	0.00246945	0.992141	0.00202918	0.898752	0.0540855	0.90972	0.0508394	0.992795	0.00439754	0.804353	0.11296	0.977452	0.0138719	0.998965	0.000628772	0.792629	0.125278
DDB_G0293364	sigB	0.980771	0.0067945	0.995975	0.00156528	0.695452	0.100275	0.972582	0.0147922	0.996832	0.00194651	0.621762	0.196659	0.600518	0.0981519	0.988575	0.00299413	0.396121	0.28456
DDB_G0293444	DDB_G0293444	0.993979	0.00353115	0.999723	0.00014494	0.638646	0.111561	0.831448	0.0876909	0.995092	0.00297667	0.00803564	0.550139	0.643788	0.0898918	0.99783	0.0012479	0.000889395	0.67468
DDB_G0293456	DDB_G0293456	0.998627	0.000738837	0.999461	0.000279177	0.98078	0.0106634	0.92877	0.0408071	0.997707	0.00138884	0.932189	0.0401175	0.990111	0.00589185	0.999658	0.00019594	0.926462	0.0453054
DDB_G0293496	vps52B	0.987569	0.00556182	0.999054	0.000486467	0.715936	0.0969135	0.418917	0.192947	0.993131	0.0041795	0.243721	0.311873	0.927615	0.0334555	0.995367	0.00200095	0.577348	0.226605
DDB_G0293508	DDB_G0293508	0.993216	0.00387094	0.999273	0.000376487	0.461357	0.145638	0.843285	0.0831615	0.995196	0.00292551	0.415213	0.257969	0.0155767	0.225294	0.99781	0.00125823	0.00134197	0.66135
DDB_G0293540	empB	0.99792	0.00118921	0.999305	0.000361235	0.955426	0.0270445	0.972605	0.0147567	0.997255	0.00170763	0.396896	0.263843	0.924098	0.0344196	0.998327	0.00099787	0.0119024	0.567333
DDB_G0293578	DDB_G0293578	0.991351	0.00454641	0.999453	0.000282917	0.950268	0.030078	0.96077	0.021984	0.996299	0.0022654	0.896439	0.0636973	0.986315	0.00832278	0.999248	0.000448275	0.867407	0.083222
DDB_G0293608	wdr53	0.992589	0.00410661	0.998561	0.000742262	0.479879	0.141807	0.833777	0.0869619	0.992423	0.00460118	0.0141315	0.519116	0.974369	0.0156391	0.997751	0.00128267	0.408299	0.280912
DDB_G0293670	DDB_G0293670	0.995508	0.00272221	0.997686	0.00113255	0.934161	0.0388771	0.921071	0.0444959	0.992108	0.00478285	0.594143	0.20863	0.0209553	0.223436	0.965185	0.00443152	0.230151	0.346291
DDB_G0293676	DDB_G0293676	0.308631	0.0250183	0.997894	0.00105579	0.889553	0.0571909	2.28e-07	0.538871	0.997861	0.00128497	0.0516327	0.438792	0.16387	0.187336	0.999692	0.000173377	0.000195196	0.710305
DDB_G0293752	psmD2	0.99875	0.000672637	0.999882	5.97e-05	0.959324	0.0245368	0.711912	0.124098	0.992841	0.00436972	0.0712815	0.417715	0.849001	0.0519484	0.99492	0.00210051	0.158508	0.381963
DDB_G0293768	fut9	0.987538	0.00557167	0.997537	0.00118045	0.980937	0.0105933	0.100739	0.307927	0.992753	0.00443675	0.00430926	0.580287	0.823889	0.0568397	0.999368	0.000374029	0.000637415	0.684698
DDB_G0293770	DDB_G0293770	0.995079	0.0029779	0.999452	0.000283816	0.956215	0.0264667	0.940099	0.034531	0.996172	0.00236365	0.960276	0.0239152	0.839714	0.0540077	0.999527	0.000266441	0.513048	0.247614
DDB_G0293784	psmB5	0.998696	0.000711985	0.998975	0.000525556	0.960039	0.0240927	0.946456	0.0309732	0.996269	0.00229237	0.0880047	0.402173	0.922393	0.0350324	0.995118	0.00205631	0.0194287	0.538697
DDB_G0293792	DDB_G0293792	0.991311	0.00456009	0.998657	0.00069189	0.964122	0.0212713	0.742473	0.116944	0.993614	0.00386387	0.869598	0.0799847	0.986592	0.00821434	0.997085	0.00153732	0.217773	0.351426
DDB_G0293804	DDB_G0293804	0.988541	0.00531391	0.996814	0.00139092	0.961564	0.0229145	0.00433209	0.434693	0.991889	0.00490172	0.835084	0.0982498	0.971934	0.0169815	0.998992	0.00061296	0.0889142	0.431025
DDB_G0293824	med8	0.986523	0.00579333	0.998833	0.000601846	0.895919	0.055003	0.965848	0.0187642	0.993624	0.00385259	0.826276	0.103176	0.929867	0.0327419	0.998537	0.000883921	0.0405134	0.490421
DDB_G0293828	DDB_G0293828	0.985192	0.00604366	0.998142	0.00095318	0.965283	0.0204065	0.863385	0.0743983	0.992942	0.00430946	0.00781736	0.551404	0.961424	0.0217391	0.998241	0.00104198	0.013307	0.56126
DDB_G0293834	wasA	0.981218	0.00673302	0.99946	0.000279476	0.97951	0.011365	0.840249	0.0843505	0.996305	0.00225911	0.803521	0.11331	0.969444	0.0181586	0.999405	0.00034816	0.978538	0.010839
DDB_G0293868	DDB_G0293868	0.988166	0.00540231	0.998232	0.000911002	0.464325	0.14495	0.920143	0.04501	0.991746	0.004971	0.453147	0.249085	0.980528	0.0121204	0.990979	0.00272799	0.633306	0.200168
DDB_G0293870	DDB_G0293870	0.996048	0.00241929	0.999209	0.000408451	0.960678	0.0235642	0.917415	0.04647	0.991984	0.00485359	0.862683	0.0842996	0.956742	0.0237113	0.9974	0.0014218	0.3265	0.307671
DDB_G0293880	DDB_G0293880	0.99722	0.00163934	0.998719	0.000661033	0.603203	0.117229	0.451409	0.184334	0.992974	0.00428572	0.00229892	0.606178	0.815468	0.0587713	0.999022	0.000592633	0.00351021	0.626965
DDB_G0293908	DDB_G0293908_ps	0.995752	0.00258041	0.998509	0.000768499	0.938622	0.0365529	0.945037	0.0318187	0.993926	0.00364382	0.803278	0.113411	0.989728	0.00622276	0.999697	0.000169913	0.785138	0.129209
DDB_G0293914	med15	0.990493	0.00480835	0.995748	0.00160659	0.839221	0.0719729	0.954581	0.0258289	0.996355	0.00223607	0.535327	0.225671	0.937387	0.0305856	0.999219	0.000471108	0.318429	0.312098
DDB_G0293924	DDB_G0293924	0.944576	0.0104802	0.999727	0.000143242	0.181506	0.209352	0.831849	0.0875493	0.992435	0.00459107	0.000373532	0.663154	0.92143	0.0352494	0.999285	0.000421572	0.0129897	0.56261
DDB_G0293998	DDB_G0293998	0.996333	0.00224649	0.998853	0.000592817	0.951832	0.0290853	0.9137	0.0486551	0.994023	0.00359131	0.656855	0.183249	0.973475	0.0161386	0.997223	0.00149242	0.823671	0.105202
DDB_G0294190	DDB_G0294190	0.997729	0.00130755	0.999361	0.000330438	0.967468	0.0190027	0.951654	0.0279054	0.995695	0.00265481	0.885761	0.0699721	0.954724	0.0244662	0.994008	0.00228112	0.801197	0.119687
DDB_G0294192	DDB_G0294192	0.997604	0.00138756	0.999554	0.000230203	0.980094	0.0109625	0.959673	0.0225799	0.997846	0.00128803	0.887488	0.0690906	0.985014	0.00907522	0.999179	0.000494098	0.87327	0.0800631
DDB_G0294198	DDB_G0294198	0.996182	0.0023427	0.998918	0.000558865	0.951551	0.0292955	0.897411	0.0578411	0.993719	0.00378251	0.832746	0.0996269	0.983139	0.0103237	0.999169	0.000501074	0.822722	0.105652
DDB_G0294202	DDB_G0294202	0.995876	0.00250533	0.998792	0.000622682	0.946241	0.0323208	0.916112	0.0470709	0.992873	0.0043521	0.815998	0.107662	0.980791	0.0119289	0.999059	0.000568927	0.805013	0.117242
DDB_G0294220	DDB_G0294220	0.986152	0.00586013	0.995956	0.00156801	0.932861	0.0395701	0.776072	0.10808	0.994334	0.00339488	0.732114	0.149437	0.94625	0.0276294	0.996331	0.00176983	0.391037	0.286001
DDB_G0294268	DDB_G0294268	0.997003	0.00179193	0.999333	0.000345983	0.9273	0.042636	0.789379	0.103103	0.991736	0.00497383	0.807481	0.111414	0.875571	0.0462928	0.998135	0.00110266	0.0101719	0.575603
DDB_G0294286	DDB_G0294286	0.9986	0.000757424	0.999043	0.000491892	0.969362	0.0180057	0.92524	0.0425353	0.994571	0.00325818	0.88774	0.0689799	0.979844	0.0124999	0.998907	0.000662106	0.831075	0.101289
DDB_G0294310	DDB_G0294310	0.997229	0.00163347	0.999018	0.000506187	0.960582	0.0236403	0.900311	0.0560788	0.994323	0.00340366	0.862361	0.0845946	0.976518	0.0144493	0.999275	0.000430831	0.77895	0.132676
DDB_G0294314	DDB_G0294314	0.998583	0.000768897	0.997677	0.00113471	0.964652	0.0208552	0.966054	0.0186342	0.997674	0.00140591	0.929229	0.0416498	0.984554	0.00939825	0.998962	0.000630063	0.87234	0.080712
DDB_G0294320	DDB_G0294320	0.99692	0.00184774	0.998882	0.000577927	0.882281	0.0595817	0.903014	0.0546254	0.993621	0.00385421	0.797742	0.116511	0.986388	0.00828207	0.999016	0.00059687	0.67273	0.184434
DDB_G0294336	DDB_G0294336	0.997497	0.00146256	0.99938	0.000318928	0.935675	0.0380961	0.949895	0.028843	0.996146	0.00237762	0.927932	0.0426876	0.990686	0.00548825	0.999379	0.000366209	0.873951	0.0796074
DDB_G0294338	DDB_G0294338	0.997367	0.00155177	0.999385	0.000315302	0.981865	0.0101264	0.936761	0.0363695	0.995104	0.00296572	0.876389	0.0754979	0.991231	0.00511511	0.999483	0.000296831	0.883677	0.0737937
DDB_G0294352	DDB_G0294352	0.996145	0.00236138	0.999011	0.000509095	0.952589	0.0287229	0.926818	0.0414609	0.993767	0.00373942	0.836078	0.0977081	0.983589	0.0099924	0.99908	0.000556977	0.826232	0.104242
DDB_G0294370	DDB_G0294370	0.994082	0.00347741	0.99873	0.000655332	0.95785	0.0254049	0.620052	0.145264	0.994601	0.00322759	0.866206	0.0821593	0.927118	0.0336396	0.998645	0.000820221	0.848837	0.092204
DDB_G0294376	fcpA	0.981746	0.00663975	0.996013	0.00155888	0.963598	0.0215745	0.022872	0.380508	0.994667	0.00319136	0.0145402	0.517929	0.647069	0.0893218	0.998878	0.000679251	0.0449876	0.48253
DDB_G0294384	DDB_G0294384	0.997996	0.00113478	0.995728	0.00161027	0.950404	0.0299747	0.958526	0.0232305	0.996951	0.00188572	0.900316	0.0617769	0.991265	0.00509586	0.999595	0.000229054	0.893251	0.0675789
DDB_G0294407	helF	0.997225	0.00163714	0.99642	0.00148074	0.542977	0.12954	0.890089	0.0616042	0.997397	0.00157876	0.861623	0.0849378	0.944112	0.0283516	0.998561	0.000869124	0.850999	0.0911
DDB_G0294559	DDB_G0294559	0.995759	0.00257129	0.99666	0.00143	0.856966	0.0673216	0.958585	0.0231713	0.992321	0.0046602	0.746293	0.142291	0.964146	0.0205669	0.999063	0.000566858	0.118126	0.408314
DDB_G0294587	DDB_G0294587	0.967333	0.00849299	0.999788	0.000111012	0.932421	0.0398145	0.906439	0.0524661	0.993875	0.00367758	0.104064	0.388742	0.437779	0.128003	0.999007	0.000602644	0.0081193	0.586389
DDB_G0294589	DDB_G0294589	0.897024	0.0131207	0.998189	0.00093241	0.03243	0.282231	0.956089	0.0247298	0.993655	0.00382671	0.841753	0.094291	0.785697	0.0641996	0.993649	0.00234266	0.767962	0.137396
DDB_G0294591	DDB_G0294591	0.997841	0.00123856	0.998788	0.000624689	0.958141	0.0251871	0.655763	0.138754	0.994249	0.0034576	0.0101564	0.538164	0.406249	0.1347	0.997728	0.00129155	0.873018	0.0801933
DDB_G0294627	DDB_G0294627	0.997792	0.00126638	0.999527	0.000244957	0.948019	0.0313722	0.983104	0.00911443	0.994074	0.00355896	0.0462745	0.446103	0.925257	0.0341425	0.998356	0.000982843	0.00438773	0.615408
DDB_G0295657	ndufs4	0.998035	0.00111805	0.9991	0.00046538	0.778484	0.0854882	0.9501	0.0287133	0.99406	0.00356748	0.0032252	0.592631	0.825554	0.0566558	0.997774	0.00127367	0.00135235	0.660868
DDB_G0295679	DDB_G0295679	0.991602	0.00446135	0.995826	0.00159206	0.925229	0.0436643	0.891989	0.0607657	0.994296	0.00342287	0.485739	0.240031	0.985981	0.00849279	0.998614	0.000837698	0.220608	0.349624
DDB_G0295685	DDB_G0295685	0.992224	0.00423929	0.998004	0.00101317	0.942347	0.0345504	7.5e-12	0.555966	0.993754	0.0037461	3.43e-06	0.707503	0.721083	0.0763774	0.995193	0.00203865	0.147553	0.387876
DDB_G0295695	DDB_G0295695	0.997587	0.00139822	0.99934	0.0003417	0.971315	0.0168136	0.928363	0.0409231	0.996292	0.00227166	0.842773	0.0936363	0.944829	0.0280777	0.996916	0.00159594	0.716521	0.16371
DDB_G0295705	DDB_G0295705	0.99495	0.00304619	0.998767	0.000634282	0.930102	0.0412299	0.911331	0.0501414	0.993243	0.00409988	0.518084	0.230517	0.964381	0.0204528	0.99394	0.00229323	0.791512	0.125908
DDB_G0295733	DDB_G0295733	0.984117	0.0062493	0.996695	0.00142165	0.928647	0.0419772	0.912909	0.0492658	0.992729	0.0044526	0.116237	0.380257	0.973444	0.0161662	0.998617	0.000836016	0.248269	0.33888
DDB_G0295749	DDB_G0295749	0.996316	0.00225945	0.998944	0.000543502	0.951196	0.0295513	0.924469	0.0430439	0.994102	0.00353667	0.831608	0.100358	0.927633	0.0334414	0.99579	0.00191058	0.716402	0.163824
DDB_G0295755	glnA2	0.995578	0.00268292	0.998746	0.0006462	0.857507	0.0671821	0.794537	0.101628	0.993553	0.00390074	0.965902	0.0204653	0.975371	0.0150714	0.996678	0.00167138	0.0645118	0.455907
DDB_G0295775	DDB_G0295775	0.996247	0.00230402	0.998039	0.000996677	0.217851	0.197895	0.920274	0.0449401	0.993153	0.00416431	0.0113267	0.531892	0.975713	0.0148728	0.998446	0.000933336	0.0195402	0.538264
DDB_G0295781	DDB_G0295781	0.990304	0.00486329	0.998126	0.000960911	0.411373	0.154991	0.652997	0.138954	0.992771	0.00442083	0.698551	0.165864	0.0230459	0.222508	0.999226	0.00046572	0.747221	0.148601
DDB_G0295793	DDB_G0295793	0.950113	0.0100548	0.999836	8.53e-05	0.744875	0.0916945	0.079257	0.321132	0.996288	0.00227582	0.0619504	0.426852	0.0495282	0.215831	0.999217	0.000472383	0.153571	0.384652
DDB_G0295833	DDB_G0295833	0.996411	0.00219455	0.99907	0.000480038	0.941817	0.0349062	0.918252	0.0460058	0.992302	0.00467169	0.911975	0.0536799	0.0126751	0.226535	0.998146	0.00109522	0.0721719	0.447246
DDB_G0302588	DDB_G0302588	0.984817	0.00612126	0.999847	7.7e-05	0.345697	0.167691	0.974396	0.0137037	0.994925	0.00306784	0.0139522	0.519925	0.974538	0.0155553	0.998839	0.000703122	0.000797965	0.678016
