# Supplementary material for: ABC Transporters in Dictyostelium discoideum Development
Source: PLoS One. 2013 Aug 14;8(8):e70040. doi: 10.1371/journal.pone.0070040 (PMC3743828; doi:10.1371/journal.pone.0070040)
Supplement: Table S6 — This table contains the list of predicted conserved developmental genes (gene set D). The column headers are similar to the ones given in Table S6. (XLSX) [file pone.0070040.s007.xlsx]

## Sheet: supplementary table S5(Geneset 
ddb_g	genename	Lik.NDEreg00hr	FDR.NDEreg00hr	Lik.NDEreg06hr	FDR.NDEreg06hr	Lik.NDEnod06hr	FDR.NDEnod06hr	Lik.NDEdel12hr	FDR.NDEdel12hr	Lik.NDEreg12hr	FDR.NDEreg12hr	Lik.NDEnod12hr	FDR.NDEnod12hr	Lik.NDEdel18hr	FDR.NDEdel18hr	Lik.NDEreg18hr	FDR.NDEreg18hr	Lik.NDEnod18hr	FDR.NDEnod18hr
DDB_G0267384	culB	0.996851	0.00190073	0.998243	0.000906117	0.917741	0.0470375	0.836132	0.0861721	0.993818	0.00371613	0.0141201	0.519178	0.834562	0.0549502	0.997893	0.00122042	0.00175215	0.653214
DDB_G0267390	psmB6	0.998603	0.000755124	0.999548	0.00023295	0.984564	0.0086022	0.895089	0.0591357	0.995958	0.00250397	0.0952224	0.394968	0.968905	0.0183802	0.997938	0.00119731	0.093088	0.427381
DDB_G0267422	tipC	0.989447	0.0050932	0.997464	0.00120327	0.968269	0.01862	0.981896	0.00950371	0.997521	0.00150341	0.647824	0.186882	0.288025	0.158381	0.992441	0.00252472	0.0118644	0.567718
DDB_G0267434	DDB_G0267434	0.979814	0.00694308	0.998506	0.000769772	0.936573	0.0375846	0.926344	0.0418601	0.993434	0.00397847	0.846646	0.0910766	0.988813	0.00668237	0.999386	0.000360686	0.613302	0.21051
DDB_G0267442	cdk8	0.996643	0.0020429	0.997825	0.00108073	0.750866	0.0907842	0.369653	0.20618	0.991751	0.00496817	0.20047	0.330488	0.973478	0.016134	0.999228	0.000462076	0.677268	0.182417
DDB_G0267472	roco7	0.989726	0.00501673	0.990616	0.00214574	0.0637846	0.259379	0.986376	0.00716061	0.997068	0.00181739	0.63063	0.193559	0.957437	0.0233921	0.998194	0.00106705	0.0601266	0.461081
DDB_G0267476	sigK	0.9732	0.007799	0.998267	0.000893822	0.919292	0.0463197	1.29e-11	0.555567	0.991926	0.00488191	0.000481466	0.656566	0.357183	0.144317	0.998331	0.000995751	0.000115888	0.718121
DDB_G0267514	DDB_G0267514	0.996445	0.00217549	0.999021	0.000503857	0.935923	0.0379291	0.680643	0.132435	0.995983	0.00248866	0.150248	0.357694	0.923719	0.0346036	0.999234	0.000457586	0.0444904	0.48335
DDB_G0267524	ssr3	0.998084	0.00109036	0.997269	0.0012653	0.918992	0.0464422	0.650002	0.139402	0.995364	0.00281685	0.776074	0.12654	0.645811	0.0895208	0.985694	0.00327417	0.00472604	0.612074
DDB_G0267536	hibch	0.997206	0.00164813	0.999269	0.000378544	0.964152	0.0212242	0.870844	0.0709864	0.993648	0.00383483	0.0210818	0.495294	0.145179	0.191558	0.987562	0.00309901	0.000136482	0.715538
DDB_G0267540	scy1	0.996086	0.0023959	0.999335	0.00034436	0.907957	0.0508592	0.563165	0.157646	0.992391	0.00462139	0.839949	0.0955365	0.954027	0.0247276	0.998121	0.00110854	0.874087	0.0794109
DDB_G0267562	DDB_G0267562	0.98073	0.00680359	0.997768	0.00110332	0.906076	0.0516154	0.936531	0.0365124	0.993369	0.00402548	0.357401	0.274464	0.00234073	0.232059	0.993623	0.0023468	0.425178	0.275867
DDB_G0267636	mybM	0.987662	0.00554466	0.984653	0.00242679	0.804995	0.0798962	0.874269	0.0692222	0.998459	0.000865543	0.00878309	0.545745	0.986612	0.00820093	0.999076	0.000561347	0.00564183	0.604307
DDB_G0267730	dst2	0.992667	0.00407603	0.999812	9.86e-05	0.98094	0.0105758	0.961652	0.0209624	0.997478	0.00153058	0.974301	0.0159907	0.986954	0.00800582	0.999753	0.00013514	0.956814	0.0263714
DDB_G0267760	tbck	0.992267	0.00421988	0.998675	0.000683637	0.819668	0.0764466	0.97315	0.0143968	0.99406	0.00356919	0.0920753	0.39793	0.109368	0.200013	0.998721	0.000776282	0.00417976	0.618471
DDB_G0267866	DDB_G0267866	0.99915	0.00044322	0.999216	0.000403736	0.722779	0.0958514	0.969324	0.0166587	0.994878	0.00308596	0.928147	0.0425291	0.980858	0.0118551	0.998922	0.000652797	0.914533	0.0529238
DDB_G0267978	krsB	0.993633	0.00368867	0.999318	0.000354068	0.957681	0.0255184	0.935085	0.0371337	0.995821	0.00258736	0.78061	0.124152	0.99038	0.00572799	0.999612	0.000219508	0.0908101	0.429079
DDB_G0267982	copA	0.995415	0.00278525	0.999516	0.000251136	0.989462	0.00554741	0.904074	0.0540497	0.996448	0.00216783	0.691569	0.169274	0.235743	0.169583	0.995631	0.00194568	0.00101374	0.670755
DDB_G0267984	DDB_G0267984	0.997035	0.00176442	0.997597	0.00115916	0.928254	0.0421739	0.975609	0.0131172	0.995223	0.0029018	0.758421	0.135397	0.936456	0.030827	0.997237	0.00148638	0.122617	0.405252
DDB_G0267992	DDB_G0267992	0.990405	0.00483019	0.999351	0.00033637	0.512579	0.135143	0.769112	0.110348	0.993607	0.00386708	0.00754061	0.553206	0.942044	0.0290891	0.998534	0.000887363	0.00365757	0.62517
DDB_G0267998	psiS	0.95057	0.00999762	0.96084	0.00302477	0.938506	0.0366499	2.42e-05	0.515794	0.996125	0.00240321	0.00911695	0.543489	0.441534	0.127002	0.994414	0.00220405	3.18e-05	0.729463
DDB_G0268004	snrp70	0.996139	0.00236412	0.998664	0.000689326	0.936553	0.0375935	0.468879	0.180287	0.993476	0.00395006	0.656206	0.183563	0.330174	0.14941	0.997409	0.00141744	0.0196743	0.537831
DDB_G0268016	DDB_G0268016	0.995081	0.0029754	0.998135	0.00095782	0.871523	0.0628681	0.795991	0.101238	0.993636	0.00384937	0.726234	0.152866	0.972012	0.0169497	0.998261	0.00103338	0.673059	0.184261
DDB_G0268024	hdaA	0.997729	0.0013067	0.999242	0.000391025	0.952633	0.0286846	0.371032	0.205915	0.995531	0.00273845	0.939241	0.0366287	0.99076	0.00544261	0.999421	0.000335549	0.456446	0.266486
DDB_G0268026	DDB_G0268026	0.73883	0.018329	0.999458	0.000280674	0.990284	0.00511175	0.00117721	0.462619	0.994412	0.00334195	0.00765009	0.552225	0.988827	0.00667437	0.999604	0.000222703	0.00533526	0.606806
DDB_G0268044	DDB_G0268044	0.996062	0.00241223	0.999755	0.000126672	0.975111	0.014203	0.973852	0.0138507	0.99725	0.00171704	0.0938028	0.396364	0.943748	0.0284921	0.999635	0.00020964	0.0502194	0.473536
DDB_G0268136	DDB_G0268136	0.989905	0.00496837	0.999163	0.000431791	0.975385	0.0139419	6.76e-08	0.541476	0.994019	0.00359301	0.00807854	0.549477	0.947501	0.0272114	0.997939	0.00119627	0.000888507	0.674712
DDB_G0268162	DDB_G0268162	0.983858	0.00628884	0.998605	0.000719557	0.955821	0.0267369	0.787859	0.103424	0.992497	0.00456499	0.0404349	0.454746	0.952901	0.0251867	0.998909	0.00066084	0.482595	0.258403
DDB_G0268168	DDB_G0268168	0.997081	0.0017387	0.998653	0.000694592	0.966785	0.0195452	0.0197002	0.386594	0.993023	0.00426192	0.861018	0.0851839	0.988205	0.00706463	0.998697	0.000790872	0.305866	0.317053
DDB_G0268244	DDB_G0268244	0.996046	0.00242037	0.999489	0.000262261	0.985079	0.00830731	0.973581	0.0141448	0.998199	0.00103054	0.248727	0.310069	0.880723	0.0452556	0.999475	0.000302398	0.0281434	0.515504
DDB_G0268360	DDB_G0268360	0.998772	0.000658285	0.999791	0.000110067	0.940914	0.0353423	0.914368	0.0481981	0.997102	0.00178235	0.0154587	0.5144	0.783768	0.0644573	0.995941	0.00186891	0.000788901	0.678514
DDB_G0268404	DDB_G0268404	0.992184	0.00425871	0.997571	0.00116857	0.957735	0.0254978	0.796613	0.100979	0.991794	0.00494697	0.0230117	0.490363	0.982613	0.0107247	0.998895	0.000670492	0.27296	0.329419
DDB_G0268578	gefV	0.990279	0.00486916	0.998615	0.000714453	0.953661	0.0280776	0.981806	0.0096225	0.9969	0.00191059	0.773346	0.127757	0.974545	0.015546	0.998476	0.000918465	0.925971	0.0460113
DDB_G0268624	DDB_G0268624	0.989705	0.00502223	0.999518	0.000250386	0.481038	0.141597	0.932308	0.0388381	0.993149	0.00417039	0.0992966	0.392167	0.948293	0.0268871	0.998015	0.00116141	0.0671618	0.452447
DDB_G0268664	aatA	0.990999	0.0046591	0.999822	9.29e-05	0.669007	0.105823	0.960604	0.0221037	0.997205	0.00174267	0.393305	0.264937	0.197818	0.179514	0.99308	0.00243472	0.483378	0.257908
DDB_G0268702	DDB_G0268702	0.996327	0.00225383	0.9997	0.000157173	0.984905	0.00843709	0.949883	0.0288688	0.99761	0.0014457	0.948741	0.0296528	0.52516	0.111055	0.998601	0.000845885	0.00504424	0.609048
DDB_G0268760	rabQ	0.996894	0.00187084	0.998923	0.000554242	0.880382	0.0601235	0.764135	0.111479	0.992262	0.00470455	0.00247395	0.602863	0.0775452	0.207569	0.970061	0.00422308	5.91e-05	0.725573
DDB_G0268776	gatB	0.984391	0.00619584	0.997801	0.00109019	0.0126777	0.302445	0.921269	0.0444259	0.99496	0.00304796	0.121004	0.376963	0.941094	0.0294015	0.998745	0.00076137	0.13068	0.39873
DDB_G0268778	rbbB	0.974406	0.00764131	0.998219	0.000917572	0.911157	0.0496296	0.895506	0.0588988	0.993265	0.0040875	0.682919	0.172696	0.668216	0.0859306	0.998034	0.00115138	0.000752398	0.679597
DDB_G0268928	DDB_G0268928	0.994075	0.0034799	0.998972	0.000526876	0.973659	0.0151722	0.941349	0.0336522	0.99455	0.00327067	0.927849	0.0428451	0.92505	0.034186	0.998994	0.000610996	0.0789596	0.439997
DDB_G0268946	DDB_G0268946	0.99367	0.00367057	0.999307	0.000360213	0.971705	0.0165728	0.954366	0.0260485	0.996247	0.00230062	0.923098	0.0460718	0.888704	0.0433931	0.997662	0.00132039	0.657409	0.190188
DDB_G0269016	CYP524A1	0.999612	0.000196313	0.999967	1.81e-05	0.983351	0.00941677	0.785519	0.104605	0.995937	0.00251354	0.0618071	0.426934	0.322525	0.150613	0.992002	0.00258831	0.000506651	0.690074
DDB_G0269024	ate1	0.994741	0.00316098	0.998574	0.000734456	0.907588	0.0510076	0.569433	0.156501	0.997211	0.00174034	0.873306	0.0773437	0.974339	0.0156577	0.99902	0.000594196	0.848439	0.0923994
DDB_G0269038	atp5D	0.999614	0.000194886	0.99993	3.66e-05	0.975115	0.0141879	0.300229	0.226238	0.991932	0.00487483	0.00323228	0.592494	0.84067	0.053713	0.996895	0.00160351	0.00203233	0.647312
DDB_G0269054	ppwd1	0.995827	0.00253139	0.998583	0.000730195	0.124943	0.229866	0.958671	0.023112	0.991947	0.00487058	0.0152074	0.515413	0.98637	0.00829565	0.99917	0.000499834	0.315877	0.313292
DDB_G0269062	DDB_G0269062	0.993237	0.00386275	0.997019	0.00133344	0.932017	0.0401445	0.365297	0.206846	0.996217	0.00232122	0.0295483	0.473546	0.941654	0.0292087	0.998556	0.000872241	0.0103324	0.574379
DDB_G0269082	DDB_G0269082	0.997555	0.00142016	0.998001	0.00101446	0.940187	0.0358019	0.940119	0.0344584	0.994278	0.00343678	0.880082	0.0736467	0.974298	0.0156809	0.998367	0.000977182	0.791642	0.125793
DDB_G0269118	cxeA	0.999163	0.000436605	0.999712	0.000149746	0.978525	0.0120212	0.980194	0.0102506	0.994353	0.00338962	0.0531485	0.437187	0.897509	0.0411434	0.99736	0.00143925	0.00209399	0.646116
DDB_G0269120	cypB	0.998402	0.000900738	0.999787	0.000111643	0.972529	0.0160295	0.0418782	0.353348	0.997349	0.00160776	0.990921	0.00594533	0.926092	0.0338824	0.998324	0.000999106	0.0168755	0.546365
DDB_G0269142	hmgA	0.998481	0.000848503	0.999704	0.0001544	0.225112	0.196004	0.981732	0.00966179	0.997901	0.00126989	0.0759976	0.414191	0.759453	0.0691894	0.996972	0.00157546	0.00677728	0.595658
DDB_G0269152	mekA	0.991891	0.00435587	0.998099	0.000972061	0.883306	0.0591557	0.965217	0.0191833	0.995667	0.00266229	0.903753	0.0595543	0.203106	0.177779	0.996554	0.00170605	0.00869745	0.582919
DDB_G0269154	modA	0.998486	0.000844318	0.999146	0.000442287	0.971601	0.01668	0.981222	0.00997377	0.99752	0.00150613	0.952012	0.0281811	0.520699	0.111934	0.997391	0.00142521	0.0186402	0.540604
DDB_G0269184	rzpA	0.975827	0.00748487	0.998655	0.000693881	0.756146	0.0901505	0.0828128	0.318711	0.99262	0.0045045	0.000732285	0.644733	0.957108	0.0235337	0.999051	0.000574868	0.0072264	0.591791
DDB_G0269188	snwA	0.997712	0.00131941	0.999708	0.000151925	0.930945	0.0407399	0.97016	0.0162122	0.997488	0.0015252	0.247892	0.310699	0.990398	0.00570177	0.999359	0.000383132	0.0283459	0.514899
DDB_G0269238	rab11A	0.999311	0.000348218	0.999363	0.000329247	0.989255	0.00568296	0.979853	0.0106488	0.999006	0.000520669	0.979939	0.0118663	0.213106	0.174917	0.999747	0.000139017	0.944051	0.0338703
DDB_G0269244	atg6A	0.974122	0.0076876	0.998897	0.000571058	0.914805	0.0482714	0.50842	0.170859	0.992301	0.00467312	0.928946	0.0420522	0.96713	0.0192343	0.99793	0.00120166	0.891141	0.0692384
DDB_G0269372	DDB_G0269372	0.997206	0.0016474	0.999811	9.94e-05	0.869828	0.0633984	0.962915	0.0204544	0.99593	0.00251736	0.0130828	0.522892	0.449352	0.125264	0.993798	0.00232104	0.000236712	0.706596
DDB_G0269380	DDB_G0269380	0.98992	0.00496364	0.99939	0.00031242	0.988344	0.00623664	0.924675	0.0428362	0.998167	0.00106005	0.512963	0.232529	0.982532	0.0107474	0.999713	0.000161152	0.596699	0.218597
DDB_G0269414	ebp	0.998305	0.000957711	0.999704	0.000154709	0.0655583	0.257986	0.836866	0.0858482	0.993679	0.00380713	0.000496306	0.655684	0.360519	0.14367	0.979421	0.00371898	9.77e-05	0.720375
DDB_G0269446	DDB_G0269446	0.993379	0.00380724	0.9989	0.000568767	0.940759	0.03544	0.952655	0.0274642	0.997631	0.00142877	0.166441	0.347209	0.956566	0.0237722	0.999319	0.000405766	0.498774	0.252508
DDB_G0269472	psmB2	0.999258	0.000379856	0.999355	0.000334002	0.977869	0.012403	0.785657	0.104444	0.996958	0.0018812	0.1803	0.340041	0.89994	0.0405205	0.997529	0.00136981	0.0242708	0.525276
DDB_G0269568	med7	0.997466	0.00148219	0.996671	0.00142653	0.93915	0.0362703	0.950051	0.0287393	0.992942	0.00430798	0.839392	0.0959823	0.970737	0.0175507	0.998526	0.000892053	0.498315	0.252925
DDB_G0269574	dcd3B	0.992647	0.00408781	0.996148	0.0015353	0.00798724	0.311276	0.937006	0.0362982	0.995113	0.00296022	0.486049	0.239895	0.457335	0.123831	0.998899	0.000667781	0.587072	0.22183
DDB_G0269694	pan2	0.985128	0.00605647	0.988746	0.00225259	0.499083	0.137598	0.924488	0.0429978	0.993472	0.00395481	0.337058	0.280948	0.97858	0.0132038	0.99931	0.0004114	0.000943572	0.673083
DDB_G0269700	DDB_G0269700	0.998878	0.000603271	0.998331	0.000862718	0.0235677	0.290536	0.835346	0.0865427	0.993498	0.00393422	0.040024	0.455745	0.785308	0.0642547	0.995407	0.00199345	0.299821	0.319542
DDB_G0269704	DDB_G0269704	0.994838	0.00311431	0.999085	0.000472642	0.523568	0.133137	0.765996	0.111051	0.992838	0.00437265	0.862434	0.0844965	0.991035	0.00523015	0.999292	0.000418156	0.0295814	0.510968
DDB_G0269716	DDB_G0269716	0.997324	0.00157581	0.998927	0.000551922	0.69829	0.0998068	0.76061	0.112201	0.99181	0.00493989	0.000394243	0.661483	0.944784	0.0281009	0.996117	0.00182692	0.00193682	0.649277
DDB_G0269720	abcB7	0.996276	0.00228682	0.999395	0.000310134	0.777924	0.0855837	0.952934	0.0271242	0.99849	0.000844732	0.525784	0.228587	0.932014	0.0320943	0.997769	0.00127561	0.608635	0.213284
DDB_G0269742	cdsA	0.997324	0.00157805	0.998325	0.000865232	0.850207	0.0693165	0.895608	0.0588342	0.994002	0.00360487	0.000974616	0.6358	0.209325	0.175833	0.992511	0.00251482	0.000262286	0.704509
DDB_G0269768	cnrI	0.99818	0.00102608	0.999837	8.38e-05	0.98852	0.00608412	0.667483	0.135515	0.996302	0.00226331	0.0193935	0.500278	0.385489	0.138713	0.989937	0.00285117	0.000215927	0.708475
DDB_G0269772	psmB3	0.997777	0.00127761	0.998734	0.000653334	0.957962	0.0253429	0.939266	0.035014	0.996178	0.00235966	0.159464	0.352508	0.86543	0.0483524	0.994447	0.00219647	0.0162015	0.54899
DDB_G0269776	DDB_G0269776	0.99136	0.00454463	0.998169	0.000940948	0.911252	0.0495841	0.905235	0.0532506	0.994874	0.00308778	0.741121	0.144744	0.979801	0.0125203	0.998998	0.000607928	0.859879	0.0870066
DDB_G0269816	DDB_G0269816	0.983213	0.00640446	0.999195	0.000415207	0.895948	0.0549828	0.618041	0.145842	0.994446	0.00333129	0.904103	0.0591966	0.98129	0.01155	0.998759	0.000753751	0.804925	0.117302
DDB_G0269828	DDB_G0269828	0.988405	0.00534464	0.998622	0.00071119	0.531314	0.131551	0.921573	0.0443562	0.994257	0.00344721	0.800006	0.114961	0.969166	0.0182736	0.998876	0.000680707	0.168454	0.376217
DDB_G0269840	DDB_G0269840	0.996108	0.00238169	0.999358	0.000332518	0.802385	0.0804731	0.866129	0.0731062	0.994201	0.00349027	0.0533596	0.436623	0.970805	0.0175187	0.999108	0.000537927	0.0105407	0.573469
DDB_G0269898	DDB_G0269898	0.996381	0.00221524	0.999388	0.000314089	0.776632	0.0858136	0.610181	0.147327	0.993198	0.00412766	0.556429	0.220136	0.990572	0.00558684	0.999426	0.000331913	0.230253	0.346202
DDB_G0269912	redB	0.998347	0.00093526	0.999057	0.000485298	0.91077	0.0497663	0.664342	0.136296	0.993186	0.00413993	0.1384	0.36512	0.792577	0.0630287	0.99908	0.000557903	0.612468	0.211054
DDB_G0269916	atp5b	0.949332	0.0101162	0.999966	1.95e-05	0.982081	0.00996909	0.0194749	0.386862	0.995502	0.00275148	0.790366	0.118733	0.815243	0.0588353	0.999659	0.000195142	0.484415	0.257554
DDB_G0269982	DDB_G0269982	0.991881	0.00436327	0.999023	0.00050269	0.834721	0.0730542	0.917058	0.0466552	0.994265	0.003442	0.452219	0.249372	0.977472	0.0138573	0.999288	0.000420148	0.241537	0.341727
DDB_G0270024	mgp2	0.99532	0.00283925	0.99875	0.000643765	0.612707	0.115845	0.882875	0.0650424	0.997483	0.00152789	0.104721	0.388126	0.578449	0.10147	0.99703	0.00155646	0.00176212	0.652781
DDB_G0270206	DDB_G0270206	0.995034	0.00300185	0.996621	0.00144008	0.965139	0.0205165	0.102541	0.306707	0.993268	0.00408595	0.81996	0.106142	0.948072	0.0269541	0.998667	0.00080795	0.606162	0.214249
DDB_G0270256	DDB_G0270256	0.98948	0.00508406	0.998319	0.000868582	0.917344	0.0472132	0.947995	0.0300437	0.997712	0.00138024	0.699432	0.165313	0.986339	0.00831599	0.9989	0.000667363	0.844742	0.0943472
DDB_G0270260	nhp6	0.999731	0.000149646	0.99992	4.18e-05	0.641209	0.110831	0.699812	0.127462	0.997616	0.00144009	0.958765	0.0246115	0.975803	0.0147967	0.999688	0.000174673	0.919144	0.0511215
DDB_G0270264	metap2	0.999312	0.000345332	0.999356	0.000332963	0.959276	0.0245892	0.728844	0.120204	0.997262	0.00170287	0.951876	0.0282789	0.980355	0.0122028	0.999858	7.59e-05	0.968504	0.0195069
DDB_G0270298	pctA	0.998424	0.000885545	0.999585	0.000213157	0.882893	0.059374	0.981611	0.00974026	0.996224	0.00231712	0.0491645	0.44159	0.492318	0.117407	0.993621	0.00234722	0.000295392	0.702178
DDB_G0270406	eIF4e3	0.991789	0.00440375	0.998888	0.000575351	0.948367	0.0311599	0.914584	0.0481295	0.992813	0.00438584	0.78785	0.120221	0.956042	0.0239764	0.998493	0.000909682	0.794182	0.123954
DDB_G0270446	DDB_G0270446	0.994949	0.00304669	0.998109	0.000968245	0.933506	0.0391759	0.947778	0.0302202	0.995291	0.00286682	0.463932	0.246241	0.949526	0.0264105	0.99827	0.00102811	0.0325866	0.50413
DDB_G0270450	DDB_G0270450	0.981403	0.00670165	0.996423	0.00147987	0.947172	0.0317692	0.876723	0.068225	0.994289	0.00342983	0.0286768	0.4758	0.97745	0.0138768	0.996851	0.00161602	0.116051	0.409712
DDB_G0270582	DDB_G0270582	0.924544	0.0116395	0.998889	0.000575065	0.972696	0.0159882	9.21e-14	0.558991	0.992045	0.00482251	0.000400074	0.661007	0.494403	0.117215	0.99545	0.00198365	0.000369409	0.697517
DDB_G0270626	armc8	0.995258	0.00287784	0.999571	0.00022194	0.830647	0.0740313	0.960205	0.0223716	0.99707	0.00181277	0.364777	0.272419	0.984811	0.00920567	0.9992	0.000481531	0.29552	0.321436
DDB_G0270746	DDB_G0270746	0.974733	0.00759911	0.997974	0.00102382	0.464513	0.144907	0.653984	0.138914	0.993421	0.00398477	0.320657	0.286006	0.0984098	0.20294	0.997784	0.00126909	0.39272	0.285359
DDB_G0270918	DDB_G0270918	0.990324	0.00485613	0.999606	0.000203089	0.816318	0.0772534	0.989847	0.00507153	0.998116	0.00109602	0.00693155	0.556557	0.986822	0.00809327	0.999534	0.000261045	0.00636215	0.598931
DDB_G0270928	sir2E	0.984125	0.00624719	0.999707	0.000152698	0.960716	0.0235533	0.204087	0.256967	0.992036	0.00482958	0.971891	0.0175654	0.986004	0.00847921	0.999571	0.000238685	0.0766537	0.442564
DDB_G0270972	DDB_G0270972	0.997922	0.00118742	0.999189	0.000418297	0.074164	0.253745	0.267547	0.235534	0.997039	0.00183571	0.0506848	0.439513	0.948069	0.0269597	0.999786	0.000118348	0.888465	0.0712543
DDB_G0271074	DDB_G0271074	0.158229	0.0267542	0.996671	0.00142694	0.811817	0.0783039	1.01e-07	0.540818	0.998506	0.000827845	0.00100822	0.634624	0.970108	0.0178613	0.999793	0.000111755	0.00409124	0.619337
DDB_G0271106	sod2	0.998996	0.000513091	0.999329	0.000348044	0.977846	0.0124522	0.985301	0.00781983	0.998177	0.00104544	0.668077	0.178998	0.855524	0.0505721	0.999768	0.000125174	0.950996	0.0297522
DDB_G0271130	DDB_G0271130	0.990208	0.00488293	0.998149	0.00094938	0.842943	0.0712385	0.0556383	0.339985	0.993387	0.00401299	0.0609396	0.427756	0.847594	0.0523376	0.997574	0.00135432	0.162756	0.379988
DDB_G0271144	cnxA	0.977943	0.00719251	0.999728	0.000141375	0.959616	0.0243365	0.730347	0.119847	0.993934	0.00364044	0.0103383	0.53712	0.321868	0.150855	0.997742	0.00128586	0.373455	0.291035
DDB_G0271288	DDB_G0271288	0.996783	0.00195226	0.998852	0.000593389	0.777069	0.0857367	0.95502	0.025523	0.994647	0.00320588	0.047665	0.44413	0.858893	0.0497691	0.998183	0.00107509	0.00274884	0.635816
DDB_G0271334	DDB_G0271334	0.980559	0.00683105	0.999101	0.0004648	0.87573	0.0616682	0.979361	0.0109583	0.994372	0.00337027	0.138917	0.364216	0.77933	0.0654104	0.998795	0.00072962	0.0119993	0.566837
DDB_G0271388	cog8	0.996463	0.00216215	0.993576	0.00190296	0.974268	0.0147026	0.848255	0.0811626	0.992328	0.00465733	0.904827	0.0584715	0.981594	0.0113363	0.998826	0.00071066	0.252017	0.337103
DDB_G0271608	polZ	0.989557	0.00506238	0.995548	0.00164513	0.692567	0.100775	0.945104	0.0317694	0.996136	0.00239147	0.379615	0.268963	0.904886	0.0393651	0.995664	0.0019372	0.0186517	0.540543
DDB_G0271760	DDB_G0271760	0.995737	0.00259161	0.998521	0.000760546	0.436459	0.15021	0.809616	0.0966079	0.992186	0.0047359	0.314925	0.287541	0.878942	0.0456261	0.998989	0.000615133	0.0127792	0.563562
DDB_G0271778	CYP516B1	0.967203	0.00850677	0.998006	0.00101159	0.910859	0.0497389	0.000144216	0.497309	0.992956	0.00429612	0.00240009	0.604204	0.809716	0.0598547	0.998636	0.000824362	0.0027994	0.635101
DDB_G0271814	DDB_G0271814	0.992816	0.00401857	0.998754	0.000641328	0.961841	0.0227	0.917436	0.0464469	0.991718	0.00498091	0.880227	0.0735934	0.971944	0.0169724	0.998672	0.000804732	0.835688	0.0986958
DDB_G0271842	scsC	0.998029	0.00112082	0.999854	7.37e-05	0.633323	0.112419	0.775177	0.108355	0.995415	0.00278875	0.0104026	0.536712	0.501826	0.11546	0.991374	0.0026762	0.000114435	0.718384
DDB_G0271850	DDB_G0271850	0.964133	0.0088419	0.989988	0.00219158	0.640771	0.110922	0.444275	0.186454	0.992792	0.00440484	0.000910603	0.638201	0.584726	0.100551	0.997401	0.00142161	0.0150428	0.553634
DDB_G0272002	egeA	0.986746	0.00573332	0.972444	0.00276828	0.0122495	0.302848	0.938471	0.0355874	0.992967	0.00429018	0.00135404	0.624438	0.95492	0.0243674	0.998191	0.00106915	0.0021248	0.645515
DDB_G0272022	rpc34	0.995267	0.00287025	0.999269	0.000378691	0.173165	0.212303	0.86978	0.0715303	0.993458	0.00396586	0.195306	0.332416	0.950189	0.0261855	0.995715	0.00192599	0.330718	0.306222
DDB_G0272054	DDB_G0272054	0.98414	0.00624191	0.99936	0.000330735	0.891643	0.0564533	0.835942	0.0863109	0.997343	0.0016156	0.279214	0.299386	0.981848	0.0111868	0.999429	0.000329246	0.93845	0.0375494
DDB_G0272120	rcaA	0.998123	0.00106795	0.999257	0.000384547	0.734871	0.0935506	0.939442	0.0348937	0.995178	0.00293097	0.011112	0.532781	0.193751	0.180603	0.993303	0.00240143	0.0019637	0.648612
DDB_G0272202	DDB_G0272202	0.963213	0.00893153	0.999603	0.000204631	0.10815	0.236822	0.734446	0.119237	0.992994	0.0042753	0.0006428	0.648356	0.968204	0.0187955	0.998916	0.000656824	0.00215948	0.644836
DDB_G0272208	idhC	0.999221	0.000403616	0.999899	5.17e-05	0.986372	0.00767476	0.550843	0.160494	0.9923	0.00467456	0.0754267	0.41478	0.152068	0.1902	0.992058	0.00258094	0.00721883	0.59189
DDB_G0272232	DDB_G0272232	0.99632	0.00225664	0.999138	0.000446052	0.924417	0.0440748	0.792803	0.102152	0.993953	0.0036252	0.0106778	0.535018	0.709732	0.0782749	0.997362	0.0014383	0.00185351	0.650526
DDB_G0272236	aspS1	0.99896	0.000542568	0.999776	0.000115746	0.974016	0.0149539	0.936502	0.0365599	0.996195	0.00234158	0.0468544	0.445315	0.97785	0.0136461	0.999334	0.000396369	0.087148	0.431785
DDB_G0272342	DDB_G0272342	0.963291	0.00892117	0.99467	0.00176943	0.00826668	0.310711	0.713445	0.123753	0.992876	0.00435063	0.944598	0.0330659	0.963416	0.0208725	0.9976	0.00134336	0.21022	0.355026
DDB_G0272374	prpf6	0.996894	0.00186888	0.999281	0.000372382	0.930146	0.0412042	0.921543	0.0443794	0.995423	0.002785	0.567152	0.216985	0.989977	0.00601009	0.99942	0.000336206	0.390553	0.286082
DDB_G0272388	DDB_G0272388	0.984163	0.00623241	0.998735	0.000652907	0.393949	0.15861	0.94547	0.0315714	0.991891	0.00489748	0.907401	0.0566073	0.607176	0.0965895	0.996089	0.00183278	0.182255	0.368663
DDB_G0272464	DDB_G0272464	0.963195	0.00893413	0.998893	0.000572774	0.954354	0.0276499	0.903485	0.0542935	0.9917	0.00498943	0.841791	0.0941905	0.115888	0.198964	0.995622	0.00194739	0.000817846	0.677173
DDB_G0272498	osbD	0.996279	0.00228571	0.999183	0.000421531	0.783412	0.0842411	0.0610902	0.334649	0.99636	0.00223397	0.0220318	0.492839	0.957474	0.0233719	0.998474	0.000920077	0.00608339	0.600833
DDB_G0272566	psmD14	0.997617	0.00137852	0.998222	0.000915755	0.96224	0.0225079	0.987426	0.00652059	0.997736	0.00136578	0.550783	0.221773	0.966711	0.0194251	0.995028	0.00207803	0.270597	0.330122
DDB_G0272586	DDB_G0272586	0.983288	0.00638992	0.919254	0.00346418	0.932391	0.039832	0.0637166	0.332411	0.996417	0.00218727	1.72e-05	0.702028	0.979459	0.0126942	0.999648	0.000202266	0.00076971	0.679164
DDB_G0272608	stip-1	0.996358	0.00223233	0.997672	0.00113627	0.352548	0.16658	0.869478	0.0716173	0.99276	0.00442952	0.912246	0.0534833	0.962052	0.0215167	0.998054	0.00114117	0.938869	0.0371906
DDB_G0272618	tkt-1	0.999581	0.000214868	0.999952	2.53e-05	0.919182	0.046346	0.900321	0.0560348	0.999089	0.000465395	0.707363	0.162128	0.989595	0.00627938	0.99965	0.000199901	0.505937	0.249945
DDB_G0272624	adrm1-1	0.998494	0.000834812	0.997675	0.00113518	0.932688	0.0396837	0.663543	0.136571	0.994664	0.00319318	0.747588	0.141842	0.618315	0.0941888	0.999388	0.000359141	0.0160696	0.549405
DDB_G0272666	DDB_G0272666	0.929188	0.0113811	0.983112	0.00247643	0.929204	0.0415734	0.550387	0.1607	0.997643	0.00142025	0.0851487	0.40458	0.826079	0.0565646	0.996676	0.00167316	0.00139327	0.660142
DDB_G0272684	qdpr	0.998947	0.000551651	0.999796	0.000108045	0.98594	0.00785959	0.788618	0.103317	0.994745	0.00314951	0.131518	0.370161	0.453291	0.124607	0.990324	0.00280413	0.000290811	0.702552
DDB_G0272777	DDB_G0272777	0.997591	0.00139413	0.99882	0.00060831	0.259988	0.186995	0.0926628	0.312949	0.997756	0.00134524	0.916395	0.0505334	0.985178	0.00894996	0.998403	0.000956617	0.884525	0.0730414
DDB_G0272825	rps4	0.995726	0.00260011	0.999982	1.01e-05	0.986946	0.00727811	0.960871	0.0218939	0.993012	0.00426786	0.981973	0.0105854	4.34e-05	0.236443	0.995133	0.00205251	0.821161	0.106806
DDB_G0272831	psmA7	0.998888	0.000592232	0.999481	0.000267609	0.980483	0.010804	0.982586	0.00930482	0.996525	0.00211991	0.365953	0.272094	0.880301	0.0452989	0.995131	0.00205314	0.0347591	0.499126
DDB_G0272845	DDB_G0272845	0.995137	0.00294533	0.999235	0.000393986	0.932638	0.0397185	0.948407	0.0298159	0.993607	0.00386868	0.298479	0.292803	0.969639	0.0180808	0.998029	0.00115432	0.225992	0.347369
DDB_G0272859	pks14	0.993184	0.00388376	0.998818	0.000608741	0.957676	0.0255287	0.941564	0.0335783	0.998065	0.00112412	0.574761	0.214999	0.921796	0.0351591	0.996561	0.00170468	0.32738	0.307329
DDB_G0272953	DDB_G0272953	0.997825	0.00124726	0.998969	0.000528635	0.949607	0.0304426	0.954947	0.0256343	0.992893	0.00434622	0.436872	0.253003	0.227713	0.17149	0.997092	0.00153449	0.012238	0.566009
DDB_G0272969	psmB1	0.998375	0.000923488	0.999478	0.000269425	0.978478	0.0120379	0.974101	0.0138134	0.997987	0.00118808	0.639717	0.190444	0.966473	0.0195418	0.998822	0.000712893	0.846717	0.0933741
DDB_G0272985	vps54	0.996524	0.00211567	0.998606	0.000719273	0.950082	0.0302091	0.894908	0.059286	0.991855	0.00491726	0.173274	0.343258	0.960101	0.0223077	0.99813	0.00110421	0.104375	0.41692
DDB_G0273005	DDB_G0273005	0.989789	0.00500029	0.999087	0.000471625	0.987351	0.00698498	0.906661	0.0523985	0.991952	0.00486775	0.833056	0.099234	0.98213	0.0110136	0.99555	0.00196258	0.0383556	0.494045
DDB_G0273017	DDB_G0273017	0.673039	0.0200216	0.989261	0.00223305	0.674743	0.10448	4.98e-15	0.560062	0.995929	0.00252116	0.000133006	0.682136	0.95679	0.0236707	0.999903	5.17e-05	0.0465218	0.480585
DDB_G0273041	DDB_G0273041	0.997362	0.00155327	0.999807	0.000101014	0.983288	0.00943414	0.87387	0.0694402	0.996866	0.00193301	0.0353072	0.464233	0.421687	0.131467	0.99792	0.00120722	0.00183558	0.651037
DDB_G0273117	ublcp1-1	0.983042	0.00642926	0.999102	0.000464654	0.915973	0.0478202	0.581795	0.15386	0.995102	0.00296937	0.0381228	0.458876	0.805711	0.0605343	0.999336	0.000394936	0.00533212	0.606852
DDB_G0273163	psmB4-1	0.998637	0.000732987	0.999315	0.00035583	0.981833	0.0101959	0.952295	0.0276458	0.997228	0.00173107	0.971444	0.0179882	0.971356	0.0172728	0.999443	0.000320471	0.955499	0.0273526
DDB_G0273189	DDB_G0273189	0.995681	0.00262446	0.999057	0.000484274	0.969765	0.0177995	0.772895	0.109126	0.996559	0.00210014	0.927543	0.0430022	0.941618	0.0292267	0.996575	0.00170034	0.231191	0.345754
DDB_G0273191	rps30-1	0.999813	0.000105193	0.999877	6.25e-05	0.987424	0.00694545	4.53e-05	0.511136	0.99521	0.00291824	0.0035849	0.588347	0.0396954	0.218572	0.988973	0.00295908	0.000982481	0.671956
DDB_G0273387	DDB_G0273387	0.950992	0.00997638	0.998941	0.000544519	0.899259	0.0539378	0.188049	0.264049	0.993167	0.0041567	0.0741327	0.415956	0.93283	0.0319197	0.999376	0.000367427	0.737729	0.153319
DDB_G0273463	DDB_G0273463	0.980199	0.00689439	0.996637	0.00143554	0.894159	0.0556221	0.55557	0.159265	0.994595	0.00323663	0.901087	0.0612543	0.153219	0.190031	0.99561	0.00195023	0.0551818	0.467514
DDB_G0273471	dpp3-1	0.998489	0.000843269	0.99967	0.000172806	0.9555	0.0269656	0.976454	0.0126775	0.997563	0.00147875	0.0981622	0.39278	0.975279	0.0151232	0.997939	0.00119679	0.132848	0.397223
DDB_G0274109	paxB	0.997983	0.00114768	0.998417	0.000820334	0.885709	0.0584735	0.143498	0.283459	0.999031	0.000494021	0.00401346	0.58288	0.98321	0.0102703	0.999635	0.000208863	0.018074	0.542376
DDB_G0274165	DDB_G0274165	0.981088	0.00675205	0.965945	0.0029326	0.163386	0.216094	0.675483	0.134018	0.99427	0.00343852	0.132133	0.369533	0.904691	0.0394275	0.997747	0.00128445	0.368496	0.292925
DDB_G0274167	cand1	0.996414	0.00219224	0.999598	0.000206953	0.545249	0.129053	0.97334	0.0143245	0.997172	0.00176116	0.0348791	0.464831	0.901864	0.0401232	0.999319	0.000406048	0.128831	0.400145
DDB_G0274211	DDB_G0274211	0.987118	0.00566442	0.998837	0.000599983	0.971413	0.0167735	0.965787	0.0187968	0.992508	0.00455632	0.848607	0.0904097	0.980117	0.012347	0.997612	0.00133954	0.818949	0.108326
DDB_G0274241	bre1	0.99625	0.00230347	0.999047	0.000489104	0.927696	0.0424735	0.953149	0.0269919	0.993593	0.0038751	0.0530521	0.437347	0.987958	0.00732019	0.999	0.000607269	0.323721	0.3098
DDB_G0274311	DDB_G0274311	0.99753	0.00143308	0.999501	0.000256895	0.974619	0.0144461	0.906095	0.0527358	0.994816	0.00312042	0.155944	0.354784	0.813926	0.0590917	0.998382	0.000969936	0.0243413	0.524886
DDB_G0274339	DDB_G0274339	0.997791	0.00126725	0.999877	6.27e-05	0.406498	0.156155	0.982395	0.00934397	0.99934	0.000333733	0.971923	0.0173482	0.962248	0.0214253	0.999665	0.00018984	0.838977	0.0966587
DDB_G0274351	DDB_G0274351	0.996262	0.00229793	0.990174	0.00217551	0.836921	0.0725816	0.934363	0.037659	0.993698	0.00379566	0.0281774	0.477245	0.964222	0.0205288	0.998239	0.00104374	0.793714	0.124416
DDB_G0274353	DDB_G0274353	0.966688	0.00855309	0.998138	0.000955712	0.962151	0.0225644	0.852457	0.0792539	0.99489	0.00308233	0.0153133	0.515033	0.92948	0.0328459	0.99934	0.000392057	0.145611	0.389218
DDB_G0274367	DDB_G0274367	0.994008	0.00351525	0.999091	0.00046988	0.944445	0.0334473	0.620605	0.144954	0.995487	0.00276262	0.222917	0.318738	0.943549	0.0285684	0.998969	0.000626832	0.333213	0.305542
DDB_G0274549	DDB_G0274549	0.99913	0.000451227	0.999745	0.000132222	0.933333	0.03929	0.834015	0.0868683	0.995731	0.00263238	0.739703	0.145591	0.990458	0.00565779	0.999175	0.000496848	0.196566	0.361257
DDB_G0274559	udkB	0.998983	0.000522619	0.999171	0.000427982	0.0291881	0.285954	0.957964	0.0234379	0.99631	0.00225701	0.0442848	0.448144	0.984821	0.00918617	0.999227	0.000464945	0.021994	0.530864
DDB_G0274569	acgA	0.990254	0.00487308	0.997292	0.00125873	0.953241	0.0282997	0.663412	0.136611	0.995555	0.00273104	0.872651	0.0777117	0.596932	0.0986566	0.995646	0.001942	0.517889	0.245773
DDB_G0274579	pitB	0.991032	0.00464748	0.996151	0.00153507	0.678774	0.10379	0.0939619	0.312417	0.992011	0.00484087	0.000155284	0.679799	0.812825	0.0593337	0.997436	0.001408	0.00110611	0.667899
DDB_G0274593	dst1	0.996265	0.00229405	0.999271	0.000377222	0.954347	0.0276694	0.644213	0.1408	0.992469	0.00457224	0.638078	0.191031	0.947448	0.0272339	0.999163	0.000505272	0.559299	0.233505
DDB_G0274623	CYP519A1	0.982801	0.00646021	0.999011	0.000509241	0.716498	0.0967916	0.585475	0.152901	0.993123	0.00418557	0.451041	0.249731	0.981341	0.0115229	0.999118	0.00053147	0.52209	0.244756
DDB_G0274663	DDB_G0274663	0.997192	0.00165834	0.999516	0.000251286	0.967405	0.0190665	0.95275	0.027308	0.992466	0.00457369	0.0892304	0.400359	0.4347	0.128632	0.981668	0.00355163	0.000616148	0.68577
DDB_G0274785	DDB_G0274785	0.993383	0.00380521	0.998933	0.0005496	0.89678	0.0546919	0.810831	0.0960386	0.994797	0.00312948	0.0413135	0.453204	0.978726	0.0131086	0.99903	0.000588834	0.0125173	0.564677
DDB_G0274863	DDB_G0274863	0.997514	0.00144674	0.994848	0.00174288	0.946648	0.0321187	0.913566	0.0487913	0.994434	0.00333484	0.883421	0.0717231	0.89011	0.0430088	0.998262	0.0010332	0.275759	0.328369
DDB_G0274879	DDB_G0274879	0.988126	0.00541412	0.99882	0.000608023	0.0361486	0.278845	0.912833	0.049378	0.993212	0.00411377	0.0368404	0.461377	0.983408	0.0101263	0.999439	0.000323178	0.000701621	0.681742
DDB_G0274899	DDB_G0274899	0.960476	0.00919089	0.99972	0.000146487	0.14397	0.222707	0.514519	0.169432	0.995055	0.00298945	0.000225495	0.672993	0.950298	0.0261473	0.998951	0.00063502	0.000479121	0.691797
DDB_G0274975	DDB_G0274975	0.984091	0.00625142	0.999271	0.000377075	0.950906	0.0297114	0.930175	0.0401639	0.99304	0.00425449	0.858173	0.0859808	0.758066	0.0694946	0.998251	0.00103723	0.0316139	0.506703
DDB_G0275029	odhB	0.998563	0.000786849	0.999729	0.000141061	0.951266	0.0295135	0.887942	0.0627464	0.997092	0.00179417	0.675485	0.175655	0.579959	0.101173	0.998814	0.000719157	0.739197	0.152298
DDB_G0275057	DDB_G0275057	0.997721	0.00131349	0.995518	0.00164871	0.982269	0.00984441	0.587714	0.152423	0.996277	0.00228618	0.00872885	0.546137	0.988649	0.00680126	0.999779	0.000123194	0.0811577	0.437414
DDB_G0275115	sdhC	0.998484	0.000846414	0.999555	0.000229744	0.988514	0.00610617	0.0102202	0.409064	0.992435	0.00459251	0.484065	0.240645	0.968927	0.0183478	0.999465	0.000309955	0.974589	0.0147126
DDB_G0275253	DDB_G0275253	0.975534	0.00750994	0.990955	0.00212225	0.0582187	0.262767	0.331436	0.217869	0.999326	0.000350348	5.8e-05	0.692651	0.971833	0.0170133	0.999762	0.000130241	0.0176965	0.543773
DDB_G0275301	DDB_G0275301	0.994288	0.00338246	0.996718	0.0014166	0.951327	0.0294663	0.817891	0.0929627	0.991815	0.00493706	0.668224	0.178895	0.911495	0.0377785	0.997983	0.00117731	0.105071	0.416746
DDB_G0275311	DDB_G0275311	0.999726	0.000153251	0.999812	9.82e-05	0.96438	0.0210465	0.35528	0.210804	0.996124	0.00240516	0.00332528	0.591121	0.656815	0.0877795	0.992099	0.00257572	0.00161505	0.65547
DDB_G0275317	DDB_G0275317	0.996847	0.00190331	0.999133	0.000448091	0.937847	0.0369932	0.974737	0.0134836	0.997278	0.00167875	0.719262	0.156227	0.974605	0.0154852	0.999137	0.000520131	0.0437869	0.484835
DDB_G0275323	tipD	0.996628	0.00205019	0.999787	0.000111485	0.864465	0.0649726	0.849995	0.0804435	0.9974	0.0015761	0.0391876	0.45697	0.829261	0.0559784	0.999477	0.000300315	0.944505	0.0336147
DDB_G0275345	DDB_G0275345	0.992308	0.00420384	0.997721	0.00111916	0.961683	0.0227679	0.0220482	0.381801	0.994106	0.00352979	0.898608	0.0624722	0.568813	0.103535	0.997454	0.001402	0.350296	0.299566
DDB_G0275355	pccA	0.998326	0.000950875	0.999827	9.04e-05	0.966463	0.0197067	0.343908	0.214453	0.99694	0.00189025	0.802959	0.11381	0.299843	0.155689	0.98906	0.00294944	0.000544163	0.688448
DDB_G0275383	DDB_G0275383	0.999206	0.000417001	0.999816	9.67e-05	0.879847	0.0603014	0.899116	0.0568439	0.996926	0.00190155	0.0365268	0.46198	0.959361	0.0226239	0.999156	0.000509685	0.005965	0.601637
DDB_G0275441	gtpA	0.992948	0.00397333	0.996388	0.00148801	0.921788	0.0451946	0.00434939	0.434518	0.995225	0.00289996	0.0108445	0.534196	0.871858	0.0469197	0.999552	0.000248004	0.0867766	0.432122
DDB_G0275517	gtf2h3	0.996477	0.00215399	0.999005	0.000512008	0.959503	0.0244106	0.52877	0.165601	0.996508	0.00212868	0.256972	0.30765	0.725999	0.0753693	0.998127	0.0011056	0.000246635	0.70579
DDB_G0275537	cytC	0.999283	0.000359851	0.999767	0.000120234	0.171071	0.212894	0.969814	0.0163164	0.998478	0.000853116	0.020472	0.496582	0.367366	0.142154	0.977197	0.00386181	0.000461521	0.692879
DDB_G0275567	amd1	0.998656	0.000723594	0.999801	0.000104959	0.616859	0.115262	0.268884	0.23517	0.993209	0.00411686	0.0154104	0.51459	0.984811	0.00921214	0.999794	0.000110698	0.114095	0.411019
DDB_G0275577	DDB_G0275577	0.995942	0.00247325	0.99898	0.000523946	0.88786	0.0577805	0.564373	0.157445	0.996663	0.0020335	0.335272	0.281702	0.96548	0.0199686	0.998548	0.000876449	0.316875	0.31278
DDB_G0275591	DDB_G0275591	0.966442	0.00859298	0.997945	0.00103457	0.50189	0.136907	0.158412	0.276071	0.997459	0.00153869	0.554773	0.220438	0.944353	0.028264	0.999472	0.000304126	0.947861	0.0312447
DDB_G0275675	rab32C	0.998259	0.000984171	0.999385	0.000316361	0.440974	0.149272	0.864318	0.0739374	0.992843	0.00436678	0.562908	0.218404	0.871576	0.0470125	0.998522	0.000893853	0.00225163	0.643471
DDB_G0275707	DDB_G0275707	0.995711	0.00260965	0.999528	0.000244201	0.964812	0.0206984	0.978042	0.0118699	0.998557	0.000797535	0.472951	0.244359	0.986786	0.00810003	0.998246	0.00103934	0.650561	0.193617
DDB_G0275775	psmD4	0.998878	0.000604477	0.999571	0.000220867	0.667625	0.106133	0.974186	0.0137767	0.995929	0.00251926	0.684621	0.17219	0.965049	0.020213	0.997617	0.00133718	0.900261	0.0621607
DDB_G0275793	DDB_G0275793	0.991798	0.00439919	0.998489	0.000781605	0.0227634	0.291122	0.893261	0.0600997	0.993042	0.004253	0.00592133	0.564626	0.974625	0.0154665	0.998889	0.000673619	0.137106	0.394826
DDB_G0275881	rpl13a	0.999713	0.000159223	0.999906	4.88e-05	0.985828	0.00793416	2.77e-07	0.538205	0.997459	0.00153599	0.646133	0.187678	0.242541	0.16769	0.996305	0.00177491	0.0259448	0.520167
DDB_G0275917	DDB_G0275917	0.996155	0.00235753	0.997231	0.00127592	0.94192	0.0348796	0.10563	0.305105	0.991894	0.00489465	0.470579	0.244845	0.587177	0.100161	0.996142	0.00181907	0.166986	0.377026
DDB_G0276057	DDB_G0276057	0.998915	0.000575941	0.999206	0.000409626	0.551077	0.127976	0.938597	0.035397	0.992426	0.00459974	0.963282	0.0218782	0.989907	0.00606813	0.999612	0.000219111	0.0630013	0.457426
DDB_G0276099	DDB_G0276099	0.998922	0.000568373	0.999711	0.000150527	0.832117	0.0737375	0.880206	0.0664752	0.995093	0.00297485	0.948108	0.0306177	0.884946	0.0443203	0.999398	0.000351332	0.00701039	0.593513
DDB_G0276103	enlA	0.987612	0.005552	0.99965	0.000183682	0.958965	0.0247466	0.986416	0.00711891	0.997647	0.00141739	0.963432	0.0216634	0.939671	0.029853	0.998937	0.000644477	0.0785589	0.440246
DDB_G0276131	DDB_G0276131	0.995975	0.00245148	0.998875	0.000581367	0.948144	0.0313077	0.94268	0.0329886	0.99176	0.00496392	0.785648	0.121347	0.986731	0.00813373	0.998834	0.000705773	0.893427	0.0672847
DDB_G0276153	nsfA	0.984649	0.00615371	0.999701	0.000156405	0.95577	0.0267668	0.977312	0.0122016	0.994473	0.00330818	0.801457	0.114309	0.288145	0.158331	0.993772	0.00232467	0.212222	0.354126
DDB_G0276155	spnA	0.994094	0.00347144	0.998305	0.000875966	0.153839	0.219243	0.105828	0.304724	0.995406	0.00279437	0.00072907	0.644802	0.96354	0.0208102	0.999505	0.000278474	0.000975454	0.672278
DDB_G0276219	DDB_G0276219	0.990473	0.00481284	0.998839	0.000599409	0.964733	0.0208071	0.893266	0.0600783	0.992353	0.00464298	0.830625	0.100894	0.976087	0.0146774	0.998915	0.000657458	0.779921	0.13211
DDB_G0276241	atp5e	0.996133	0.00236742	0.999211	0.000407127	0.923662	0.0443669	0.746298	0.115646	0.992607	0.00451315	0.0146416	0.517302	0.809475	0.0599041	0.997251	0.00148152	0.000676901	0.682713
DDB_G0276269	sgcA	0.990226	0.00487899	0.997441	0.00121102	0.949166	0.0306577	0.972116	0.0151432	0.995879	0.00255158	0.806608	0.111962	0.772734	0.0667259	0.991796	0.00262097	0.0157874	0.550587
DDB_G0276285	DDB_G0276285	0.903337	0.0128007	0.999825	9.12e-05	0.747784	0.0912364	0.816521	0.0935261	0.993989	0.00361164	0.3186	0.286772	0.987072	0.00791049	0.999283	0.000422992	0.321867	0.310482
DDB_G0276287	expl3	0.994706	0.00317673	0.999364	0.000328502	0.976212	0.0134071	2.29e-05	0.516612	0.998475	0.000857265	0.0180412	0.50511	0.00412686	0.230757	0.977973	0.00380267	0.00444355	0.614834
DDB_G0276341	pccB	0.999342	0.000325979	0.999871	6.59e-05	0.92371	0.0443496	0.825829	0.0895582	0.997439	0.0015495	0.864482	0.0831092	0.679708	0.0841351	0.996761	0.00164346	0.0100421	0.576346
DDB_G0276371	gefL	0.975779	0.00748986	0.998788	0.000624975	0.365441	0.163741	0.985087	0.00813102	0.995813	0.00259669	0.817781	0.107021	0.922378	0.0350473	0.996415	0.00174611	0.156322	0.383218
DDB_G0276405	PFP1	0.998343	0.000943079	0.999034	0.000497587	0.821327	0.0760081	0.975962	0.0128973	0.997278	0.0016812	0.888952	0.0680909	0.981371	0.0114902	0.998623	0.000831333	0.0585469	0.463289
DDB_G0276455	gpaG	0.996353	0.00223403	0.999687	0.000163182	0.641269	0.1108	0.189956	0.262829	0.995309	0.0028576	0.954235	0.0269066	0.906988	0.0389244	0.999468	0.000307572	0.913714	0.0537377
DDB_G0276459	pakB	0.909392	0.0124523	0.999929	3.73e-05	0.926992	0.0428243	0.513733	0.169651	0.994384	0.00336321	0.0384196	0.45842	0.803973	0.0608037	0.999501	0.000283651	0.00683905	0.595075
DDB_G0276465	sepA	0.997184	0.0016627	0.999584	0.000213778	0.967629	0.0189388	0.970948	0.0158335	0.994753	0.00314404	0.236142	0.313236	0.970506	0.017674	0.998416	0.000949108	0.0274294	0.517045
DDB_G0276545	DDB_G0276545	0.865672	0.0144168	0.99621	0.00152289	0.765084	0.088347	0.269878	0.234951	0.994855	0.00310229	0.0108929	0.534078	0.576891	0.101768	0.996385	0.00175324	0.0900545	0.429841
DDB_G0276567	DDB_G0276567	0.994245	0.00340029	0.998756	0.000639171	0.969953	0.0176703	0.974462	0.0135938	0.994864	0.00309685	0.110017	0.385038	0.920886	0.0353854	0.99941	0.000344016	0.0668156	0.453012
DDB_G0276577	fray2	0.9873	0.00562476	0.998324	0.000865651	0.768159	0.0878078	0.757804	0.112904	0.995741	0.00262676	0.00174127	0.616293	0.797741	0.0622403	0.998681	0.00079999	0.000417304	0.695104
DDB_G0276683	DDB_G0276683	0.996215	0.00232118	0.997802	0.00108989	0.209845	0.200665	0.935005	0.0371816	0.992119	0.00477859	0.0629215	0.42578	0.940649	0.0295167	0.996349	0.0017626	0.0316387	0.506496
DDB_G0276713	DDB_G0276713	0.995437	0.00277294	0.999477	0.000269878	0.970698	0.017133	0.0785874	0.321811	0.995797	0.00260043	0.342089	0.27936	0.953105	0.0250705	0.999289	0.000419578	0.0655178	0.454301
DDB_G0276761	cotB	0.0179313	0.0303648	0.916129	0.00348344	0.0589155	0.262404	2.79e-28	0.562222	0.994065	0.00356407	0.000281963	0.668678	0.092954	0.203825	0.999973	1.56e-05	0.0417637	0.487714
DDB_G0276791	DDB_G0276791	0.989705	0.00502154	0.999357	0.000332814	0.0604199	0.261376	0.964133	0.0197869	0.9977	0.0013917	0.0415455	0.452817	0.976877	0.0142441	0.999061	0.000567778	0.0144848	0.555952
DDB_G0276833	gacS	0.987854	0.00548972	0.997712	0.00112208	0.830237	0.07412	0.917046	0.0467014	0.99522	0.00291095	0.917479	0.049837	0.934938	0.0312337	0.999057	0.000570076	0.505222	0.25029
DDB_G0276837	DDB_G0276837	0.999539	0.00023824	0.999817	9.56e-05	0.958458	0.0249885	0.933802	0.0379432	0.995961	0.00249824	0.0470291	0.445236	0.980203	0.0122854	0.999359	0.000382843	0.032517	0.504409
DDB_G0276883	canA	0.998014	0.00112546	0.998011	0.00100958	0.806273	0.0795598	0.702776	0.126752	0.998589	0.000779679	0.0145904	0.517678	0.980824	0.0118763	0.999679	0.00018191	0.0665068	0.453415
DDB_G0276917	psmC2	0.99873	0.000689023	0.99967	0.000173411	0.986225	0.00774856	0.981288	0.00993499	0.997803	0.00131532	0.771333	0.128723	0.805362	0.0605679	0.996114	0.00182742	0.0422662	0.486757
DDB_G0276939	pspB	0.00411482	0.0312145	0.994839	0.00174482	0.0643241	0.259198	3.82e-25	0.562152	0.998626	0.000757572	0.000109166	0.685209	0.961592	0.0216954	0.999983	9.3e-06	0.00591535	0.602061
DDB_G0276941	cotA	0.000629437	0.031448	0.998856	0.000591099	0.49352	0.138864	9.37e-41	0.562504	0.995627	0.00268848	3.1e-05	0.698422	0.879506	0.0454839	0.999991	5.95e-06	0.00496119	0.610137
DDB_G0276943	crtp1	0.993842	0.00359186	0.999628	0.000193759	0.714919	0.0970847	0.382277	0.203221	0.995352	0.00282988	0.964492	0.0212247	0.98418	0.00967991	0.999598	0.000226687	0.465286	0.263563
DDB_G0277077	DDB_G0277077	0.990041	0.00492733	0.999359	0.000331924	0.723527	0.0958039	0.954544	0.0259663	0.996304	0.00226121	0.771171	0.128875	0.989744	0.00619871	0.998093	0.00112373	0.152016	0.385279
DDB_G0277087	purH	0.999464	0.000263525	0.999686	0.000163949	0.971263	0.0168403	0.544433	0.161632	0.997602	0.00145404	0.656321	0.183511	0.912036	0.0376117	0.999902	5.41e-05	0.11067	0.413452
DDB_G0277115	DDB_G0277115	0.885795	0.0135328	0.997459	0.00120508	0.877675	0.06093	0.860234	0.0759822	0.992787	0.00441066	0.97315	0.0166802	0.639035	0.0906104	0.993984	0.0022854	0.000805559	0.677642
DDB_G0277139	apm2	0.997022	0.00177412	0.999643	0.00018668	0.979214	0.011653	0.440888	0.187184	0.995629	0.00268661	0.0488879	0.442147	0.984723	0.00927674	0.999177	0.000495349	0.0411388	0.489034
DDB_G0277167	DDB_G0277167	0.995598	0.00267189	0.998454	0.000799551	0.770509	0.0873339	0.914237	0.0482439	0.993158	0.00416127	0.757904	0.135902	0.893399	0.0422333	0.998293	0.00101704	0.671555	0.185069
DDB_G0277173	vamp7B	0.994941	0.00305413	0.998647	0.000698143	0.950157	0.030153	0.979931	0.0104914	0.995113	0.00296205	0.398552	0.263454	0.739949	0.0725859	0.997246	0.00148307	0.0036863	0.624876
DDB_G0277179	DDB_G0277179	0.998124	0.00106701	0.998567	0.000738434	0.194395	0.206069	0.942359	0.0332098	0.994204	0.00348856	0.545747	0.223059	0.0793207	0.20727	0.996955	0.0015815	0.00389983	0.621999
DDB_G0277213	DDB_G0277213	0.999589	0.000207846	0.999938	3.29e-05	0.98683	0.00733556	0.727232	0.120694	0.998202	0.0010268	0.0488908	0.442067	0.933849	0.0315811	0.998501	0.000904824	0.00535257	0.60676
DDB_G0277231	ndufs8	0.997427	0.00151157	0.999612	0.000200934	0.93507	0.0384384	0.31006	0.223417	0.993104	0.00420519	0.0014598	0.622011	0.60237	0.0976493	0.996568	0.00170239	0.000359174	0.698204
DDB_G0277239	DDB_G0277239	0.994397	0.00332551	0.964297	0.00296153	0.828566	0.0745658	0.971309	0.0156622	0.998262	0.00100469	0.78946	0.119093	0.948739	0.0267205	0.998222	0.0010527	0.72196	0.161103
DDB_G0277243	DDB_G0277243	0.995165	0.00292774	0.999042	0.000492624	0.726635	0.0953559	0.0527389	0.342637	0.993013	0.00426638	0.941169	0.0350365	0.966262	0.0196398	0.998823	0.000712284	0.457045	0.266413
DDB_G0277307	DDB_G0277307	0.993966	0.00353761	0.998715	0.000663313	0.923277	0.0445906	0.941309	0.0337505	0.993496	0.00393898	0.695715	0.167115	0.96043	0.0221404	0.998198	0.00106513	0.35523	0.297729
DDB_G0277361	DDB_G0277361	0.997342	0.00156307	0.99867	0.000686338	0.856697	0.0674105	0.948154	0.029968	0.995086	0.00297849	0.193634	0.333151	0.670073	0.0856361	0.997549	0.00136241	0.657938	0.190011
DDB_G0277379	pspD	0.0248008	0.0302117	0.985263	0.00240104	0.445083	0.148696	1.3e-37	0.562434	0.999481	0.000240386	8.95e-05	0.687522	0.991194	0.0051343	0.999978	1.1e-05	0.00200234	0.647945
DDB_G0277399	piaA	0.994659	0.00320184	0.99368	0.00188587	0.00314459	0.322913	0.959246	0.022876	0.99197	0.00485784	0.00508568	0.572319	0.979565	0.012633	0.999174	0.000497596	0.000177459	0.711762
DDB_G0277429	DDB_G0277429	0.964872	0.00875473	0.99909	0.000470171	0.940511	0.035608	0.340673	0.215404	0.994471	0.00330997	0.614105	0.199649	0.848236	0.0521361	0.998289	0.00101897	0.156176	0.383397
DDB_G0277453	DDB_G0277453	0.997313	0.00158549	0.999152	0.000438361	0.715209	0.0970357	0.345927	0.213775	0.991934	0.00487341	0.00675215	0.557895	0.498312	0.116335	0.988511	0.0029988	0.000227706	0.707525
DDB_G0277497	Ddaco	0.749876	0.0179972	0.997755	0.00110757	0.222338	0.196976	0.016802	0.392389	0.991752	0.00496675	3.39e-06	0.707645	0.983109	0.0103533	0.999181	0.000493346	0.000110838	0.718765
DDB_G0277567	DDB_G0277567	0.937692	0.0109422	0.999384	0.000316512	0.170872	0.213013	0.556036	0.159163	0.996701	0.00200175	3.93e-05	0.696267	0.818876	0.0578987	0.998584	0.000855506	5.48e-05	0.726274
DDB_G0277717	DDB_G0277717	0.995981	0.00244656	0.998784	0.000627835	0.944083	0.0336532	0.912475	0.0494679	0.992559	0.00454046	0.809342	0.110667	0.978256	0.0133737	0.999008	0.000600648	0.797942	0.121739
DDB_G0277725	thfA	0.92658	0.0115133	0.994085	0.00184092	0.826123	0.0750768	0.946167	0.0311229	0.996229	0.00231095	0.665769	0.180029	0.776305	0.0659977	0.999289	0.000419863	0.00624177	0.599647
DDB_G0277761	DDB_G0277761	0.99873	0.00069018	0.998012	0.00100872	0.962556	0.0222808	0.977339	0.0121648	0.997345	0.00161038	0.970501	0.0187837	0.94148	0.0292627	0.997973	0.00118113	0.0183828	0.541705
DDB_G0277799	DDB_G0277799	0.994586	0.00323675	0.995612	0.00163373	0.0209558	0.29276	0.614817	0.146423	0.997307	0.00164126	0.228216	0.316628	0.952578	0.0252823	0.997839	0.00124334	0.0849715	0.433725
DDB_G0277843	DG1105	0.993231	0.0038648	0.999057	0.000484713	0.60556	0.116797	0.843305	0.0831387	0.993163	0.00415822	0.108468	0.38592	0.977609	0.013779	0.999205	0.00047849	0.472861	0.261612
DDB_G0277847	pdhC	0.996721	0.00199153	0.998743	0.000648772	0.867331	0.0641627	0.00193035	0.452254	0.995716	0.00263986	0.946277	0.0318137	0.950752	0.0259567	0.998393	0.000963557	0.952759	0.0286356
DDB_G0277865	ptpB	0.989957	0.00495554	0.981104	0.00253705	0.868977	0.0636478	0.681295	0.132322	0.995914	0.00252687	0.541532	0.224109	0.934456	0.0314037	0.999309	0.000412796	0.560999	0.232814
DDB_G0277895	DDB_G0277895	0.986379	0.00581569	0.998769	0.000633276	0.50116	0.137029	0.884288	0.0642146	0.996568	0.00209794	0.00250811	0.602342	0.795506	0.0626234	0.999182	0.000492344	0.0153375	0.552466
DDB_G0277919	eRF3	0.998917	0.00057343	0.999922	4.01e-05	0.951953	0.0290566	0.984234	0.00866084	0.998767	0.000658086	0.504571	0.235341	0.940016	0.0297365	0.99912	0.000530267	0.0747786	0.444624
DDB_G0277943	parG	0.998062	0.00110236	0.999566	0.000223626	0.828286	0.0746106	0.980189	0.0103313	0.99634	0.00224653	0.0788417	0.410557	0.600927	0.0980576	0.997993	0.00117299	0.000505595	0.690132
DDB_G0277957	DDB_G0277957	0.989473	0.00508617	0.999848	7.68e-05	0.854665	0.0679364	0.944755	0.0320643	0.992969	0.00428869	0.0897001	0.399666	0.0300954	0.220781	0.998648	0.000818148	0.260936	0.333826
DDB_G0278077	CRTF	0.995807	0.0025449	0.999743	0.000132698	0.986966	0.00723965	0.983594	0.00885033	0.997524	0.00149795	0.96812	0.0195013	0.9871	0.00789673	0.999785	0.000118842	0.953589	0.0280707
DDB_G0278097	DDB_G0278097	0.973079	0.00781577	0.996825	0.00138641	0.212625	0.199452	0.932946	0.0385094	0.994712	0.00316774	0.671659	0.177506	0.777844	0.0656368	0.996845	0.0016173	0.0995428	0.422179
DDB_G0278181	DDB_G0278181	0.979257	0.00701247	0.998212	0.000920231	0.956413	0.0263255	0.170119	0.271457	0.993278	0.00407822	0.00205199	0.611029	0.815921	0.0586436	0.998825	0.000711675	0.000435012	0.694178
DDB_G0278197	DDB_G0278197	0.544766	0.021985	0.998014	0.001008	0.594203	0.119114	4.47e-06	0.528106	0.993501	0.00393263	0.000371426	0.663279	0.849972	0.051775	0.993885	0.00230388	2.2e-06	0.732944
DDB_G0278283	fol1	0.989068	0.00519187	0.995132	0.00170539	0.917552	0.0470902	0.923746	0.0434569	0.996599	0.00207819	0.0610968	0.427428	0.692184	0.0815831	0.984756	0.00335044	0.762558	0.140202
DDB_G0278285	copB2	0.991664	0.00444398	0.99912	0.000455518	0.898511	0.054194	0.960354	0.0222528	0.992499	0.00456211	0.766778	0.131205	0.533157	0.109604	0.997654	0.00132362	0.14071	0.392604
DDB_G0278321	TFIIIC3	0.986485	0.00580045	0.99915	0.000439818	0.520291	0.1338	0.116954	0.298378	0.9945	0.00329387	0.625618	0.195565	0.988993	0.00658605	0.997234	0.00148794	0.222972	0.348181
DDB_G0278349	tra2	0.995292	0.00285352	0.999712	0.000149902	0.809321	0.0789445	0.967453	0.0178466	0.997748	0.0013541	0.106142	0.387156	0.937587	0.0305415	0.999048	0.00057646	0.014874	0.554332
DDB_G0278381	gacA	0.992306	0.0042055	0.999434	0.000291765	0.975396	0.0139263	0.904113	0.0539612	0.99598	0.00249057	0.223976	0.318371	0.946138	0.0276465	0.9996	0.000224701	0.180519	0.370196
DDB_G0278383	DDB_G0278383	0.955487	0.00961573	0.999156	0.000436467	0.291097	0.179888	0.818142	0.0928402	0.992221	0.00472448	0.00783718	0.551294	0.95633	0.0238587	0.998832	0.00070781	0.00171416	0.653718
DDB_G0278495	alp	0.997171	0.00166562	0.999317	0.000354362	0.693407	0.100617	0.935379	0.0369897	0.996441	0.00217	0.0026776	0.599891	0.985085	0.00902261	0.99976	0.000131721	0.00111977	0.667501
DDB_G0278507	DDB_G0278507	0.980434	0.00686259	0.995522	0.00164816	0.934195	0.0388596	0.981825	0.00958318	0.992192	0.00473447	0.0862113	0.403722	0.54215	0.10814	0.997421	0.00141328	0.954062	0.0276427
DDB_G0278521	DDB_G0278521	0.997797	0.00126378	0.998869	0.000584231	0.869452	0.0634933	0.692301	0.129441	0.993342	0.00404411	0.800378	0.11476	0.978661	0.0131637	0.999166	0.000502804	0.881178	0.0748867
DDB_G0278537	DDB_G0278537	0.993935	0.00354953	0.993725	0.00187984	0.900061	0.053693	0.0944	0.311886	0.999657	0.000128783	0.312302	0.288399	0.913669	0.0372829	0.997494	0.00138613	0.725789	0.158661
DDB_G0278549	gacB	0.959244	0.00930194	0.996801	0.00139387	0.88469	0.0587643	0.978901	0.0111908	0.995998	0.00248292	0.84894	0.0902062	0.792146	0.0632064	0.996046	0.00184589	0.0769904	0.442234
DDB_G0278551	DDB_G0278551	0.995669	0.00263134	0.999542	0.000236459	0.896377	0.0548925	0.000120563	0.500357	0.992706	0.00446411	0.00432239	0.580045	0.946814	0.0274479	0.999566	0.000241101	0.00237464	0.641942
DDB_G0278579	dynE	0.995899	0.00249337	0.998475	0.000788903	0.8851	0.0586564	0.905404	0.0531612	0.992751	0.00443964	0.727762	0.151826	0.94243	0.0289462	0.998657	0.000813055	0.00390965	0.621785
DDB_G0278685	clmA	0.994632	0.00321659	0.999704	0.000153935	0.982132	0.00991576	0.705219	0.126119	0.99453	0.0032778	0.457472	0.247728	0.954568	0.0245286	0.999254	0.000445847	0.962007	0.0233993
DDB_G0278709	DDB_G0278709	0.997414	0.00152075	0.997313	0.00125169	0.973877	0.0150414	0.619769	0.145353	0.993673	0.00381367	0.0776332	0.411913	0.942277	0.0290354	0.998449	0.000932261	0.403529	0.282173
DDB_G0278725	p17	0.999967	2.24e-05	0.99995	2.67e-05	0.931424	0.040464	0.969858	0.0162817	0.997822	0.00130623	0.0133509	0.521845	0.39898	0.136098	0.99159	0.00264686	0.00203884	0.647163
DDB_G0278757	DDB_G0278757	0.983296	0.00638657	0.99943	0.000293126	0.970186	0.0175665	0.985385	0.00777961	0.994646	0.00320769	0.733202	0.148539	0.800573	0.0616719	0.997215	0.00149359	0.570661	0.229507
DDB_G0278779	aco2	0.960853	0.00915747	0.999978	1.16e-05	0.93742	0.0371603	0.703275	0.126682	0.996414	0.00218942	0.106918	0.386626	0.979891	0.0124846	0.999682	0.000179806	0.00341816	0.628084
DDB_G0278793	DDB_G0278793	0.998322	0.000951849	0.998738	0.000651623	0.974182	0.0147623	0.966688	0.0182751	0.997928	0.00124245	0.196559	0.332049	0.971068	0.0174047	0.998934	0.000645333	0.628918	0.202714
DDB_G0278807	DDB_G0278807	0.848414	0.0150738	0.999519	0.000249485	0.960577	0.0236512	0.221343	0.251147	0.996145	0.00237961	0.360819	0.273317	0.981389	0.0114684	0.99975	0.000137091	0.854703	0.0892753
DDB_G0278967	eif2s3	0.996554	0.00209962	0.999757	0.000125555	0.236537	0.193045	0.894656	0.0594786	0.991691	0.00499652	0.00298659	0.595619	0.486971	0.118414	0.991952	0.00259679	0.00082801	0.676828
DDB_G0279067	DDB_G0279067	0.976655	0.00737575	0.998575	0.000734172	0.926161	0.0432009	0.913801	0.0485868	0.992788	0.00440775	0.630161	0.193938	0.800159	0.0617576	0.995728	0.00192433	0.39726	0.284082
DDB_G0279111	DDB_G0279111	0.995039	0.00300036	0.998383	0.000838125	0.956088	0.0265871	0.554159	0.159674	0.992369	0.00463579	0.744921	0.142641	0.779712	0.0653165	0.998145	0.00109574	0.556836	0.234389
DDB_G0279123	gxcCC	0.995703	0.00261546	0.999447	0.000285911	0.971739	0.0165459	0.828124	0.0887146	0.993921	0.0036472	0.874466	0.076871	0.987586	0.00755244	0.999308	0.000413352	0.204957	0.357459
DDB_G0279267	hdaD	0.959123	0.00932219	0.989657	0.00221225	0.510594	0.13562	8.5e-05	0.503912	0.991784	0.00495404	2.69e-05	0.6994	0.916668	0.0364935	0.997877	0.00122721	0.000121482	0.717594
DDB_G0279301	CAX1	0.813311	0.0162269	0.999523	0.000247229	0.721018	0.0959947	0.136374	0.287079	0.994712	0.00316956	0.00355917	0.588533	0.222169	0.172664	0.9944	0.0022084	0.000228148	0.707448
DDB_G0279361	DDB_G0279361	0.961472	0.00908607	0.997939	0.00103661	0.918363	0.0467397	0.971428	0.0155936	0.998666	0.000715975	0.433094	0.25367	0.687323	0.0827477	0.977042	0.00386997	0.000567219	0.687511
DDB_G0279395	DDB_G0279395	0.993212	0.00387299	0.998433	0.000811983	0.578287	0.122316	0.816433	0.0935753	0.994564	0.00326353	0.838869	0.096279	0.97967	0.0125613	0.998873	0.000682989	0.414693	0.278882
DDB_G0279425	DDB_G0279425	0.977691	0.00721983	0.997991	0.00101777	0.328638	0.171123	0.740202	0.11766	0.994283	0.00343331	0.000329838	0.665861	0.843903	0.0530183	0.999112	0.000535776	0.00026831	0.704009
DDB_G0279433	metap1	0.997113	0.00170692	0.998682	0.000681225	0.18643	0.207765	0.64495	0.140593	0.994433	0.00333661	0.0454649	0.446968	0.965604	0.019879	0.992691	0.00249346	0.00304966	0.631847
DDB_G0279439	bzpC	0.989527	0.00507005	0.998299	0.000878338	0.950046	0.0302372	0.755906	0.113347	0.993124	0.00418405	0.786262	0.120834	0.894342	0.0420281	0.99941	0.000344336	0.618848	0.207915
DDB_G0279441	ipo13B	0.99497	0.00303274	0.999473	0.000273332	0.19923	0.203974	0.772619	0.109292	0.992871	0.0043565	0.302496	0.291589	0.670106	0.0856094	0.994452	0.00219611	0.575257	0.227592
DDB_G0279461	DDB_G0279461	0.976361	0.00742245	0.998813	0.000611759	0.965022	0.0206136	0.772519	0.109347	0.997068	0.00181509	0.983918	0.00963206	0.983333	0.0101686	0.999231	0.000459704	0.946005	0.0327214
DDB_G0279477	DDB_G0279477	0.997406	0.0015276	0.998442	0.000806959	0.927921	0.0423109	0.809174	0.0967568	0.994839	0.00310772	0.918023	0.049627	0.587521	0.100128	0.992	0.00258937	0.103929	0.417093
DDB_G0279519	mrpl22	0.99517	0.00292522	0.998849	0.000594391	0.218955	0.197722	0.881296	0.065759	0.993198	0.00412612	0.00180341	0.615235	0.557603	0.105235	0.995423	0.00198987	0.000243744	0.705973
DDB_G0279525	DDB_G0279525	0.996553	0.00210081	0.997763	0.00110499	0.912176	0.0492662	0.91421	0.0482668	0.992767	0.00442373	0.361608	0.273153	0.949756	0.0263169	0.998864	0.000687955	0.565694	0.231375
DDB_G0279563	DDB_G0279563	0.99372	0.00364797	0.9985	0.00077415	0.933443	0.0392286	0.738049	0.118256	0.992809	0.00439169	0.872255	0.078077	0.981423	0.011441	0.998541	0.000880644	0.867223	0.0833507
DDB_G0279599	crlG	0.99219	0.00425427	0.997718	0.00112008	0.943125	0.0341201	0.932538	0.0386504	0.992607	0.00451171	0.721922	0.154942	0.325249	0.150082	0.994109	0.00226266	0.00261784	0.637985
DDB_G0279629	lkb1	0.983159	0.00641232	0.999288	0.000369449	0.638134	0.111713	0.942585	0.0330625	0.9959	0.0025307	0.121586	0.376517	0.982099	0.011036	0.998957	0.000632864	0.973386	0.0157677
DDB_G0279633	psmD7	0.997843	0.00123681	0.999084	0.000473513	0.947116	0.0318337	0.944523	0.032235	0.994258	0.00344547	0.890584	0.0676472	0.688109	0.0824429	0.993815	0.00231743	0.00272305	0.636133
DDB_G0279703	prpf4B	0.996838	0.00191294	0.998268	0.000893263	0.877325	0.0610656	0.91373	0.0486324	0.992066	0.00481545	0.0140783	0.519365	0.151904	0.190369	0.997905	0.00121434	0.0156115	0.551411
DDB_G0279763	CYP513D1	0.996793	0.00194472	0.971822	0.00278078	0.858116	0.0669925	0.840661	0.0841665	0.993002	0.00426935	0.813765	0.108992	0.322326	0.150758	0.994791	0.00212555	0.00805563	0.586693
DDB_G0279799	cprB	0.762857	0.0176054	0.979998	0.00256818	0.867117	0.0642227	0.336204	0.216222	0.993084	0.00422019	4.51e-05	0.695088	0.979326	0.0127704	0.998273	0.00102706	0.000816306	0.677267
DDB_G0279823	DDB_G0279823	0.998446	0.000870157	0.999326	0.000349807	0.410846	0.15527	0.0866861	0.316516	0.992056	0.00481828	0.923896	0.0453958	0.715245	0.0775166	0.99894	0.000641049	0.321643	0.310567
DDB_G0279987	DDB_G0279987	0.995758	0.00257183	0.997493	0.00119409	0.926421	0.0430553	0.934989	0.0372056	0.993696	0.0037973	0.804255	0.11301	0.96694	0.0193366	0.998358	0.000981429	0.776918	0.133635
DDB_G0280043	rab8A	0.998592	0.000760873	0.999728	0.000141688	0.802928	0.0804049	0.372352	0.205716	0.998232	0.00102304	0.798359	0.115963	0.955821	0.0240635	0.999788	0.000116867	0.41391	0.279038
DDB_G0280061	sybA	0.99714	0.00168312	0.999329	0.000348191	0.977392	0.0126642	0.316166	0.221946	0.996188	0.00235164	0.156312	0.354329	0.655538	0.0881121	0.999228	0.000462601	0.0870665	0.431954
DDB_G0280181	DDB_G0280181	0.793894	0.01681	0.998879	0.000578788	0.255876	0.188219	0.584922	0.153044	0.997277	0.00168363	6.83e-06	0.705621	0.975549	0.014958	0.998736	0.00076778	7.83e-05	0.722848
DDB_G0280199	gadA	0.234602	0.025925	0.996605	0.00144401	0.861669	0.065762	1.62e-17	0.561268	0.997424	0.00156284	3.03e-06	0.707952	0.895794	0.041651	0.999793	0.000111228	0.0134785	0.560355
DDB_G0280247	DDB_G0280247	0.994238	0.00340228	0.999324	0.000350835	0.494432	0.138618	0.787826	0.103451	0.994705	0.003175	0.770661	0.129281	0.368371	0.14188	0.986198	0.00321873	0.926978	0.044893
DDB_G0280307	DDB_G0280307	0.792473	0.0168415	0.995374	0.0016737	0.137875	0.224806	0.686006	0.131092	0.993223	0.00411223	0.000180772	0.677226	0.933074	0.0318264	0.99762	0.00133609	0.000236261	0.706647
DDB_G0280313	ssr2	0.998346	0.000937226	0.999098	0.000466688	0.979008	0.0117535	0.91222	0.0496475	0.995438	0.00277938	0.923897	0.0453202	0.353372	0.144921	0.984754	0.0033515	0.000242988	0.706025
DDB_G0280401	cypD	0.998869	0.000610491	0.999721	0.000145714	0.141147	0.223906	0.660321	0.137558	0.99686	0.00193525	0.00969157	0.540353	0.976893	0.0142345	0.995838	0.00189646	0.00244662	0.640633
DDB_G0280413	DDB_G0280413	0.993709	0.00365349	0.995475	0.00165677	0.856427	0.0674487	0.497479	0.173141	0.993965	0.0036218	0.929163	0.0417308	0.960973	0.0219098	0.998293	0.00101669	0.577722	0.22642
DDB_G0280417	DDB_G0280417	0.989984	0.00494681	0.998852	0.000593246	0.838681	0.0721279	0.461119	0.181942	0.998793	0.000643472	0.0163325	0.511273	0.566814	0.103905	0.995312	0.00201521	0.00036898	0.697545
DDB_G0280469	psrA	0.987675	0.00553815	0.996798	0.00139446	0.893341	0.0559078	0.587952	0.152327	0.993185	0.00414146	0.399984	0.262832	0.966071	0.0197147	0.999465	0.000309616	0.06731	0.452204
DDB_G0280535	sdhA	0.996303	0.00227233	0.999769	0.000119752	0.815917	0.0773173	0.981645	0.00970113	0.998368	0.000937636	0.0434467	0.449396	0.891827	0.0425984	0.999668	0.000187763	0.0135234	0.560015
DDB_G0280775	rvb2	0.998206	0.00100859	0.99967	0.000172349	0.950525	0.0299089	0.944697	0.0320887	0.993114	0.00419464	0.118492	0.378477	0.966333	0.0196118	0.999603	0.000223103	0.0117074	0.568431
DDB_G0280823	rps6	0.998757	0.000667886	0.999955	2.42e-05	0.98728	0.00700489	0.415222	0.194329	0.996717	0.00199255	0.85324	0.088654	0.000111712	0.235828	0.995212	0.00203366	0.373182	0.291117
DDB_G0280911	DDB_G0280911	0.936095	0.0110528	0.992155	0.00202866	0.84938	0.0694882	0.000842251	0.470352	0.995221	0.00290913	0.000246177	0.671418	0.00774295	0.228709	0.97884	0.00374125	1.42e-05	0.731996
DDB_G0280919	DDB_G0280919	0.998882	0.000595945	0.995902	0.00157705	0.899083	0.0539968	0.000704181	0.473578	0.996435	0.00217217	0.032958	0.468032	0.136332	0.193725	0.999406	0.000347527	0.00026499	0.704193
DDB_G0280921	DDB_G0280921	0.962677	0.00896807	0.99841	0.000824228	0.956112	0.0265571	0.978544	0.0114202	0.99437	0.00337204	0.948421	0.0300458	0.959683	0.0224804	0.999227	0.000465203	0.481023	0.258829
DDB_G0280935	DDB_G0280935	0.870288	0.0142674	0.972081	0.00277658	0.886076	0.058377	0.266722	0.235972	0.995602	0.00270885	3.43e-06	0.707527	0.882919	0.044752	0.99186	0.00261016	8.02e-06	0.732664
DDB_G0280943	elmoD	0.654337	0.0202558	0.999966	1.91e-05	0.386648	0.160282	0.209696	0.254997	0.99225	0.00470882	1.57e-05	0.702445	0.803373	0.060956	0.996183	0.00180851	9.37e-05	0.720845
DDB_G0280965	gbqA	0.99683	0.00191677	0.996991	0.00133999	0.903231	0.0523849	0.973661	0.0140356	0.996329	0.00225072	0.138228	0.365481	0.976622	0.0143968	0.99854	0.000881374	0.031597	0.506842
DDB_G0280969	psmA4	0.99914	0.000447206	0.999421	0.000297215	0.987221	0.00706417	0.937863	0.0359426	0.99668	0.00202448	0.0138264	0.520732	0.930174	0.0326591	0.99535	0.00200488	0.00205707	0.64679
DDB_G0280993	DDB_G0280993	0.997584	0.00139985	0.999312	0.000358316	0.753329	0.0905078	0.82304	0.0908667	0.992581	0.00453184	0.943129	0.0341826	0.951558	0.0256206	0.999205	0.000478236	0.0204169	0.535529
DDB_G0281045	DDB_G0281045	0.981102	0.00674823	0.998656	0.00069317	0.522829	0.133449	0.924459	0.0430669	0.992858	0.0043609	0.0186264	0.503134	0.976868	0.0142489	0.99914	0.000519647	0.00424124	0.617688
DDB_G0281051	psmD12	0.997846	0.00123594	0.99805	0.000991669	0.944728	0.0332398	0.973516	0.0142885	0.99539	0.0028	0.297381	0.292977	0.977319	0.013974	0.997232	0.00148833	0.21976	0.350255
DDB_G0281073	DDB_G0281073	0.994142	0.00344655	0.999375	0.000322086	0.909643	0.0502606	0.930996	0.0396073	0.993745	0.00375774	0.733433	0.148389	0.980056	0.012398	0.998553	0.000873888	0.719487	0.162293
DDB_G0281099	DDB_G0281099	0.996811	0.0019308	0.998931	0.000550035	0.976053	0.0135335	0.938212	0.0357771	0.992974	0.00428274	0.944669	0.032978	0.990351	0.00574536	0.99975	0.000137573	0.831087	0.101224
DDB_G0281109	odc	0.987884	0.0054817	0.999582	0.000215015	0.151007	0.220555	0.968099	0.0172417	0.993454	0.00396901	0.592059	0.209248	0.987941	0.00732751	0.999093	0.000547854	0.199033	0.359902
DDB_G0281281	DDB_G0281281	0.934563	0.0111469	0.996892	0.00136835	0.953368	0.0282417	0.0245598	0.377362	0.991992	0.00484936	0.0552247	0.434686	0.984726	0.00927031	0.999534	0.000260271	0.0975336	0.424146
DDB_G0281315	psmD11	0.99766	0.0013554	0.997231	0.0012761	0.959034	0.0247047	0.975982	0.0128607	0.996897	0.0019151	0.767486	0.13085	0.983132	0.0103296	0.997476	0.00139302	0.497322	0.253411
DDB_G0281379	DDB_G0281379	0.983498	0.00634334	0.99872	0.000660178	0.941298	0.0351197	0.902183	0.0550447	0.9943	0.00341938	0.853875	0.088153	0.901478	0.0402332	0.998504	0.000903385	0.877232	0.0770706
DDB_G0281381	dstA	0.997486	0.00146964	0.999621	0.000196349	0.976389	0.0133117	0.923571	0.0435257	0.997203	0.0017473	0.971197	0.0181931	0.986283	0.00833635	0.999626	0.000212795	0.970927	0.0175539
DDB_G0281383	glpV	0.995959	0.00246347	0.999821	9.33e-05	0.979941	0.0110682	0.96731	0.0179455	0.999037	0.000488428	0.866435	0.0818585	0.953492	0.0249172	0.999448	0.000318095	0.0986979	0.423035
DDB_G0281401	DDB_G0281401	0.945335	0.0104206	0.999601	0.000205561	0.422306	0.153012	0.870983	0.070834	0.995885	0.00254591	0.000231662	0.672608	0.953806	0.0247907	0.998924	0.000652372	5.2e-05	0.72677
DDB_G0281447	DDB_G0281447	0.995628	0.00265719	0.998011	0.00100944	0.798938	0.0810769	0.936635	0.036441	0.993109	0.00419766	0.863966	0.0834083	0.978761	0.0130884	0.998656	0.000813244	0.627847	0.203078
DDB_G0281543	DDB_G0281543	0.994173	0.00343361	0.998246	0.000904721	0.903701	0.0522309	0.907279	0.0518565	0.9925	0.00456066	0.93125	0.040925	0.694126	0.0812572	0.996233	0.00179431	0.0231294	0.527987
DDB_G0281603	DDB_G0281603	0.996838	0.00191358	0.997809	0.00108643	0.309574	0.175775	0.78279	0.105546	0.995155	0.00294373	0.0137552	0.520979	0.959141	0.0227033	0.999196	0.000485076	0.00619743	0.599885
DDB_G0281627	DDB_G0281627	0.997244	0.0016239	0.999462	0.000278126	0.701722	0.0991621	0.917801	0.0462152	0.992756	0.00443386	0.767507	0.1308	0.957797	0.0232713	0.999582	0.000232618	0.8938	0.0670626
DDB_G0281643	DDB_G0281643	0.994073	0.0034804	0.999019	0.000504877	0.0435748	0.273412	0.679861	0.132848	0.997275	0.00168606	0.572493	0.215523	0.960927	0.0219392	0.998959	0.000630925	0.252836	0.336837
DDB_G0281687	DDB_G0281687	0.99684	0.00190974	0.999015	0.000507351	0.938722	0.0365088	0.738644	0.118161	0.995032	0.00300044	0.914526	0.0520939	0.915473	0.0367884	0.996593	0.00169625	0.0258616	0.5203
DDB_G0281829	gtaJ	0.981972	0.0065933	0.999572	0.000220559	0.945649	0.0326501	0.893608	0.0599495	0.997898	0.00127287	0.00137368	0.623932	0.989753	0.00619065	0.999202	0.000481277	0.00187284	0.650086
DDB_G0281849	cct5	0.997501	0.00146099	0.999454	0.000282767	0.847449	0.0699939	0.91346	0.048814	0.996475	0.00215484	0.00487811	0.574363	0.798217	0.0621365	0.997113	0.00152643	0.000634378	0.684966
DDB_G0281911	DDB_G0281911	0.991263	0.00457799	0.998528	0.000757701	0.944809	0.0331856	0.964786	0.0195645	0.993787	0.00373109	0.910892	0.0546522	0.767893	0.0677379	0.998617	0.000835829	0.90944	0.0570846
DDB_G0281949	helE	0.997593	0.00139249	0.998336	0.000861045	0.816552	0.0772214	0.912455	0.0495128	0.992765	0.00442663	0.0368066	0.461527	0.970465	0.0177014	0.999376	0.000367731	0.0145584	0.555606
DDB_G0281983	tmem50	0.972746	0.00786639	0.998011	0.00100973	0.900465	0.0534979	0.75242	0.114214	0.994245	0.00346277	0.191484	0.334346	0.983181	0.0103	0.999415	0.000339483	0.574352	0.228024
DDB_G0281985	sec23	0.998147	0.00104913	0.999666	0.000175229	0.987876	0.00651577	0.0604017	0.335318	0.996461	0.00216134	0.535831	0.225483	0.728323	0.0748713	0.99794	0.00119609	0.00922101	0.580333
DDB_G0282011	DDB_G0282011	0.99646	0.00216621	0.999104	0.000463638	0.96195	0.0226661	0.964108	0.0198186	0.995386	0.00280374	0.0831874	0.40638	0.96985	0.0179709	0.998469	0.000922402	0.0101169	0.575869
DDB_G0282061	DDB_G0282061	0.916736	0.012012	0.999217	0.000402997	0.946979	0.0319074	0.949986	0.0287911	0.992278	0.00469172	0.474702	0.243807	0.938764	0.0301985	0.994673	0.00214883	0.0028268	0.634622
DDB_G0282095	DDB_G0282095	0.997806	0.00125944	0.999199	0.00041359	0.956577	0.0261732	0.944168	0.032453	0.997415	0.00157079	0.800767	0.11471	0.529715	0.110254	0.993296	0.00240362	0.00183184	0.651074
DDB_G0282097	cxfA	0.999737	0.000142093	0.999925	3.87e-05	0.988478	0.00614987	0.956036	0.024787	0.997748	0.00135116	0.023446	0.489257	0.960104	0.0223028	0.99874	0.000764676	0.0129121	0.563115
DDB_G0282105	DDB_G0282105	0.991431	0.00451804	0.998889	0.000574493	0.931976	0.0401705	0.9404	0.0342639	0.996877	0.00193076	0.961256	0.0233217	0.982187	0.0109574	0.998836	0.000704549	0.969176	0.0188217
DDB_G0282127	DDB_G0282127	0.997479	0.001472	0.998907	0.00056547	0.924858	0.0439124	0.94089	0.0339707	0.993895	0.00366072	0.866739	0.0817073	0.967383	0.0191507	0.997781	0.00126944	0.75508	0.144336
DDB_G0282157	DDB_G0282157	0.985682	0.00594399	0.998994	0.000517687	0.249307	0.190396	0.93757	0.0360138	0.992027	0.00483523	0.535102	0.225797	0.907222	0.0388285	0.99713	0.0015208	0.785118	0.129323
DDB_G0282161	DDB_G0282161	0.996145	0.00236192	0.998132	0.000959506	0.909801	0.0501782	0.493819	0.174046	0.992591	0.00452466	0.596429	0.207338	0.959654	0.0224952	0.998719	0.000777053	0.890848	0.0695216
DDB_G0282177	DDB_G0282177	0.999372	0.000307698	0.999893	5.52e-05	0.671729	0.105065	0.96306	0.0202637	0.994974	0.00303523	0.117487	0.37919	0.962819	0.0211176	0.99925	0.000446657	0.0255801	0.520828
DDB_G0282209	DDB_G0282209	0.998981	0.000526647	0.998766	0.000634426	0.975416	0.0139108	0.988473	0.00599755	0.997423	0.00156814	0.882742	0.0721534	0.977038	0.0141481	0.998176	0.00107909	0.967833	0.0199949
DDB_G0282221	DDB_G0282221	0.987304	0.00562393	0.988279	0.0022724	0.910238	0.0499673	0.561049	0.158099	0.991733	0.00497666	0.903286	0.0598503	0.952526	0.0253143	0.994311	0.00222629	0.738201	0.152979
DDB_G0282289	dhkD	0.983985	0.0062663	0.997314	0.00125118	0.767774	0.0879468	0.874541	0.0690698	0.997911	0.00125784	0.101984	0.390325	0.715808	0.0774463	0.997379	0.00143223	0.0054468	0.606161
DDB_G0282313	DDB_G0282313	0.997501	0.0014602	0.999017	0.000506332	0.419864	0.153561	0.956083	0.0247584	0.993185	0.00414299	0.509502	0.233834	0.245558	0.167009	0.962899	0.00456586	0.000464423	0.692623
DDB_G0282363	psmA1	0.998573	0.000779058	0.999012	0.000508804	0.974739	0.0144005	0.910336	0.0504338	0.996635	0.00205147	0.204257	0.328839	0.654452	0.0882232	0.990946	0.00273221	0.00385918	0.622764
DDB_G0282381	gefC	0.945538	0.010397	0.998272	0.000891727	0.769994	0.0874323	0.433118	0.189149	0.992813	0.0043873	9.98e-05	0.686111	0.933772	0.0316076	0.998376	0.000972938	0.000320539	0.700838
DDB_G0282397	mbtps1	0.992769	0.00403871	0.999124	0.000452468	0.978287	0.0121546	0.830987	0.0878565	0.995438	0.00278125	0.905573	0.0579197	0.964747	0.0203631	0.999081	0.000556049	0.325473	0.308268
DDB_G0282469	gnt13	0.993922	0.00356048	0.99759	0.00116171	0.793669	0.0822026	0.650353	0.139279	0.992932	0.00432125	0.887515	0.0690353	0.989928	0.00605987	0.999174	0.000497347	0.647804	0.195328
DDB_G0282475	gxcF	0.938805	0.0108884	0.99511	0.00170933	0.936639	0.0375405	0.746472	0.115523	0.994213	0.00348342	0.0451707	0.447595	0.837564	0.054404	0.992986	0.00244703	0.0494166	0.475447
DDB_G0282493	aatB	0.969075	0.0083013	0.999482	0.000266697	0.947065	0.0318705	0.883376	0.0646287	0.995893	0.00254212	0.891886	0.0667059	0.983297	0.0102166	0.999837	8.73e-05	0.985577	0.00549011
DDB_G0282589	DDB_G0282589	0.994299	0.00337603	0.999095	0.000468139	0.963084	0.0218777	0.92271	0.0438935	0.992304	0.00466882	0.870791	0.0791668	0.954762	0.0244454	0.998193	0.00106793	0.652231	0.192847
DDB_G0282667	DDB_G0282667	0.986051	0.00588125	0.99868	0.000682359	0.943428	0.0339496	0.883092	0.0648032	0.991874	0.00491301	0.686514	0.171281	0.951178	0.0257775	0.996694	0.00166718	0.136884	0.395092
DDB_G0282711	DDB_G0282711	0.992794	0.00403023	0.999377	0.000320885	0.873064	0.0624597	0.902684	0.054758	0.992454	0.00458383	0.884095	0.0710722	0.958148	0.023141	0.997492	0.00138744	0.689543	0.17705
DDB_G0282793	wdr61	0.992985	0.00396183	0.998474	0.000789323	0.742873	0.0922007	0.774866	0.108519	0.99569	0.00265668	0.0159084	0.512298	0.758182	0.0694538	0.997817	0.00125473	0.000546499	0.688214
DDB_G0282845	DDB_G0282845	0.977387	0.0072706	0.995181	0.00170027	0.958661	0.0248517	0.814008	0.0947802	0.992433	0.0045954	0.769065	0.130143	0.890708	0.042858	0.998057	0.00113996	0.707984	0.168019
DDB_G0282903	DDB_G0282903	0.991318	0.00455533	0.999464	0.000277826	0.922553	0.0449093	0.944451	0.0323077	0.993997	0.00360656	0.0554449	0.434443	0.711183	0.0780363	0.99854	0.000882102	0.00545174	0.606115
DDB_G0282927	dhkL	0.995879	0.00250315	0.998042	0.000995245	0.91337	0.0487526	0.988097	0.00613068	0.998079	0.00111364	0.776322	0.126287	0.9827	0.0106562	0.998653	0.000815698	0.0041077	0.619121
DDB_G0282977	DDB_G0282977	0.992339	0.0041939	0.997574	0.00116713	0.909996	0.0500406	0.786836	0.103907	0.993403	0.00400204	0.596482	0.207282	0.978809	0.0130783	0.998005	0.0011666	0.806271	0.116399
DDB_G0283007	DDB_G0283007	0.7356	0.0183895	0.998659	0.000690892	0.858098	0.0670051	0.980751	0.0100914	0.995746	0.00262113	0.0168314	0.509665	0.975083	0.0152128	0.999512	0.000274352	0.177721	0.371993
DDB_G0283067	DDB_G0283067	0.998551	0.000791309	0.998025	0.00100226	0.216336	0.198298	0.950601	0.0285051	0.996165	0.00236564	0.496051	0.237466	0.959686	0.0224754	0.999216	0.000473401	0.814588	0.11035
DDB_G0283129	DDB_G0283129	0.970579	0.00814582	0.998138	0.000955571	0.915687	0.0479261	0.329567	0.218693	0.992231	0.00471878	0.0239239	0.488146	0.951538	0.025626	0.998568	0.000865451	0.0334671	0.502097
DDB_G0283285	DDB_G0283285	0.987673	0.00553896	0.99806	0.000988815	0.950327	0.0300499	0.820801	0.0917895	0.992074	0.00480839	0.717025	0.157218	0.928619	0.0331319	0.997838	0.00124422	0.793227	0.124704
DDB_G0283345	comD	0.916302	0.0120492	0.99884	0.000598835	0.813284	0.0779131	0.955235	0.0254112	0.995579	0.00271626	0.0433615	0.449553	0.957744	0.0233064	0.998771	0.00074571	0.00140329	0.659899
DDB_G0283375	scdA	0.995873	0.00250696	0.998609	0.000717856	0.978016	0.0122705	0.577209	0.154782	0.9929	0.00434036	0.948396	0.0301424	0.951159	0.0257883	0.997854	0.00123544	0.95292	0.0284957
DDB_G0283403	DDB_G0283403	0.995042	0.00299737	0.997777	0.00109894	0.974242	0.0147473	0.936083	0.0367266	0.996182	0.00235365	0.515527	0.231554	0.654733	0.0881954	0.998714	0.000780129	0.0278135	0.516108
DDB_G0283413	DDB_G0283413	0.992167	0.00426759	0.997094	0.00131466	0.0417814	0.274608	0.869349	0.0716826	0.992762	0.00442808	0.00982625	0.539721	0.953079	0.0251022	0.997251	0.00148132	0.00232101	0.642555
DDB_G0283495	DDB_G0283495	0.997546	0.0014242	0.99867	0.000686196	0.970194	0.0175535	0.406328	0.196295	0.996668	0.00203125	0.720472	0.155782	0.978528	0.0132438	0.99923	0.000460761	0.80101	0.119805
DDB_G0283497	ssr1	0.997968	0.00116133	0.996647	0.00143308	0.983864	0.00908522	0.953691	0.0265909	0.996259	0.00229648	0.800049	0.114911	0.294973	0.156583	0.977363	0.00385047	0.000691825	0.682289
DDB_G0283531	DDB_G0283531	0.996579	0.00208346	0.998671	0.000686054	0.974144	0.0148364	0.942475	0.0331362	0.99169	0.00499793	0.701477	0.164615	0.915461	0.0367964	0.99858	0.000858829	0.0653926	0.454542
DDB_G0283551	DDB_G0283551	0.978564	0.00712132	0.989088	0.00224191	0.865048	0.064863	0.161507	0.274762	0.993674	0.00381204	0.0176587	0.506288	0.984628	0.0093409	0.998856	0.000693503	0.326436	0.307841
DDB_G0283587	CSN1	0.997376	0.0015465	0.99902	0.000504294	0.838943	0.0720433	0.967657	0.0177139	0.995359	0.00282431	0.0203503	0.49692	0.388727	0.138266	0.993466	0.0023712	0.000253547	0.705269
DDB_G0283669	DDB_G0283669	0.999114	0.00045665	0.999783	0.000113377	0.872509	0.0625527	0.76939	0.110264	0.992538	0.00454767	0.00775815	0.551787	0.965172	0.0201521	0.998765	0.000749251	0.00496229	0.610092
DDB_G0283679	psmB7	0.9992	0.000423516	0.999063	0.000481787	0.979585	0.0112958	0.987199	0.00665003	0.997942	0.00122044	0.794331	0.117564	0.963319	0.0209156	0.99789	0.00122146	0.187909	0.365504
DDB_G0283721	DDB_G0283721	0.999015	0.00050491	0.999766	0.000120876	0.986075	0.00782238	0.977072	0.0122756	0.998598	0.000775266	0.950778	0.0288631	0.988744	0.0067381	0.999332	0.000397797	0.909314	0.0571675
DDB_G0283731	DDB_G0283731	0.998785	0.000653506	0.99977	0.000119432	0.738766	0.0927573	0.953267	0.0268055	0.991961	0.00486492	0.0366915	0.461754	0.934995	0.031201	0.997851	0.00123632	0.00129835	0.662243
DDB_G0283753	DDB_G0283753	0.989118	0.00517593	0.999018	0.000505605	0.929568	0.0414355	0.544158	0.161684	0.994448	0.00332952	0.596631	0.207169	0.91301	0.0374383	0.999126	0.000527377	0.812534	0.111983
DDB_G0283759	DDB_G0283759	0.944084	0.0105245	0.999414	0.000300715	0.131034	0.227394	0.954663	0.0257734	0.995677	0.00266041	0.103972	0.38883	0.956322	0.0238638	0.998342	0.000990273	0.0157617	0.550646
DDB_G0283793	DDB_G0283793	0.996596	0.002069	0.998946	0.00054205	0.972874	0.0158228	0.764542	0.111365	0.99272	0.00445979	0.630992	0.193451	0.935961	0.0309616	0.997108	0.00152884	0.94147	0.0359717
DDB_G0283819	DDB_G0283819	0.998365	0.000929371	0.99975	0.000129377	0.965358	0.0203698	0.0408121	0.35479	0.997388	0.00158406	0.205195	0.327832	0.949755	0.0263224	0.999477	0.000300664	0.303568	0.318254
DDB_G0283845	DDB_G0283845	0.991312	0.0045595	0.998455	0.000799131	0.950361	0.0300029	0.0133222	0.400887	0.996909	0.00190832	0.403223	0.261745	0.901971	0.0400774	0.997862	0.00123158	0.251977	0.337192
DDB_G0283855	DDB_G0283855	0.986351	0.00582109	0.997814	0.00108433	0.861672	0.0657496	0.2278	0.248973	0.992266	0.00470028	0.870367	0.0794235	0.90658	0.0390117	0.996091	0.00183252	0.880169	0.0755722
DDB_G0283889	DDB_G0283889	0.994866	0.00309808	0.999346	0.000338291	0.835856	0.0728389	0.963245	0.0202316	0.994988	0.00302243	0.0458367	0.446653	0.24323	0.167533	0.995623	0.0019471	0.000739218	0.680059
DDB_G0283905	phr2AB	0.999165	0.000435275	0.999759	0.00012459	0.966844	0.0195079	0.963658	0.020041	0.99366	0.00382346	0.949463	0.0293547	0.868912	0.0475511	0.999156	0.000509196	0.344195	0.301496
DDB_G0283907	pkaC	0.963777	0.00886978	0.997392	0.00122797	0.0431259	0.273891	0.115416	0.299296	0.993648	0.00383645	0.00144112	0.622679	0.945391	0.0278987	0.999567	0.000240297	0.000192637	0.710481
DDB_G0283971	DDB_G0283971	0.996102	0.00238716	0.999233	0.000395317	0.299821	0.177689	0.935406	0.0369657	0.994585	0.00324204	0.123616	0.374999	0.944319	0.0282932	0.99931	0.00041168	0.0690015	0.450422
DDB_G0283983	DDB_G0283983	0.975864	0.00748155	0.997777	0.00109878	0.521966	0.133527	6.02e-06	0.52609	0.996397	0.00220226	0.00213212	0.609271	0.783116	0.06455	0.99747	0.0013947	0.00029283	0.702418
DDB_G0284117	phbB	0.998407	0.000896699	0.999702	0.000155479	0.971576	0.0166933	0.849457	0.0806455	0.993246	0.0040968	0.0302265	0.472157	0.821333	0.0573657	0.995671	0.00193579	0.000492738	0.690995
DDB_G0284135	DDB_G0284135	0.718777	0.0190158	0.999086	0.000471916	0.754079	0.0904232	0.814819	0.0942389	0.993701	0.00379238	0.0272841	0.479042	0.372079	0.141196	0.99626	0.00178667	0.00445353	0.614746
DDB_G0284155	DDB_G0284155	0.995815	0.00253951	0.999412	0.000301776	0.523625	0.132981	0.943909	0.0325501	0.995655	0.00266792	0.0464028	0.445945	0.987997	0.00728353	0.99948	0.000299967	0.274708	0.328894
DDB_G0284177	DDB_G0284177	0.969678	0.00824155	0.985985	0.00237051	0.245665	0.1909	0.932495	0.0387209	0.994411	0.00334727	0.0112296	0.532366	0.935933	0.0309681	0.997828	0.00124948	0.0370928	0.495483
DDB_G0284225	ucpC	0.99352	0.00374103	0.998452	0.000800392	0.634195	0.112234	0.768447	0.110516	0.994653	0.00320044	0.347578	0.27703	0.989071	0.00651356	0.998072	0.00113339	0.175675	0.372981
DDB_G0284243	DDB_G0284243	0.998498	0.000830532	0.999858	7.23e-05	0.954006	0.0278737	0.624192	0.144291	0.996899	0.00191285	0.968766	0.0192911	0.910625	0.0379299	0.99966	0.000193531	0.0429471	0.485723
DDB_G0284249	DDB_G0284249	0.997388	0.00153743	0.999482	0.00026624	0.968483	0.0184923	0.971464	0.015525	0.9957	0.00264922	0.612246	0.200316	0.893104	0.0423316	0.997032	0.00155605	0.0204228	0.535466
DDB_G0284255	DDB_G0284255	0.972559	0.007891	0.992394	0.00201143	0.451306	0.147376	0.28957	0.228809	0.994149	0.00350914	0.00268997	0.59967	0.973987	0.0158387	0.998753	0.000756292	0.333645	0.305372
DDB_G0284261	nxnB	0.993272	0.00384894	0.999492	0.000260421	0.981695	0.0102818	0.96301	0.0203594	0.996477	0.00215268	0.834411	0.0985452	0.953126	0.0250599	0.998668	0.000807382	0.794379	0.12378
DDB_G0284311	DDB_G0284311	0.951349	0.00995536	0.99943	0.000292975	0.97145	0.0167468	0.684799	0.131352	0.992964	0.00429166	0.978846	0.0127439	0.82201	0.0572724	0.999387	0.000360068	0.896477	0.0643228
DDB_G0284315	DDB_G0284315	0.341712	0.0245445	0.999839	8.33e-05	0.67316	0.104703	0.00334914	0.441043	0.997067	0.00181968	4.19e-05	0.695807	0.976785	0.0143158	0.999726	0.000153011	5.74e-05	0.725936
DDB_G0284337	DDB_G0284337	0.98796	0.00546013	0.998501	0.000773586	0.74455	0.0918043	0.976895	0.0124588	0.997788	0.00132435	0.843367	0.0931809	0.395553	0.136803	0.996639	0.00168318	0.0446769	0.482978
DDB_G0284359	phaZ	0.997011	0.00178442	0.997924	0.00104333	0.974354	0.0146275	0.894318	0.0596285	0.995645	0.00267729	0.834665	0.0984467	0.877731	0.0458132	0.998536	0.000885735	0.0339869	0.500544
DDB_G0284363	cf60	0.998464	0.000862949	0.999265	0.00038133	0.498356	0.13772	0.208985	0.2553	0.995307	0.00285944	0.359123	0.274135	0.986084	0.00842468	0.996715	0.0016599	0.0739137	0.445609
DDB_G0284381	DDB_G0284381	0.99285	0.00400746	0.999464	0.000277526	0.847332	0.0700608	0.411474	0.194897	0.993977	0.00361672	0.0411225	0.453667	0.81754	0.0582618	0.999212	0.000474928	0.000773854	0.679072
DDB_G0284389	fia	0.979197	0.00702235	0.999586	0.000212381	0.967348	0.0191173	0.875605	0.0687001	0.994853	0.00310409	0.698993	0.165614	0.0522527	0.215102	0.996014	0.00185158	0.00164123	0.655221
DDB_G0284415	psmC3	0.998748	0.000676182	0.999661	0.000177346	0.979618	0.0112784	0.931062	0.039584	0.996221	0.00231917	0.483343	0.240781	0.969605	0.0180991	0.998222	0.00105322	0.246269	0.339858
DDB_G0284433	DDB_G0284433	0.992424	0.00416313	0.999655	0.000180219	0.911423	0.0495113	0.834463	0.0867283	0.992637	0.00449584	0.00795771	0.55058	0.510372	0.113495	0.994674	0.00214779	0.00215625	0.644912
DDB_G0284461	DDB_G0284461	0.988694	0.00527761	0.995761	0.00160319	0.949316	0.0305736	0.911501	0.0499844	0.993453	0.00397059	0.53628	0.225357	0.917389	0.0362961	0.995776	0.00191441	0.796801	0.122381
DDB_G0284469	gpaH	0.995829	0.00252868	0.99882	0.000607879	0.980032	0.0109979	0.946287	0.031048	0.993196	0.00413226	0.938471	0.0369557	0.987224	0.00779957	0.999575	0.000235459	0.771547	0.135857
DDB_G0284481	DDB_G0284481	0.994056	0.00348937	0.998801	0.000617654	0.106803	0.23761	0.817059	0.0933788	0.993704	0.00378744	0.00682933	0.557307	0.275133	0.160295	0.998297	0.00101422	0.00216361	0.644609
DDB_G0284483	ints7	0.993628	0.00369219	0.998904	0.000567047	0.841092	0.0716938	0.942359	0.0331853	0.995972	0.0024944	0.020229	0.497258	0.958751	0.0228821	0.998478	0.000917748	0.00224333	0.643623
DDB_G0284495	ragC	0.991728	0.00442438	0.998892	0.000573061	0.321059	0.172994	0.667214	0.135593	0.995258	0.00288525	0.639239	0.190604	0.986238	0.00835675	0.999032	0.000587043	0.305913	0.316967
DDB_G0284517	psmC6	0.998949	0.000550356	0.998856	0.000591529	0.976083	0.0135177	0.985279	0.00785973	0.997504	0.00150887	0.728631	0.15128	0.884709	0.0444039	0.996788	0.00163433	0.0440361	0.48439
DDB_G0284529	DDB_G0284529	0.992789	0.00403235	0.993463	0.00191291	0.109163	0.236459	0.429409	0.190077	0.997048	0.00182884	0.0354747	0.463784	0.979085	0.0129224	0.993738	0.00232994	0.0142603	0.556816
DDB_G0284579	DDB_G0284579	0.944962	0.0104523	0.998441	0.000807656	0.691954	0.10096	0.0583914	0.337841	0.993114	0.00419615	0.582273	0.213045	0.845328	0.0527715	0.999016	0.000596424	0.0704333	0.449365
DDB_G0284667	pigF	0.994189	0.00342416	0.998135	0.000957118	0.923124	0.0446594	0.776912	0.107806	0.997243	0.00172171	0.844134	0.0925184	0.975313	0.0150996	0.995548	0.00196286	0.741427	0.150816
DDB_G0284683	DDB_G0284683	0.769011	0.0174079	0.999435	0.000291464	0.986891	0.00731637	1.51e-08	0.544815	0.994767	0.00313857	0.0152735	0.515286	0.0142464	0.225604	0.973179	0.00406743	0.000270551	0.703798
DDB_G0284773	DDB_G0284773	0.994912	0.00307097	0.999542	0.000236153	0.972266	0.0162489	0.092639	0.313025	0.996627	0.00205371	0.00444544	0.578833	0.990456	0.0056666	0.999409	0.000344976	0.587289	0.221707
DDB_G0284777	DDB_G0284777	0.988347	0.00535779	0.999391	0.000311354	0.206963	0.201418	0.89935	0.0566694	0.991732	0.00497808	0.0339745	0.465951	0.97744	0.0138914	0.996661	0.00167582	0.0579769	0.463918
DDB_G0284801	DDB_G0284801	0.995576	0.00268449	0.991566	0.00207758	0.899614	0.0538103	0.916532	0.0469553	0.991856	0.00491443	0.0598536	0.428824	0.932358	0.0320336	0.998371	0.00097506	0.0393819	0.49202
DDB_G0284823	DDB_G0284823	0.999587	0.000210658	0.999714	0.000148656	0.985757	0.00798949	0.989825	0.00511836	0.998515	0.000823518	0.907791	0.0564808	0.983479	0.0100717	0.999491	0.000291885	0.0350753	0.498629
DDB_G0284843	DDB_G0284843	0.973456	0.00776205	0.988838	0.00224798	0.0905714	0.244824	0.314534	0.222295	0.99604	0.00244423	0.00026986	0.669556	0.327287	0.149841	0.992816	0.002474	3.45e-05	0.729198
DDB_G0284847	DDB_G0284847	0.996362	0.00222835	0.997937	0.00103778	0.553214	0.127459	0.312873	0.222645	0.995893	0.00254023	0.710725	0.160594	0.696283	0.0808832	0.996804	0.0016287	0.00352737	0.626507
DDB_G0284863	limB	0.966437	0.00859533	0.999662	0.000177044	0.903412	0.0523174	4.62e-05	0.51096	0.992921	0.00432861	0.545929	0.222998	0.963809	0.0207097	0.999058	0.000569846	0.976538	0.0135542
DDB_G0284903	culC	0.996068	0.00240788	0.999266	0.000380159	0.973313	0.0154866	0.0391822	0.356875	0.994082	0.00355041	0.0147679	0.516925	0.862754	0.0490093	0.999303	0.000414196	0.045713	0.481708
DDB_G0284951	vamp7A	0.998361	0.000931324	0.999638	0.000189089	0.619758	0.114781	0.302594	0.225743	0.993097	0.00421269	0.843135	0.0933328	0.958536	0.0229717	0.998858	0.000692683	0.938499	0.0374306
DDB_G0284963	DDB_G0284963	0.997854	0.0012298	0.999076	0.000477716	0.983824	0.00913789	0.442573	0.187001	0.994132	0.0035229	0.003845	0.584828	0.23576	0.169531	0.993613	0.00234805	0.000495409	0.690765
DDB_G0284971	DDB_G0284971	0.992062	0.00430217	0.994744	0.00175948	0.960831	0.0235315	0.0868636	0.316364	0.992947	0.00430205	0.025786	0.483523	0.635163	0.0915117	0.997048	0.00155074	0.0026144	0.638064
DDB_G0285009	hemD	0.992273	0.00421656	0.99881	0.000612477	0.675381	0.104314	0.698004	0.128033	0.992428	0.00459829	0.829961	0.101234	0.595685	0.0989107	0.997271	0.0014722	0.436177	0.272979
DDB_G0285021	DDB_G0285021	0.997675	0.0013446	0.999432	0.000292369	0.986405	0.00763775	0.970645	0.0159025	0.994643	0.0032131	0.325257	0.285072	0.885443	0.0441951	0.9982	0.0010646	0.00378501	0.623654
DDB_G0285071	echs1	0.994773	0.00314722	0.999682	0.000165632	0.926572	0.0430038	0.979511	0.0108428	0.996076	0.00242672	0.0301898	0.472231	0.895321	0.0417955	0.996466	0.00173033	0.00462984	0.613192
DDB_G0285073	DDB_G0285073	0.996712	0.00199894	0.999201	0.000412121	0.74358	0.0920023	0.916774	0.0468399	0.993407	0.00399891	0.200548	0.330396	0.990534	0.00561346	0.998808	0.000721172	0.0825717	0.436075
DDB_G0285123	DDB_G0285123	0.988535	0.00531467	0.999031	0.000499335	0.440325	0.149406	0.924196	0.0432048	0.993817	0.00371945	0.0808928	0.408344	0.974916	0.0153115	0.997838	0.00124404	0.761394	0.141285
DDB_G0285143	DDB_G0285143	0.99369	0.00366253	0.99858	0.000731332	0.558463	0.126175	0.892559	0.0604006	0.992317	0.00466307	0.12116	0.376874	0.973061	0.0164307	0.998043	0.00114706	0.0209205	0.534339
DDB_G0285163	gacT	0.996799	0.00193777	0.999616	0.000198953	0.98806	0.00640891	0.914934	0.0478314	0.997252	0.0017147	0.545968	0.222936	0.990384	0.00571928	0.999257	0.000442882	0.699549	0.171882
DDB_G0285175	vmp1	0.957226	0.00948507	0.998372	0.000843816	0.00576617	0.315935	0.960215	0.0223123	0.99337	0.00402392	0.0026111	0.600726	0.967493	0.019086	0.996466	0.00173057	0.00181458	0.651329
DDB_G0285177	DDB_G0285177	0.982252	0.0065561	0.997649	0.00114468	0.72248	0.0958753	0.77345	0.108932	0.994208	0.00348684	0.902259	0.0606738	0.823186	0.0570247	0.995898	0.0018822	0.365787	0.293996
DDB_G0285239	ndufs7	0.999078	0.000479376	0.999745	0.00013238	0.985612	0.0080634	0.930174	0.0401869	0.996972	0.00187667	0.123956	0.374552	0.991439	0.0050091	0.999712	0.000162468	0.0502555	0.473383
DDB_G0285263	spyA	0.995158	0.00293126	0.998779	0.000629553	0.974161	0.0148068	0.271332	0.234296	0.993076	0.00422767	0.809192	0.110816	0.982576	0.0107417	0.999108	0.000538403	0.885119	0.0727656
DDB_G0285277	rpl17	0.999654	0.000176444	0.99995	2.65e-05	0.979233	0.0116195	0.00030181	0.488181	0.995989	0.00248674	0.712864	0.159305	0.141181	0.192297	0.998262	0.0010325	0.341967	0.302757
DDB_G0285321	splB	0.987789	0.00551145	0.98722	0.00232366	0.842621	0.0713071	0.838453	0.0851558	0.995338	0.00283913	0.000432017	0.65909	0.726091	0.0753239	0.998214	0.0010569	0.000199674	0.709849
DDB_G0285323	atg9	0.986932	0.005702	0.998763	0.000636009	0.930372	0.0410239	0.0996646	0.308231	0.995489	0.00276077	0.836911	0.0973141	0.711989	0.0779412	0.999243	0.000452559	0.923744	0.047312
DDB_G0285415	nup85	0.995983	0.00244547	0.999429	0.000293581	0.763817	0.0886092	0.962477	0.0206754	0.994084	0.00354527	0.00386657	0.584639	0.965587	0.0198979	0.99806	0.00113875	0.00140676	0.659829
DDB_G0285435	DDB_G0285435	0.986372	0.00581748	0.999396	0.000309829	0.95751	0.0256826	0.899228	0.0567567	0.992555	0.0045419	0.289075	0.295425	0.987211	0.00780655	0.99822	0.00105392	0.178842	0.371364
DDB_G0285453	racP	0.998005	0.00112733	0.999509	0.000253853	0.794861	0.082007	0.602596	0.149561	0.995353	0.00282802	0.0400594	0.455591	0.97212	0.0168724	0.999116	0.000533865	0.0563466	0.465721
DDB_G0285503	dynB	0.994043	0.00349734	0.991504	0.00208206	0.478648	0.1421	0.861108	0.0753446	0.996515	0.00212429	0.0150192	0.515981	0.750025	0.0709809	0.996589	0.00169693	0.000183431	0.711286
DDB_G0285523	pex12	0.996543	0.00210795	0.999133	0.0004478	0.791871	0.0824357	0.148871	0.280843	0.995648	0.00267168	0.884189	0.0709629	0.982662	0.0106848	0.998534	0.00088682	0.0323046	0.504897
DDB_G0285537	ost3	0.997456	0.0014892	0.999436	0.000290863	0.952431	0.0288565	0.924386	0.0430899	0.993732	0.00376768	0.0708256	0.41805	0.984276	0.0096306	0.998328	0.000997164	0.00371535	0.624498
DDB_G0285541	DDB_G0285541	0.996882	0.00187866	0.998978	0.000524531	0.174541	0.211712	0.927314	0.0412959	0.996193	0.0023436	0.186436	0.336826	0.920648	0.0354461	0.99792	0.0012067	0.00184051	0.650818
DDB_G0285559	DDB_G0285559	0.996396	0.00220433	0.991423	0.00208829	0.939114	0.0362968	0.955483	0.0251578	0.991926	0.00487908	0.935847	0.0385056	0.928023	0.0333356	0.998611	0.000839937	0.729891	0.1566
DDB_G0285579	nup107	0.994667	0.00319691	0.993669	0.0018887	0.83057	0.0740608	0.956633	0.0242965	0.993367	0.0040317	0.00216013	0.608766	0.981256	0.0115663	0.997301	0.00145825	0.0485053	0.477118
DDB_G0285581	DDB_G0285581	0.994643	0.00321119	0.99825	0.000903046	0.950899	0.0297302	0.781535	0.105981	0.992395	0.00461707	0.708749	0.161535	0.939991	0.0297549	0.997664	0.00131878	0.394192	0.285039
DDB_G0285637	glb2	0.972455	0.00790433	0.998249	0.000903465	0.552888	0.127496	0.00636139	0.424009	0.993246	0.00409525	0.841759	0.0942408	0.941868	0.0291548	0.98996	0.0028478	0.945075	0.033486
DDB_G0285655	DDB_G0285655	0.983469	0.00635548	0.998656	0.000693313	0.656069	0.108455	0.939407	0.0349178	0.996207	0.0023294	0.00453695	0.5782	0.354186	0.144781	0.999136	0.00052086	0.0189868	0.539744
DDB_G0285699	DDB_G0285699	0.993421	0.00378649	0.998653	0.000695444	0.772896	0.0866276	0.924563	0.0429517	0.995685	0.00265854	0.580973	0.213387	0.981469	0.0114025	0.997667	0.00131752	0.895664	0.065644
DDB_G0285717	gloB1	0.995542	0.00270338	0.998791	0.000623399	0.94594	0.0325313	0.961111	0.0215586	0.992779	0.00441502	0.0214945	0.494205	0.938788	0.0301737	0.996686	0.00167005	0.0010674	0.669087
DDB_G0285783	ndufa12	0.997665	0.00135126	0.999302	0.000362115	0.778558	0.0854501	0.945748	0.031298	0.993834	0.00369941	0.0112732	0.532248	0.960112	0.022293	0.998246	0.00103899	0.000724653	0.680887
DDB_G0285845	phdA	0.88052	0.0137977	0.999912	4.57e-05	0.0964474	0.242214	0.814589	0.0944114	0.996586	0.00208918	0.000880967	0.638922	0.956131	0.0239048	0.999578	0.000234644	1.99e-05	0.73128
DDB_G0285879	DDB_G0285879	0.992942	0.0039749	0.998835	0.000601272	0.899804	0.0537712	0.28007	0.231833	0.992223	0.00472163	0.0325509	0.468994	0.240488	0.168426	0.995292	0.00202192	0.000481335	0.691712
DDB_G0285935	DDB_G0285935	0.964113	0.00884946	0.998844	0.000596683	0.91633	0.0476439	0.925069	0.0426049	0.991705	0.00498801	0.832746	0.099578	0.907138	0.0388634	0.993409	0.00237934	0.172072	0.374958
DDB_G0285937	dhx16	0.996646	0.00204169	0.999122	0.000454213	0.376958	0.162021	0.397733	0.198283	0.993205	0.00412149	0.413266	0.258658	0.831764	0.0554756	0.999089	0.000549968	0.020933	0.53415
DDB_G0286121	tagC	0.986698	0.00574825	0.984707	0.00242461	0.166327	0.21479	0.089074	0.314923	0.994354	0.00338787	5.55e-05	0.693068	0.895344	0.0417858	0.995752	0.00191963	0.000117283	0.717977
DDB_G0286129	DDB_G0286129	0.320444	0.0248577	0.999942	3e-05	0.400377	0.157048	0.0205078	0.384575	0.994093	0.00354183	7.19e-06	0.705477	0.726024	0.0753466	0.998497	0.000907164	0.000262616	0.704456
DDB_G0286141	DDB_G0286141	0.998306	0.000956729	0.982059	0.00250901	0.955162	0.0272308	0.00278973	0.444846	0.994961	0.00304433	8.51e-05	0.688169	0.988953	0.00660208	0.999622	0.000215152	0.00107292	0.668725
DDB_G0286149	dnpep	0.99822	0.00100271	0.99965	0.000183381	0.986733	0.00739316	0.232181	0.247404	0.99709	0.00179885	0.985934	0.00877643	0.900055	0.0404738	0.999116	0.000532909	0.0088431	0.582353
DDB_G0286167	DDB_G0286167	0.993135	0.00390636	0.999485	0.000264712	0.926523	0.043021	0.685951	0.131129	0.994987	0.00302426	0.0226835	0.490984	0.764128	0.0685471	0.997304	0.00145747	0.00246448	0.640401
DDB_G0286173	DDB_G0286173	0.961415	0.00909426	0.920149	0.00345165	0.449212	0.147639	0.000317529	0.48741	0.995902	0.00252878	0.134032	0.368273	0.661767	0.087121	0.998056	0.00114065	0.00167227	0.65465
DDB_G0286191	atg8	0.99732	0.00158177	0.999358	0.000332221	0.233248	0.194066	0.356509	0.210064	0.997928	0.00123624	0.0012458	0.627984	0.946892	0.0274083	0.999884	6.32e-05	0.018597	0.54091
DDB_G0286235	DDB_G0286235	0.995433	0.0027755	0.998179	0.000937305	0.957118	0.0258362	0.914441	0.0481752	0.991968	0.00486067	0.844503	0.0921083	0.942851	0.0288039	0.997319	0.00145207	0.619319	0.207613
DDB_G0286249	DDB_G0286249	0.994958	0.00304071	0.998589	0.00072764	0.0228915	0.291063	0.609851	0.147644	0.993879	0.00366916	0.789081	0.119453	0.765852	0.0682102	0.991893	0.00260748	0.754806	0.144507
DDB_G0286257	argC	0.997929	0.00118295	0.9997	0.000156558	0.957842	0.0254152	0.885116	0.0638882	0.997965	0.0012076	0.943834	0.033844	0.884957	0.0443098	0.998484	0.000914526	0.0127713	0.56373
DDB_G0286271	DDB_G0286271	0.903351	0.0127935	0.999333	0.000345688	0.980755	0.0106809	0.931269	0.0394676	0.994379	0.00336674	0.919456	0.0482753	0.953418	0.0249646	0.999381	0.000364377	0.886245	0.0723488
DDB_G0286357	rcbA	0.976832	0.00735822	0.99991	4.6e-05	0.908377	0.050711	0.988867	0.00586971	0.995774	0.00260609	0.00413088	0.581731	0.468272	0.121608	0.996671	0.00167404	0.0304433	0.508499
DDB_G0286359	svkA	0.997795	0.00126465	0.999685	0.00016456	0.830671	0.0740165	0.96806	0.017276	0.997255	0.00170999	0.113324	0.382828	0.983996	0.00979657	0.999452	0.00031606	0.775092	0.134262
DDB_G0286467	DDB_G0286467	0.858354	0.0146975	0.999334	0.000345245	0.0570119	0.263673	0.00453066	0.433465	0.994859	0.00309867	0.00895729	0.54445	0.909953	0.0381668	0.998223	0.00105164	4.99e-05	0.727174
DDB_G0286479	DDB_G0286479	0.993454	0.00377234	0.997076	0.00131867	0.198765	0.204265	0.907481	0.0517883	0.99363	0.00385098	0.217461	0.320854	0.871048	0.0471288	0.998666	0.000808328	0.855473	0.0890147
DDB_G0286487	DDB_G0286487	0.994339	0.00335472	0.999537	0.000239358	0.406949	0.156108	0.86624	0.0730185	0.9967	0.00200404	0.478369	0.242359	0.893903	0.0421354	0.998664	0.000808895	0.916386	0.0521024
DDB_G0286513	DDB_G0286513	0.993536	0.00373447	0.999031	0.00049919	0.946117	0.0324124	0.306314	0.224614	0.996558	0.00210233	0.516791	0.23123	0.873808	0.0466101	0.99533	0.00200943	0.0642747	0.456067
DDB_G0286515	DDB_G0286515	0.993701	0.00365751	0.990028	0.0021882	0.903144	0.0524331	0.947023	0.0305719	0.992197	0.00473161	0.00591512	0.564729	0.655769	0.0879735	0.998239	0.00104321	0.00479136	0.61149
DDB_G0286553	rab21	0.997551	0.00142258	0.999545	0.000235087	0.945143	0.0330047	0.820998	0.0917165	0.995329	0.00284283	0.896362	0.0637551	0.988881	0.00662624	0.99958	0.000233024	0.346257	0.30074
DDB_G0286569	DDB_G0286569	0.994379	0.00333443	0.998579	0.000732326	0.941335	0.0351019	0.893979	0.059821	0.992207	0.00472876	0.800992	0.11456	0.970341	0.0177378	0.998585	0.000854952	0.789044	0.127106
DDB_G0286583	DDB_G0286583	0.98485	0.00611322	0.998763	0.000636296	0.730819	0.0942619	0.92465	0.0428824	0.992463	0.00457514	0.610827	0.200984	0.781524	0.0648291	0.997493	0.00138651	0.0600382	0.461318
DDB_G0286617	cycK	0.995982	0.00244602	0.999076	0.000477571	0.803334	0.0802348	0.840914	0.0840975	0.99231	0.00466738	0.0130755	0.523015	0.970938	0.0174594	0.998959	0.000631572	0.0169704	0.546005
DDB_G0286661	DDB_G0286661	0.993151	0.00390019	0.998435	0.000810727	0.938535	0.0366059	0.790854	0.102653	0.99189	0.00490031	0.897706	0.0628806	0.991053	0.00521109	0.999349	0.000388301	0.761598	0.141115
DDB_G0286701	DDB_G0286701	0.93316	0.011205	0.999405	0.000305115	0.926704	0.042961	0.934302	0.0376827	0.993074	0.00422916	0.674527	0.175912	0.874393	0.0464735	0.998048	0.00114446	0.00608211	0.600881
DDB_G0286735	DDB_G0286735	0.996938	0.00183305	0.999267	0.000379425	0.948442	0.0311044	0.821274	0.0915948	0.994212	0.00348513	0.954141	0.0271037	0.962724	0.0212042	0.998877	0.000680084	0.722971	0.160593
DDB_G0286749	DDB_G0286749	0.993516	0.00374456	0.998733	0.000654048	0.575915	0.122984	0.966796	0.0182095	0.995731	0.00263425	0.00377364	0.585678	0.970639	0.0175873	0.998684	0.000798662	0.0193413	0.538882
DDB_G0286773	gflB	0.995275	0.00286772	0.999676	0.000170071	0.632939	0.11245	0.979855	0.0106099	0.996071	0.00243256	0.138519	0.36503	0.989242	0.00645699	0.999433	0.000326222	0.0392911	0.492093
DDB_G0286821	DDB_G0286821	0.990511	0.00480579	0.99869	0.000676545	0.848116	0.0698069	0.401863	0.197255	0.997228	0.00172874	0.00221382	0.607582	0.833443	0.0551536	0.994594	0.00216309	0.000724491	0.680918
DDB_G0286835	DDB_G0286835	0.984121	0.00624824	0.996982	0.001343	0.944168	0.0336353	0.576617	0.154977	0.997864	0.00128194	0.329478	0.283637	0.440909	0.12721	0.9965	0.00172216	0.0169978	0.545885
DDB_G0286961	rbrA	0.996997	0.00179871	0.999046	0.000489839	0.970585	0.0172655	0.24366	0.243835	0.996856	0.0019375	0.130252	0.370789	0.983349	0.0101565	0.999849	8.16e-05	0.981653	0.00960396
DDB_G0286991	DDB_G0286991	0.989005	0.00520281	0.999582	0.000215324	0.101408	0.240456	0.899759	0.0564511	0.998406	0.000902307	0.0104128	0.536538	0.990385	0.00571055	0.999762	0.000129745	0.134388	0.396601
DDB_G0286993	DDB_G0286993	0.998402	0.000899731	0.99896	0.000534334	0.969618	0.0178897	0.938527	0.0355163	0.994712	0.00316592	0.888529	0.0684812	0.954296	0.0246018	0.997326	0.00145053	0.711058	0.16643
DDB_G0287053	lsm4	0.980399	0.00686919	0.998493	0.000778795	0.468683	0.143709	0.590816	0.151615	0.992276	0.00469315	0.682887	0.172798	0.979746	0.0125356	0.999036	0.000585247	0.603448	0.215638
DDB_G0287069	DDB_G0287069	0.978633	0.00710822	0.996614	0.00144256	0.929132	0.0416423	0.835903	0.0863341	0.99429	0.00342809	0.600986	0.20577	0.543143	0.107751	0.990362	0.00279896	0.341484	0.303093
DDB_G0287169	DDB_G0287169	0.996402	0.00219973	0.998753	0.000642475	0.945757	0.0325952	0.957646	0.0235868	0.994452	0.00332243	0.93652	0.0381019	0.688313	0.0823667	0.997586	0.00134847	0.0571197	0.464546
DDB_G0287227	trxE	0.999602	0.000200677	0.999617	0.000198343	0.982335	0.00980865	0.868999	0.0717481	0.995801	0.00259856	0.946477	0.031631	0.773442	0.0665911	0.997652	0.00132434	0.0184799	0.541339
DDB_G0287325	DDB_G0287325	0.995053	0.00299038	0.997898	0.00105403	0.358252	0.165579	0.877495	0.0677929	0.991841	0.00492433	0.225448	0.317636	0.789516	0.0636001	0.99833	0.000996104	0.922946	0.0478957
DDB_G0287405	DDB_G0287405	0.99808	0.00109314	0.999463	0.000277976	0.96644	0.0197439	0.811318	0.0958159	0.997566	0.001476	0.918656	0.0489223	0.987998	0.00727617	0.999823	9.69e-05	0.906648	0.058336
DDB_G0287441	DDB_G0287441	0.982431	0.00653834	0.998993	0.000518268	0.369712	0.16305	0.870389	0.0711172	0.993298	0.00407202	0.357909	0.274381	0.984755	0.009251	0.998892	0.000671744	0.794959	0.123431
DDB_G0287445	DDB_G0287445	0.985287	0.0060162	0.998367	0.000846178	0.360983	0.164882	0.891186	0.0610447	0.991962	0.0048635	0.00249664	0.602603	0.51833	0.112229	0.997904	0.00121469	0.00162862	0.655328
DDB_G0287459	secG	0.965797	0.00864993	0.998595	0.000724804	0.923465	0.0444702	0.686604	0.130871	0.994349	0.00339138	0.00134074	0.624749	0.984654	0.00932171	0.999635	0.000209252	0.0024635	0.640439
DDB_G0287467	gluS	0.993675	0.00366806	0.999764	0.00012136	0.966163	0.0199284	0.953225	0.0268857	0.994028	0.00358451	0.192705	0.333703	0.875117	0.0463829	0.998044	0.00114637	0.0645163	0.455826
DDB_G0287469	glud1	0.998138	0.00105765	0.9997	0.00015702	0.963874	0.0214929	0.0994757	0.30846	0.996287	0.00227789	0.853278	0.088554	0.959788	0.0224409	0.999535	0.000259493	0.933059	0.0413523
DDB_G0287543	DDB_G0287543	0.999529	0.000239644	0.999149	0.000440109	0.974775	0.014355	0.890996	0.0611739	0.995419	0.00278688	0.974475	0.0157574	0.977067	0.0141241	0.999424	0.000332909	0.914052	0.0533787
DDB_G0287561	DDB_G0287561	0.998055	0.00110699	0.999216	0.000403293	0.969589	0.0179155	0.939623	0.0347488	0.994794	0.0031331	0.870902	0.078909	0.981592	0.0113418	0.99917	0.000500082	0.838424	0.0970549
DDB_G0287577	manG	0.995032	0.00300285	0.998472	0.000790864	0.957537	0.0256622	0.887008	0.0631123	0.992072	0.0048098	0.958698	0.0247108	0.977016	0.0141625	0.999373	0.000371941	0.727306	0.157689
DDB_G0287633	DDB_G0287633	0.996827	0.00191932	0.998262	0.000896058	0.938498	0.0366587	0.859023	0.0765101	0.994975	0.0030334	0.468958	0.245402	0.70616	0.07902	0.994689	0.00214502	0.00396416	0.621144
DDB_G0287653	thoc6	0.99658	0.00208286	0.998549	0.000748633	0.173637	0.212067	0.896788	0.058187	0.993934	0.00363875	0.00534189	0.569851	0.725659	0.0754603	0.998337	0.000992571	0.560917	0.232939
DDB_G0287697	DDB_G0287697	0.967433	0.00846786	0.991849	0.00205187	0.930079	0.0412385	0.686541	0.130908	0.992379	0.0046286	0.645871	0.187784	0.508683	0.11387	0.996904	0.00159993	0.0341267	0.500191
DDB_G0287733	syn7A	0.998168	0.00103476	0.999275	0.000375607	0.934977	0.0384735	0.84192	0.0838001	0.99602	0.00246369	0.946496	0.031539	0.941246	0.029323	0.999484	0.00029648	0.865486	0.0842485
DDB_G0287749	DDB_G0287749	0.998431	0.000881465	0.999421	0.000297518	0.944497	0.0333843	0.954552	0.025939	0.992079	0.00480131	0.0324994	0.469215	0.984645	0.0093345	0.999225	0.000466236	0.0186222	0.540788
DDB_G0287777	sec61g	0.996864	0.00189297	0.994441	0.001796	0.980003	0.0110155	0.0407855	0.354862	0.994105	0.00353151	0.00194178	0.612813	0.887724	0.0436585	0.995855	0.00189321	0.720973	0.161613
DDB_G0287801	ncstn	0.995027	0.00300634	0.998818	0.000609029	0.925763	0.0433553	0.934156	0.0377538	0.994979	0.00303158	0.881763	0.0726356	0.958463	0.0230364	0.998884	0.000676122	0.200631	0.358544
DDB_G0287847	DDB_G0287847	0.995672	0.00262816	0.993764	0.00187584	0.972429	0.0160847	0.828676	0.0884987	0.992973	0.0042872	0.768513	0.130496	0.801859	0.0613472	0.998447	0.000933156	0.611952	0.211476
DDB_G0287851	DDB_G0287851	0.993833	0.00359536	0.997831	0.00107804	0.745041	0.0916725	0.945711	0.0313728	0.996344	0.00224445	0.0664482	0.422471	0.968568	0.0185656	0.999263	0.000439353	0.0296295	0.510831
DDB_G0287869	DDB_G0287869	0.998478	0.000852659	0.999173	0.00042622	0.949006	0.0307697	0.00125983	0.460811	0.992845	0.00436531	0.950219	0.029059	0.666299	0.0861992	0.998571	0.000863796	0.226383	0.347189
DDB_G0287897	DDB_G0287897	0.994312	0.00336811	0.998945	0.000543212	0.965405	0.0203454	0.897742	0.0576678	0.996618	0.00206265	0.742814	0.143844	0.958764	0.0228771	0.998472	0.000920972	0.0294655	0.511377
DDB_G0287953	psmD1	0.991246	0.00458337	0.999773	0.000117674	0.467006	0.144221	0.969113	0.0168289	0.996891	0.00192406	0.0409212	0.453899	0.970087	0.0178705	0.998201	0.0010639	0.018625	0.540727
DDB_G0288047	dnmA	0.964859	0.00876214	0.998741	0.000649912	0.696065	0.100197	0.0366892	0.360163	0.996927	0.0018993	0.864377	0.083159	0.948773	0.0267094	0.996718	0.0016588	0.719599	0.16218
DDB_G0288075	DDB_G0288075	0.981813	0.00662135	0.998043	0.000994959	0.932628	0.0397272	0.388167	0.201004	0.992907	0.00433595	0.399424	0.263143	0.938825	0.0301613	0.999007	0.000601981	0.564559	0.231812
DDB_G0288081	DDB_G0288081	0.998347	0.000934274	0.997929	0.00104143	0.874721	0.0620108	0.954576	0.025884	0.994049	0.00357429	0.962227	0.0229165	0.948043	0.0269709	0.998617	0.000835642	0.0747708	0.444706
DDB_G0288111	DDB_G0288111	0.99563	0.00265666	0.996952	0.00135057	0.947271	0.0317322	0.354384	0.210939	0.991793	0.00495121	0.823342	0.104489	0.204595	0.1774	0.966742	0.00437933	0.750513	0.146269
DDB_G0288137	DDB_G0288137	0.999618	0.000191999	0.999535	0.000240722	0.897049	0.054622	0.755922	0.113318	0.99638	0.00221712	0.00592818	0.56447	0.927072	0.0336538	0.995867	0.00188917	0.00323831	0.629975
DDB_G0288141	DDB_G0288141	0.997871	0.00122011	0.999502	0.000256132	0.960012	0.0241246	0.911768	0.049827	0.995262	0.00287972	0.0974158	0.393481	0.62023	0.0938855	0.997808	0.00126085	0.0101439	0.575816
DDB_G0288147	DDB_G0288147	0.964913	0.00874239	0.996461	0.00147093	0.00988678	0.307822	0.300069	0.226309	0.991989	0.00485218	0.000400864	0.660944	0.688008	0.0825444	0.996672	0.00167338	0.000475078	0.691969
DDB_G0288161	DDB_G0288161	0.991692	0.00443359	0.999162	0.000432231	0.525489	0.132437	0.984485	0.00840049	0.99521	0.00292005	0.960251	0.0240135	0.577117	0.101669	0.999611	0.000219905	0.289204	0.323767
DDB_G0288345	DDB_G0288345	0.987549	0.00556756	0.998539	0.000753166	0.0718926	0.255139	0.422705	0.191694	0.99619	0.00234964	0.000405582	0.660658	0.954085	0.0246909	0.9991	0.000544085	0.000551888	0.687922
DDB_G0288369	DDB_G0288369	0.910879	0.0123189	0.997765	0.00110438	0.927229	0.0426703	0.707949	0.125139	0.991782	0.00495686	0.784615	0.121909	0.00456808	0.230447	0.990273	0.00280998	0.000640915	0.684518
DDB_G0288373	efbA	0.763374	0.0175691	0.999874	6.38e-05	0.973079	0.0156557	0.0107149	0.407735	0.995817	0.0025911	0.379824	0.268884	0.955569	0.024171	0.999939	2.88e-05	0.260776	0.334003
DDB_G0288389	DDB_G0288389	0.99552	0.00271437	0.999161	0.000433109	0.961387	0.023082	0.931796	0.0391647	0.994946	0.00305881	0.865063	0.0827595	0.88081	0.0452341	0.996399	0.00174967	0.336424	0.304525
DDB_G0288401	prpf38b	0.997364	0.00155252	0.999197	0.000414178	0.921932	0.0451513	0.960885	0.0218638	0.993068	0.00423513	0.607866	0.202877	0.689712	0.0820623	0.998191	0.0010688	0.800193	0.120568
DDB_G0288447	DDB_G0288447	0.987342	0.00561558	0.998462	0.000795766	0.866219	0.0645359	0.866709	0.0727552	0.996148	0.00237563	0.893368	0.0657543	0.766024	0.068151	0.988637	0.00298716	0.874545	0.0791472
DDB_G0288449	rpc2	0.957961	0.00943077	0.99938	0.000319078	0.262705	0.186052	0.972239	0.0150034	0.993324	0.00405187	0.109224	0.385391	0.958031	0.0231809	0.997664	0.00131967	0.183489	0.368031
DDB_G0288477	DDB_G0288477	0.996191	0.00233719	0.99938	0.000318324	0.841711	0.0715	0.939672	0.0347004	0.995023	0.00300594	0.198031	0.33113	0.981731	0.0112535	0.999221	0.00046983	0.846883	0.0932443
DDB_G0288479	lsm8	0.992761	0.0040435	0.998133	0.000958382	0.952877	0.0285213	0.885065	0.0639316	0.9918	0.00494272	0.762921	0.133425	0.973356	0.0162441	0.997684	0.00130889	0.0300699	0.50953
DDB_G0288485	pikD	0.993	0.00395402	0.998169	0.000940808	0.811487	0.0784182	0.906665	0.0523761	0.994595	0.00323302	0.843543	0.092927	0.955832	0.0240481	0.998441	0.000935846	0.891535	0.0690254
DDB_G0288501	ddx42	0.986998	0.00569169	0.998378	0.00084118	0.827791	0.0747155	0.0103164	0.408811	0.993233	0.00410606	0.919291	0.0484198	0.79571	0.0625709	0.995295	0.0020207	0.926893	0.0449968
DDB_G0288513	DDB_G0288513	0.960023	0.0092332	0.9969	0.00136604	0.43833	0.149808	0.518366	0.168779	0.996022	0.00245788	0.215699	0.322324	0.886976	0.0438634	0.997429	0.00141045	0.0154176	0.552115
DDB_G0288557	vilA	0.975028	0.00756961	0.995886	0.00158109	0.983275	0.00945145	0.107182	0.30396	0.994605	0.00322215	0.022515	0.49126	0.940022	0.0297243	0.999054	0.000572364	0.00213348	0.645327
DDB_G0288593	DDB_G0288593	0.999145	0.00044587	0.999705	0.00015378	0.832405	0.0736644	0.901474	0.0554852	0.992008	0.00484229	0.00442994	0.578979	0.967467	0.0191091	0.999316	0.000407743	0.00302926	0.632212
DDB_G0288615	DDB_G0288615	0.997925	0.00118563	0.999801	0.000105114	0.986534	0.00754435	0.933183	0.0383921	0.993101	0.00420819	0.978304	0.013415	0.978547	0.0132138	0.999695	0.00017122	0.967047	0.0204819
DDB_G0288623	cbpH	0.945407	0.0104049	0.990901	0.00212589	0.897438	0.0544722	7.33e-13	0.55752	0.99243	0.00459685	0.000517001	0.654665	0.259204	0.163992	0.992421	0.00252722	4.15e-05	0.728268
DDB_G0288651	DDB_G0288651	0.994275	0.00338889	0.997437	0.00121268	0.0122351	0.302905	0.857692	0.0769081	0.99805	0.00113791	0.00118718	0.629164	0.595724	0.0988789	0.999522	0.000269847	0.00234261	0.642287
DDB_G0288753	ndrB	0.993751	0.00363241	0.999743	0.000133175	0.973448	0.0154159	0.946694	0.0307728	0.995319	0.00285207	0.0664661	0.422388	0.755363	0.069966	0.999173	0.000498094	0.00369787	0.624666
DDB_G0288755	gbfA	0.874499	0.0140472	0.99939	0.000312724	0.057527	0.26319	0.591918	0.151331	0.997205	0.00174499	0.000216054	0.673936	0.976476	0.0144873	0.999688	0.000175107	0.000276435	0.703454
DDB_G0288811	DDB_G0288811	0.995598	0.00267242	0.992515	0.00200253	0.976507	0.0132639	0.969307	0.0166927	0.992079	0.00480415	0.116245	0.380168	0.712319	0.0779174	0.99715	0.0015132	0.000634565	0.684936
DDB_G0288831	cox17	0.998982	0.000525309	0.997587	0.0011625	0.633353	0.112357	0.205336	0.256663	0.992831	0.00437998	0.0102386	0.537642	0.463697	0.122372	0.98542	0.00330208	0.000256554	0.704955
DDB_G0288863	DDB_G0288863	0.99513	0.00294934	0.998717	0.000662031	0.826063	0.0750919	0.71364	0.123719	0.994985	0.00302609	0.886775	0.0696409	0.939945	0.0297671	0.99935	0.000387726	0.0724948	0.447
DDB_G0288875	ndufv1	0.995522	0.00271228	0.999812	9.83e-05	0.768022	0.0878674	0.984705	0.00828492	0.998249	0.00101204	0.108217	0.386097	0.874635	0.0464281	0.998215	0.00105638	0.00678331	0.595561
DDB_G0288877	aarA	0.931337	0.0112842	0.977211	0.00265124	0.20047	0.203334	0.459129	0.182537	0.992067	0.00481404	3.1e-05	0.698372	0.918509	0.0359673	0.998763	0.000751601	0.000256396	0.705007
DDB_G0288905	DDB_G0288905	0.983723	0.00630723	0.998695	0.000673846	0.489263	0.139646	0.826327	0.089389	0.992039	0.00482676	0.0168562	0.509535	0.984166	0.00968607	0.999243	0.000452293	0.627377	0.20326
DDB_G0288919	psiI	0.365049	0.0242416	0.996838	0.00138328	0.107083	0.237368	0.933437	0.0381564	0.992172	0.00474588	8.54e-05	0.688115	0.927915	0.0333637	0.999646	0.000203824	4.13e-05	0.728312
DDB_G0288937	arpA	0.997918	0.001191	0.99966	0.000178103	0.971727	0.0165594	0.850221	0.0803315	0.995658	0.00266605	0.0841134	0.405781	0.241882	0.167795	0.992668	0.00249779	0.000230303	0.70719
DDB_G0288949	DDB_G0288949	0.98958	0.0050575	0.999234	0.000394874	0.456082	0.146633	0.830689	0.0879277	0.99232	0.00466163	0.43028	0.254341	0.983574	0.0100107	0.999045	0.000579405	0.167124	0.376846
DDB_G0288955	DDB_G0288955	0.964639	0.00878936	0.999155	0.000437049	0.966623	0.0196198	9.29e-05	0.503232	0.991795	0.00494556	0.000159212	0.679458	0.364843	0.142704	0.992552	0.00251187	0.000824316	0.676985
DDB_G0289001	pyk3	0.981159	0.00674187	0.999837	8.42e-05	0.974381	0.0145823	0.85026	0.0802867	0.991706	0.00498659	0.920151	0.0480591	0.970819	0.0175005	0.998947	0.000638251	0.539888	0.23985
DDB_G0289019	DDB_G0289019	0.971683	0.00799333	0.998245	0.000905698	0.87655	0.0613039	0.836378	0.0860795	0.992176	0.00474446	0.00486392	0.574561	0.968416	0.0186578	0.998699	0.000789156	0.108882	0.41484
DDB_G0289061	DDB_G0289061	0.997767	0.00128449	0.998872	0.000583086	0.2904	0.180265	0.680106	0.132735	0.993917	0.00365058	0.01716	0.50876	0.974409	0.0156112	0.99897	0.000626186	0.0197139	0.537707
DDB_G0289063	DDB_G0289063	0.997404	0.00153062	0.999098	0.000465816	0.412363	0.154852	0.97057	0.0159715	0.994729	0.00315681	0.0130536	0.523076	0.98449	0.00941739	0.999091	0.000549264	0.0191925	0.539436
DDB_G0289201	mfsd1	0.993342	0.00382143	0.999748	0.000130958	0.208632	0.200839	0.200004	0.258639	0.998064	0.00113103	0.769028	0.130244	0.980586	0.0120895	0.999877	6.93e-05	0.815085	0.10997
DDB_G0289439	DDB_G0289439	0.998582	0.000770034	0.999462	0.000278277	0.97723	0.0128103	0.07192	0.325586	0.996369	0.00222557	0.712724	0.159354	0.840757	0.053671	0.998808	0.000721374	0.297665	0.32066
DDB_G0289535	cog5	0.990908	0.0046867	0.990548	0.0021508	0.952456	0.0288374	0.845695	0.0821568	0.995519	0.00274217	0.0221454	0.492291	0.911766	0.0376951	0.998486	0.00091345	0.00165721	0.654864
DDB_G0289541	vasP	0.95498	0.00965411	0.99996	2.28e-05	0.954194	0.0277668	0.874723	0.0690044	0.997265	0.00169571	0.0189181	0.50181	0.989965	0.00602675	0.999742	0.000141437	0.125732	0.402263
DDB_G0289571	DDB_G0289571	0.992927	0.0039838	0.997972	0.0010244	0.925504	0.0434841	0.889844	0.0617119	0.995361	0.00282245	0.951625	0.0283769	0.97927	0.0128059	0.998998	0.000608586	0.50351	0.250843
DDB_G0289577	DDB_G0289577	0.981659	0.00665698	0.998086	0.000977732	0.402471	0.156624	0.803136	0.0989128	0.99419	0.00349883	0.000482116	0.656501	0.984398	0.00950606	0.996944	0.001584	0.0025983	0.638377
DDB_G0289679	DDB_G0289679	0.999046	0.000492847	0.999771	0.000118952	0.941928	0.0348619	0.278985	0.232411	0.992895	0.00434476	0.0115951	0.530881	0.476629	0.120295	0.992738	0.00248629	0.000336798	0.699676
DDB_G0289693	DDB_G0289693	0.999644	0.000182021	0.99967	0.00017326	0.502696	0.136786	4.98e-20	0.561869	0.996024	0.00245594	1.66e-05	0.702126	0.344583	0.146605	0.999947	2.64e-05	0.0100323	0.576399
DDB_G0289703	DDB_G0289703	0.996508	0.00212756	0.999265	0.000381038	0.149351	0.220913	0.744824	0.116109	0.993583	0.00388152	0.0867418	0.403206	0.899157	0.0406423	0.998737	0.000766618	0.11761	0.408489
DDB_G0289719	DDB_G0289719	0.95628	0.00955282	0.998727	0.000656758	0.939053	0.0363322	0.920778	0.044613	0.994251	0.00345414	0.0384354	0.458344	0.934885	0.0312663	0.997879	0.00122599	0.022845	0.528757
DDB_G0289763	forF	0.9166	0.0120182	0.998705	0.000668582	0.303868	0.176729	0.551165	0.160391	0.995648	0.00267355	0.00101851	0.634292	0.984009	0.00977821	0.99959	0.000230624	0.031762	0.50601
DDB_G0289773	DDB_G0289773	0.997126	0.00169615	0.998875	0.00058151	0.966739	0.0195701	0.909423	0.0509968	0.995371	0.00280937	0.90796	0.0564179	0.97073	0.0175553	0.998661	0.000811165	0.887666	0.0717312
DDB_G0289807	DDB_G0289807	0.994938	0.00305661	0.998117	0.000964576	0.435205	0.150658	0.52272	0.16759	0.993849	0.00369102	0.48097	0.241466	0.837037	0.054461	0.997884	0.0012239	0.166322	0.377745
DDB_G0289891	DDB_G0289891	0.987189	0.00564748	0.998489	0.000781465	0.607082	0.116631	0.666422	0.135788	0.994412	0.0033455	0.832369	0.0999687	0.982978	0.0104298	0.998826	0.000710863	0.12438	0.403672
DDB_G0289979	DDB_G0289979	0.996709	0.00200201	0.999212	0.000406391	0.965834	0.0200882	0.975074	0.0133734	0.996718	0.00199024	0.923469	0.0456231	0.960486	0.0221109	0.996753	0.00164587	0.929545	0.0439528
DDB_G0290021	DDB_G0290021	0.995635	0.00265141	0.994956	0.00172819	0.950795	0.029796	0.71158	0.124271	0.998893	0.00057799	0.454555	0.248799	0.927709	0.0334202	0.990984	0.00272679	0.876456	0.0775444
DDB_G0290053	tmem170	0.992935	0.00397805	0.995502	0.00165037	0.573755	0.123408	0.954266	0.0261032	0.991903	0.00489039	0.386438	0.266982	0.965907	0.0198036	0.99873	0.000770679	0.235293	0.343782
DDB_G0290075	DDB_G0290075	0.974027	0.00769477	0.999162	0.000432524	0.141602	0.223606	0.965099	0.0192475	0.997579	0.00147325	0.00527583	0.570458	0.43002	0.129515	0.997458	0.00139956	0.000665672	0.683257
DDB_G0290273	DDB_G0290273	0.991985	0.00432522	0.9974	0.00122546	0.903587	0.0522597	0.859059	0.076444	0.992836	0.00437559	0.850653	0.0899043	0.290647	0.157681	0.995506	0.00197188	0.820054	0.107632
DDB_G0290327	gtf2a1	0.998447	0.000869126	0.99959	0.000210675	0.96335	0.0216798	0.129163	0.290696	0.992106	0.00478428	0.652872	0.18493	0.984312	0.00958106	0.999687	0.000175973	0.867379	0.0832863
DDB_G0290427	DDB_G0290427	0.95797	0.00942778	0.999115	0.000458127	0.46457	0.144864	0.872192	0.0702239	0.994119	0.00352806	0.24861	0.310249	0.541199	0.108424	0.995844	0.00189511	0.00134401	0.661281
DDB_G0290439	gacW	0.963748	0.00887489	0.995317	0.00168204	0.701579	0.0991878	0.949562	0.0291773	0.995925	0.00252307	0.678757	0.174428	0.927493	0.033505	0.998079	0.00113046	0.0384894	0.493684
DDB_G0290451	shkE	0.99527	0.00286924	0.999375	0.000322386	0.899013	0.0540263	0.972048	0.015178	0.997181	0.00175885	0.0923961	0.397582	0.912131	0.0375951	0.998436	0.000937822	0.0110275	0.571207
DDB_G0290471	DDB_G0290471	0.992818	0.00401804	0.991388	0.00209285	0.15618	0.218588	0.858848	0.0765321	0.995572	0.00272365	0.678138	0.174683	0.82805	0.0561878	0.998233	0.00104743	0.125949	0.402175
DDB_G0290493	gxcHH	0.989769	0.00500645	0.999234	0.000394726	0.91976	0.0461102	0.903757	0.0541384	0.995698	0.00265109	0.903972	0.0593164	0.238559	0.169004	0.997292	0.00146192	0.0237431	0.526506
DDB_G0290667	DDB_G0290667	0.98786	0.00548892	0.986906	0.00233541	0.864585	0.0649604	0.330055	0.218624	0.993439	0.00397532	0.00732639	0.554455	0.478429	0.11994	0.99784	0.00124247	0.796811	0.122323
DDB_G0290671	rabggtb	0.966643	0.00855777	0.998934	0.00054902	0.931255	0.0405417	0.878937	0.0671228	0.992164	0.00475443	0.175089	0.34243	0.924435	0.0343536	0.998932	0.000647043	0.0502183	0.473613
DDB_G0290901	gefK	0.988862	0.00524108	0.99609	0.00154434	0.943458	0.0339316	0.863727	0.0742445	0.997599	0.00145956	0.102817	0.38971	0.943849	0.0284452	0.997118	0.00152482	0.621265	0.206525
DDB_G0291003	DDB_G0291003	0.996148	0.00235973	0.999387	0.000314392	0.975872	0.013644	0.971447	0.0155594	0.994795	0.00313129	0.0783207	0.411066	0.978538	0.0132288	0.998594	0.000850147	0.118172	0.408227
DDB_G0291073	DDB_G0291073	0.98774	0.00552274	0.990318	0.00216498	0.898458	0.0542236	1.08e-05	0.522176	0.998116	0.0010925	0.0668285	0.421723	0.655183	0.0881676	0.995815	0.00190541	0.000283909	0.702977
DDB_G0291075	warA	0.994713	0.00317476	0.998514	0.0007641	0.915034	0.0481827	0.433947	0.188902	0.992156	0.00476011	5.06e-05	0.693771	0.904691	0.0394365	0.999503	0.000281451	0.00373011	0.624371
DDB_G0291099	DDB_G0291099	0.987886	0.0054809	0.998536	0.000753733	0.930045	0.0412813	0.957913	0.0234974	0.996104	0.00240909	0.0429189	0.450333	0.160703	0.188176	0.997702	0.00130137	0.000759646	0.679412
DDB_G0291123	glpD	0.373162	0.0241426	0.997922	0.00104421	0.0333294	0.281223	1.96e-13	0.558526	0.993123	0.00418708	0.000292316	0.668009	0.946168	0.0276408	0.999757	0.00013367	0.001901	0.649682
DDB_G0291173	ndufv2	0.997265	0.00161509	0.999461	0.000278577	0.934109	0.0388947	0.988914	0.0058276	0.994256	0.00344895	0.0295597	0.473474	0.980102	0.0123572	0.998474	0.00091954	0.00550178	0.605653
DDB_G0291187	DDB_G0291187	0.98866	0.0052874	0.999112	0.000459433	0.975187	0.0141116	0.92343	0.0436174	0.995193	0.00292914	0.905805	0.0577342	0.942435	0.0289403	0.999186	0.000490843	0.898445	0.0632009
DDB_G0291201	ctrC	0.982454	0.00653364	0.999722	0.000145404	0.813814	0.0777672	0.966548	0.0184058	0.996526	0.00211772	0.0295178	0.473619	0.980397	0.0121822	0.999706	0.000165968	0.0210576	0.533396
DDB_G0291205	DDB_G0291205	0.941797	0.0106811	0.99903	0.000499772	0.947482	0.0316213	0.416987	0.193889	0.99317	0.00415517	0.00719832	0.554995	0.750419	0.0709599	0.998212	0.00105778	0.0040343	0.620243
DDB_G0291239	ubpA	0.997603	0.00138838	0.997512	0.00118758	0.972946	0.0157811	0.950721	0.0283755	0.994715	0.0031641	0.138585	0.364849	0.9712	0.0173319	0.999454	0.000315382	0.933167	0.041135
DDB_G0291249	rrpB	0.986533	0.00579067	0.991819	0.00205672	0.0682703	0.256713	0.0999	0.308079	0.992222	0.00472306	0.0500807	0.440473	0.913625	0.0373074	0.996168	0.00181252	0.00689136	0.594442
DDB_G0291303	frmA	0.928824	0.011402	0.998429	0.000814212	0.945276	0.0329049	0.262911	0.237433	0.992434	0.00459396	0.0988267	0.392517	0.895671	0.0416991	0.999153	0.000511637	0.359563	0.296149
DDB_G0291348	DDB_G0291348	0.98329	0.00638881	0.994792	0.00175195	0.782333	0.0845225	0.665619	0.136061	0.993833	0.00370109	0.213003	0.323702	0.915511	0.0367723	0.978876	0.00373975	0.0264066	0.518909
DDB_G0291370	DDB_G0291370	0.988929	0.00522336	0.999912	4.55e-05	0.988102	0.00636593	0.780821	0.106225	0.998355	0.000956443	0.392684	0.265015	0.990953	0.00531476	0.999791	0.000113839	0.473555	0.261397
DDB_G0291372	dimB	0.9917	0.00443128	0.999107	0.000462188	0.886423	0.0582383	0.115034	0.299373	0.992041	0.00482393	0.0023075	0.606007	0.982471	0.0107817	0.999567	0.000240699	0.0253708	0.521421
DDB_G0291384	DDB_G0291384	0.995354	0.00282245	0.998965	0.000531269	0.950423	0.0299559	0.983395	0.0090006	0.995246	0.00289076	0.418073	0.25713	0.979525	0.0126483	0.999419	0.000336861	0.144211	0.390734
DDB_G0291412	srp72	0.997816	0.00125249	0.99678	0.00139921	0.708462	0.0982756	0.444353	0.186393	0.99294	0.00431241	0.842774	0.0935859	0.972063	0.0169043	0.999077	0.000560431	0.0327773	0.50385
DDB_G0291482	gloB2	0.951418	0.00994838	0.999348	0.000337551	0.982038	0.0100219	0.987607	0.0064346	0.997734	0.00136868	0.263314	0.305239	0.852446	0.0512202	0.988606	0.00299025	0.00104724	0.669711
DDB_G0291512	epnA	0.998266	0.000979313	0.999568	0.000223012	0.743528	0.0920464	0.00794171	0.417423	0.993856	0.00368766	0.195472	0.332324	0.491422	0.117446	0.99934	0.000392922	0.00851002	0.583946
DDB_G0291536	gnrB	0.992043	0.00430833	0.998385	0.000836874	0.251163	0.189837	0.44625	0.185725	0.993227	0.00411068	0.0064578	0.560125	0.877641	0.0458354	0.997777	0.00127191	0.00119712	0.664926
DDB_G0291700	DDB_G0291700	0.970877	0.00810713	0.999927	3.82e-05	0.920324	0.045787	0.977744	0.0120162	0.992872	0.00435503	0.000172928	0.67826	0.892025	0.0425488	0.998767	0.000748465	0.000212099	0.708832
DDB_G0291714	abcB3	0.939161	0.0108618	0.982798	0.00248987	0.86677	0.064343	0.0320011	0.367654	0.996579	0.00209356	0.000135514	0.68194	0.888312	0.043495	0.997904	0.00121451	0.006976	0.593709
DDB_G0291720	DDB_G0291720	0.98464	0.00615676	0.993751	0.00187704	0.960064	0.0240608	0.279329	0.232195	0.992842	0.00436825	0.000863152	0.639677	0.947068	0.0273406	0.998361	0.000980013	0.113642	0.411454
DDB_G0291726	DDB_G0291726	0.997326	0.00157431	0.99928	0.000373116	0.947494	0.0316028	0.154575	0.278304	0.994834	0.00310953	0.133378	0.368363	0.928613	0.0331389	0.999226	0.000465462	0.00428625	0.616814
DDB_G0291782	DDB_G0291782	0.937488	0.0109512	0.997869	0.00106552	0.111065	0.235429	0.318284	0.221458	0.995352	0.00283173	0.0123716	0.526554	0.919414	0.0358281	0.999131	0.000523764	0.0180906	0.542315
DDB_G0291804	ddx6	0.998248	0.000988063	0.999762	0.000122979	0.974117	0.0148512	0.365107	0.206912	0.992126	0.00477148	0.97857	0.0130207	0.904348	0.0394812	0.999615	0.000217924	0.978323	0.0111578
DDB_G0291836	DDB_G0291836	0.996352	0.00223517	0.997412	0.00122263	0.882542	0.059516	0.949906	0.0288171	0.993316	0.00405343	0.843564	0.092876	0.932561	0.0319732	0.995937	0.00186997	0.906257	0.0587519
DDB_G0291866	ndufab1	0.999762	0.000125593	0.999888	5.69e-05	0.901231	0.0532057	0.977447	0.0120536	0.997936	0.0012331	0.00842339	0.547534	0.592398	0.0993886	0.995856	0.00189294	0.0012195	0.664284
DDB_G0291972	culA	0.980552	0.00683629	0.998453	0.000799692	0.775877	0.0859485	0.0866525	0.316819	0.995311	0.00285576	0.0146006	0.517553	0.672394	0.0853167	0.998818	0.00071674	0.000270584	0.703771
DDB_G0291986	xpo7	0.991838	0.00438207	0.996911	0.00136374	0.923224	0.0446164	0.437869	0.188041	0.994083	0.00354699	0.00130827	0.625911	0.705114	0.0792858	0.997378	0.00143355	0.00263471	0.637671
DDB_G0291998	naglu	0.947222	0.0102693	0.999839	8.28e-05	0.298486	0.177903	0.128588	0.291004	0.995709	0.0026436	0.000109598	0.685154	0.936328	0.0308717	0.999301	0.000415041	3.16e-05	0.729485
DDB_G0292100	fscH	0.995213	0.00290055	0.998437	0.000809332	0.853754	0.0681946	0.967658	0.0176808	0.997747	0.00135703	0.801449	0.11436	0.984302	0.00959348	0.998706	0.000783596	0.855246	0.0890797
DDB_G0292240	DDB_G0292240	0.97098	0.00808491	0.998665	0.000688757	0.605434	0.116863	0.970514	0.016006	0.996722	0.00198563	0.248245	0.310339	0.94242	0.02897	0.9918	0.00262043	0.197963	0.360805
DDB_G0292248	DDB_G0292248	0.779006	0.0171996	0.99895	0.000540451	0.590754	0.120035	0.0116718	0.405318	0.99442	0.00333839	5.08e-06	0.70641	0.988685	0.00677759	0.999575	0.000235864	0.000125135	0.716968
DDB_G0292306	atp5C1	0.994154	0.00344107	0.999687	0.000163028	0.667805	0.106049	0.955501	0.0251294	0.996	0.00247718	0.0372354	0.460621	0.96023	0.0222438	0.999143	0.000517471	0.771777	0.135743
DDB_G0292318	rsmD	0.993198	0.00387812	0.999181	0.000422997	0.240802	0.19197	0.369533	0.206313	0.992148	0.00476437	0.00327892	0.59158	0.788379	0.0637625	0.996753	0.0016463	0.00166029	0.654757
DDB_G0292320	DDB_G0292320	0.997524	0.0014363	0.995576	0.00164158	0.612402	0.11591	0.634191	0.142737	0.992688	0.00447132	0.901952	0.060848	0.959528	0.0225397	0.998829	0.000708829	0.865345	0.0843128
DDB_G0292322	DDB_G0292322	0.993572	0.00371986	0.998991	0.000519433	0.882638	0.0594614	0.703784	0.126646	0.994397	0.00335613	0.923463	0.0456983	0.987263	0.00777861	0.999068	0.000564329	0.295382	0.321522
DDB_G0292382	psmC5	0.999207	0.00041436	0.99975	0.000129536	0.978278	0.0121876	0.984748	0.008208	0.998688	0.000711184	0.48641	0.239691	0.592714	0.0993566	0.985958	0.003236	0.00104516	0.669907
DDB_G0292426	pitD	0.994851	0.0031089	0.99891	0.000562889	0.958057	0.0252807	0.943186	0.0328906	0.994671	0.00318955	0.892613	0.0664261	0.973119	0.0163807	0.997947	0.00119209	0.799621	0.120803
DDB_G0292442	DDB_G0292442	0.991722	0.00442553	0.998657	0.000692317	0.58558	0.121168	0.981171	0.0100124	0.996884	0.00192629	0.889217	0.0679788	0.936895	0.0307123	0.998459	0.000926709	0.31837	0.312184
DDB_G0292446	DDB_G0292446	0.9909	0.00469039	0.999061	0.000483542	0.97726	0.0127942	0.353828	0.211141	0.99395	0.00363028	0.72634	0.152817	0.956689	0.0237214	0.999135	0.000521828	0.317736	0.312354
DDB_G0292464	DDB_G0292464	0.993654	0.00367811	0.998445	0.000805703	0.959346	0.0245262	0.211615	0.25424	0.994571	0.00325997	0.829279	0.101719	0.978367	0.0133238	0.998796	0.000728417	0.819272	0.108137
DDB_G0292538	gtpbp1	0.981303	0.00672672	0.999487	0.000263487	0.969913	0.0177092	0.358193	0.209392	0.997253	0.00171235	0.962384	0.0225112	0.972484	0.0166719	0.999501	0.000285457	0.923522	0.0477009
DDB_G0292600	mdhB	0.999743	0.000135441	0.999982	9.3e-06	0.927771	0.042388	0.960465	0.0221634	0.999425	0.000266333	0.979239	0.0126013	0.908543	0.0385085	0.999917	4.22e-05	0.180744	0.369926
DDB_G0292608	med4	0.997003	0.00179261	0.998865	0.00058695	0.967548	0.0189771	0.786332	0.104149	0.993752	0.00375109	0.0824915	0.406978	0.672184	0.0853698	0.996789	0.00163346	0.00171926	0.65361
DDB_G0292610	DDB_G0292610	0.997671	0.0013471	0.999763	0.000121684	0.955659	0.0268365	0.773374	0.108988	0.996988	0.00186307	0.00238091	0.604635	0.633487	0.0918335	0.996723	0.00165683	0.00110642	0.667866
DDB_G0292642	DDB_G0292642	0.995189	0.00291364	0.998909	0.00056418	0.525982	0.13232	0.854002	0.0785156	0.992017	0.00483805	0.00457852	0.577614	0.920707	0.0354233	0.998745	0.000761175	0.00825392	0.585425
DDB_G0292710	DDB_G0292710	0.997739	0.00130245	0.99879	0.000623829	0.922803	0.04478	0.919317	0.0455885	0.994703	0.00317682	0.0120276	0.527764	0.58011	0.101074	0.99684	0.0016188	0.000807929	0.677579
DDB_G0292732	tgrF1	0.97676	0.00736298	0.998915	0.000560303	0.954804	0.0274743	0.0460702	0.349362	0.997958	0.00121401	0.828293	0.102011	0.118408	0.198385	0.997706	0.00130029	0.00298655	0.632857
DDB_G0292780	DDB_G0292780	0.995015	0.00301231	0.99916	0.000434278	0.732772	0.0939622	0.943449	0.0327691	0.99266	0.00448719	0.230022	0.315436	0.981144	0.0116685	0.999243	0.000453355	0.180982	0.369745
DDB_G0292794	culD	0.996941	0.00182901	0.998508	0.000769206	0.950581	0.02989	0.926964	0.0413666	0.997041	0.00183342	0.572471	0.215581	0.923143	0.0348026	0.999079	0.000559054	0.0251589	0.522209
DDB_G0292878	DDB_G0292878	0.967674	0.00844283	0.999488	0.000262568	0.205114	0.202055	0.676431	0.133715	0.995011	0.00301144	0.00122571	0.628328	0.295533	0.156384	0.995745	0.00192184	0.000495923	0.690737
DDB_G0292930	DDB_G0292930	0.990144	0.00490405	0.995633	0.00162862	0.34098	0.168555	0.924775	0.0427899	0.993313	0.00405809	0.0489671	0.441988	0.981234	0.0115825	0.999067	0.000564789	0.00651731	0.59783
DDB_G0293004	ctaA	0.984746	0.0061344	0.999541	0.000236612	0.946653	0.0321096	0.734683	0.119141	0.995896	0.00253452	0.0288342	0.47522	0.775393	0.0661502	0.997913	0.00121052	0.973867	0.0155591
DDB_G0293012	DDB_G0293012	0.984633	0.00615982	0.99954	0.000237224	0.20583	0.201824	0.896338	0.0584248	0.99346	0.00396271	0.0109732	0.533489	0.987112	0.00788295	0.998755	0.000756096	0.0195129	0.538388
DDB_G0293124	kxcB	0.994909	0.00307393	0.99786	0.0010676	0.873362	0.0623786	0.0707263	0.326415	0.998912	0.000572757	0.00115232	0.630224	0.989963	0.00603503	0.999121	0.000529304	0.610599	0.212079
DDB_G0293170	DDB_G0293170	0.995385	0.00280619	0.999439	0.000289658	0.59208	0.119693	0.937469	0.0361086	0.993676	0.00380877	0.241878	0.312416	0.725024	0.075597	0.999379	0.000365905	0.0189093	0.540052
DDB_G0293184	DDB_G0293184	0.987176	0.00565171	0.992722	0.00198477	0.961039	0.0233573	0.950892	0.0282451	0.996029	0.00245204	0.425813	0.255388	0.0193224	0.224054	0.99262	0.00250357	0.00304816	0.631888
DDB_G0293248	grpA	0.992766	0.00404031	0.999416	0.00029889	0.954665	0.0275229	0.948981	0.0294077	0.994934	0.00306422	0.382584	0.268089	0.70456	0.079407	0.997283	0.00146638	0.000985197	0.671826
DDB_G0293258	DDB_G0293258	0.997914	0.00119456	0.999189	0.000417856	0.713626	0.0973058	0.801312	0.0995717	0.995997	0.00248483	0.0291285	0.474493	0.577111	0.101702	0.996166	0.00181353	0.00550129	0.605699
DDB_G0293540	empB	0.99792	0.00118921	0.999305	0.000361235	0.955426	0.0270445	0.972605	0.0147567	0.997255	0.00170763	0.396896	0.263843	0.924098	0.0344196	0.998327	0.00099787	0.0119024	0.567333
DDB_G0293608	wdr53	0.992589	0.00410661	0.998561	0.000742262	0.479879	0.141807	0.833777	0.0869619	0.992423	0.00460118	0.0141315	0.519116	0.974369	0.0156391	0.997751	0.00128267	0.408299	0.280912
DDB_G0293752	psmD2	0.99875	0.000672637	0.999882	5.97e-05	0.959324	0.0245368	0.711912	0.124098	0.992841	0.00436972	0.0712815	0.417715	0.849001	0.0519484	0.99492	0.00210051	0.158508	0.381963
DDB_G0293768	fut9	0.987538	0.00557167	0.997537	0.00118045	0.980937	0.0105933	0.100739	0.307927	0.992753	0.00443675	0.00430926	0.580287	0.823889	0.0568397	0.999368	0.000374029	0.000637415	0.684698
DDB_G0293784	psmB5	0.998696	0.000711985	0.998975	0.000525556	0.960039	0.0240927	0.946456	0.0309732	0.996269	0.00229237	0.0880047	0.402173	0.922393	0.0350324	0.995118	0.00205631	0.0194287	0.538697
DDB_G0293924	DDB_G0293924	0.944576	0.0104802	0.999727	0.000143242	0.181506	0.209352	0.831849	0.0875493	0.992435	0.00459107	0.000373532	0.663154	0.92143	0.0352494	0.999285	0.000421572	0.0129897	0.56261
DDB_G0294407	helF	0.997225	0.00163714	0.99642	0.00148074	0.542977	0.12954	0.890089	0.0616042	0.997397	0.00157876	0.861623	0.0849378	0.944112	0.0283516	0.998561	0.000869124	0.850999	0.0911
DDB_G0295781	DDB_G0295781	0.990304	0.00486329	0.998126	0.000960911	0.411373	0.154991	0.652997	0.138954	0.992771	0.00442083	0.698551	0.165864	0.0230459	0.222508	0.999226	0.00046572	0.747221	0.148601
