# Supplementary material for: ABC Transporters in Dictyostelium discoideum Development
Source: PLoS One. 2013 Aug 14;8(8):e70040. doi: 10.1371/journal.pone.0070040 (PMC3743828; doi:10.1371/journal.pone.0070040)
Supplement: Table S7 — This table contains differential abundance data of known prespore- and prestalk- enriched transcripts in abcG6− . The column headers are similar to the ones given in Table S6 except that in this case only abcG6− was compared with the wild type at 12- and 18-hours. The column header ‘cell_type’ indicates whether transcripts of a gene are preferentially enriched in either pre-stalk or pre-spore cell types as described in Parikh et. al. (2010). (XLSX) [file pone.0070040.s008.xlsx]

## Sheet: Supplementary table S6 (G6)
ddb_g	genename	(Lik.DE_G6_12hr	(FDR.DE_G6_12hr)	(Lik.DE_G6_18hr	(FDR.DE_G6_18hr)	cell_type
DDB_G0267374	acpA	0.611538	0.0820786	0.0399776	0.677632	pre-stalk
DDB_G0267378	aqpA	0.984479	0.00362512	0.00380631	0.774746	pre-spore
DDB_G0267382	corA	0.99995	1.31e-05	0.884645	0.0395838	pre-stalk
DDB_G0267398	gppA	0.99985	4.38e-05	0.870423	0.044426	pre-stalk
DDB_G0267408	psmA3	0.0425179	0.507327	0.560623	0.157339	pre-spore
DDB_G0267412	pspA	1	0	0.364073	0.252106	pre-spore
DDB_G0267420	sodA	0.0112342	0.544008	0.00133432	0.777753	pre-spore
DDB_G0267422	tipC	0.0916838	0.41906	0.26593	0.317024	pre-spore
DDB_G0267440	lmpC	0.233006	0.232077	0.518548	0.173976	pre-stalk
DDB_G0267448	DDB_G0267448	0.999102	0.000255386	0.968116	0.0119378	pre-stalk
DDB_G0267456	CBP2	0.000218048	0.549896	0.58321	0.148125	pre-spore
DDB_G0267470	dicB	0.997819	0.000619867	0.990568	0.00357111	pre-stalk
DDB_G0267476	sigK	0.668889	0.068099	0.590854	0.145273	pre-stalk
DDB_G0267482	DDB_G0267482	0.999326	0.000198646	0.0310225	0.709194	pre-spore
DDB_G0267484	acp1	0.31527	0.183174	0.0277099	0.720545	pre-spore
DDB_G0267524	ssr3	0.0104906	0.544696	0.640578	0.127997	pre-stalk
DDB_G0267536	hibch	0.188357	0.270951	0.727108	0.094238	pre-stalk
DDB_G0267562	DDB_G0267562	0.0520448	0.49035	0.962631	0.0137226	pre-spore
DDB_G0267574	DDB_G0267574	0.0375308	0.515121	0.0191203	0.745995	pre-stalk
DDB_G0267614	DDB_G0267614	0.957834	0.00899605	0.0631088	0.599389	pre-stalk
DDB_G0267636	mybM	0.0635845	0.470646	0.0499213	0.640231	pre-stalk
DDB_G0267648	DDB_G0267648	0.972581	0.00596817	0.017069	0.750899	pre-spore
DDB_G0267666	gefW	0.674219	0.0666809	0.0280978	0.71929	pre-stalk
DDB_G0267668	hspL	0.994771	0.00132753	0.766192	0.0816663	pre-spore
DDB_G0267674	glcS	0.347093	0.168753	0.00688326	0.77091	pre-spore
DDB_G0267686	DDB_G0267686	0.995202	0.00122362	0.00686673	0.770947	pre-spore
DDB_G0267690	icpA	0.995168	0.00123349	0.922907	0.0265782	pre-spore
DDB_G0267710	DDB_G0267710	0.999723	8.39e-05	0.287505	0.300604	pre-spore
DDB_G0267776	DDB_G0267776	0.998678	0.000379626	0.0285205	0.717999	pre-stalk
DDB_G0267784	DDB_G0267784	0.957172	0.00914655	0.0937184	0.513365	pre-spore
DDB_G0267808	DDB_G0267808	0.996332	0.000965669	0.0369464	0.686933	pre-spore
DDB_G0267826	DDB_G0267826	0.979371	0.00482566	0.934805	0.0219295	pre-spore
DDB_G0267828	DDB_G0267828	0.945399	0.0114302	0.876784	0.0426436	pre-spore
DDB_G0267846	expl1	0.990611	0.00223937	0.70584	0.102807	pre-stalk
DDB_G0267852	DDB_G0267852	0.746827	0.0507207	0.0462161	0.653864	pre-stalk
DDB_G0267890	DDB_G0267890	0.791195	0.0413383	0.0158944	0.75352	pre-spore
DDB_G0267898	DDB_G0267898	0.997779	0.000636489	0.0268795	0.722894	pre-stalk
DDB_G0267918	DDB_G0267918	0.970131	0.0064843	0.0711595	0.575125	pre-spore
DDB_G0267928	tmem144B	0.997763	0.00064484	0.454951	0.203606	pre-stalk
DDB_G0267952	DDB_G0267952	0.104982	0.395377	0.0349319	0.694437	pre-stalk
DDB_G0267960	cog4	0.374132	0.158933	0.926889	0.0253186	pre-stalk
DDB_G0267962	tsuA	0.100628	0.403401	0.145286	0.427602	pre-stalk
DDB_G0267998	psiS	0.467435	0.124711	0.289664	0.298161	pre-stalk
DDB_G0268028	DDB_G0268028	0.999807	6.04e-05	0.0318308	0.706419	pre-spore
DDB_G0268052	DDB_G0268052	0.0219833	0.534573	0.00763933	0.769625	pre-stalk
DDB_G0268066	DDB_G0268066	0.963999	0.00790607	0.0215941	0.739536	pre-spore
DDB_G0268076	DDB_G0268076	1	1.39e-09	0.428882	0.217798	pre-spore
DDB_G0268100	asnS2	0.99087	0.00217927	0.0300387	0.712526	pre-stalk
DDB_G0268104	gabT	0.625985	0.0778524	0.678665	0.112043	pre-stalk
DDB_G0268136	DDB_G0268136	0.0879537	0.426194	0.1121	0.478275	pre-stalk
DDB_G0268140	DDB_G0268140	0.549797	0.0988709	0.0192162	0.745711	pre-stalk
DDB_G0268148	DDB_G0268148	0.998931	0.000311367	0.0712544	0.574887	pre-stalk
DDB_G0268158	DDB_G0268158	0.980077	0.00467171	0.75438	0.0854649	pre-spore
DDB_G0268170	DDB_G0268170	0.203351	0.254705	0.0796296	0.550394	pre-stalk
DDB_G0268174	DDB_G0268174	0.103087	0.398165	0.0853599	0.537356	pre-stalk
DDB_G0268190	fut11	0.783858	0.0429881	0.0132884	0.759248	pre-stalk
DDB_G0268204	gnt9	0.997984	0.000584897	0.0130203	0.759846	pre-spore
DDB_G0268214	enoB	0.999687	9.62e-05	0.00261843	0.776373	pre-spore
DDB_G0268216	DDB_G0268216	0.996252	0.000982004	0.182152	0.384435	pre-spore
DDB_G0268250	DDB_G0268250	0.995876	0.00107404	0.00734511	0.770204	pre-stalk
DDB_G0268264	DDB_G0268264	0.996278	0.000975839	0.0354593	0.692383	pre-stalk
DDB_G0268272	aslN	0.0761121	0.446827	0.226739	0.348873	pre-stalk
DDB_G0268284	tgrO4	0.672408	0.0670346	0.841622	0.0536048	pre-spore
DDB_G0268292	DDB_G0268292	0.0543722	0.486418	0.0402935	0.676634	pre-stalk
DDB_G0268316	DDB_G0268316	0.141731	0.332201	0.00322677	0.775615	pre-stalk
DDB_G0268330	sgmD	0.999945	1.47e-05	0.916283	0.0287217	pre-stalk
DDB_G0268334	DDB_G0268334	0.32795	0.177545	0.122159	0.462855	pre-spore
DDB_G0268384	DDB_G0268384	0.994969	0.00127826	0.0705825	0.57672	pre-stalk
DDB_G0268386	DDB_G0268386	0.647177	0.072962	0.0162662	0.752728	pre-stalk
DDB_G0268396	2013-09-15	0.0522082	0.48993	0.0156547	0.754163	pre-stalk
DDB_G0268434	DDB_G0268434	0.999191	0.000231857	0.0050678	0.773104	pre-stalk
DDB_G0268442	DDB_G0268442	0.0949389	0.413529	0.0254078	0.727659	pre-spore
DDB_G0268458	DDB_G0268458	0.257928	0.215594	0.0505014	0.638559	pre-stalk
DDB_G0268460	ponK	0.030266	0.525201	0.187812	0.379269	pre-stalk
DDB_G0268536	DDB_G0268536	0.101939	0.400932	0.230796	0.346009	pre-stalk
DDB_G0268542	DDB_G0268542	0.848653	0.0294022	0.545361	0.163766	pre-spore
DDB_G0268556	psiE	0.991055	0.00213208	0.0750098	0.563675	pre-stalk
DDB_G0268578	gefV	0.0751283	0.44908	0.110694	0.48074	pre-spore
DDB_G0268594	DDB_G0268594	0.982064	0.00418656	0.080558	0.548125	pre-spore
DDB_G0268636	roco11	0.021965	0.534647	0.0169243	0.751237	pre-stalk
DDB_G0268640	DDB_G0268640	0.942553	0.0119569	0.16226	0.407725	pre-stalk
DDB_G0268686	DDB_G0268686	0.565468	0.0939712	0.0154936	0.754493	pre-spore
DDB_G0268696	DDB_G0268696	0.999799	6.2e-05	0.968644	0.0118608	pre-stalk
DDB_G0268708	DDB_G0268708	0.0814737	0.437363	0.0281042	0.719264	pre-stalk
DDB_G0268710	DDB_G0268710	0.0370407	0.515782	0.0127475	0.760442	pre-stalk
DDB_G0268720	selk	0.0368976	0.516053	0.0383797	0.682598	pre-stalk
DDB_G0268778	rbbB	0.76065	0.0481169	0.0164083	0.75231	pre-spore
DDB_G0268810	DDB_G0268810	0.999978	4.6e-06	0.751516	0.0863442	pre-stalk
DDB_G0268814	DDB_G0268814	0.966367	0.00743503	0.454285	0.20404	pre-spore
DDB_G0268828	DDB_G0268828	0.825462	0.0346402	0.512761	0.177538	pre-stalk
DDB_G0268876	DDB_G0268876	0.993717	0.00158838	0.972548	0.0104504	pre-stalk
DDB_G0268904	DDB_G0268904	0.47808	0.121927	0.299519	0.29228	pre-stalk
DDB_G0268922	DDB_G0268922	0.0292629	0.526371	0.507743	0.180094	pre-spore
DDB_G0268966	DDB_G0268966	0.999296	0.000208754	0.541363	0.165165	pre-stalk
DDB_G0269008	DDB_G0269008	0.999162	0.000242662	0.900787	0.0335632	pre-stalk
DDB_G0269048	DDB_G0269048	0.925647	0.0150337	0.372979	0.24784	pre-spore
DDB_G0269050	DDB_G0269050	0.990234	0.00231735	0.980008	0.00765533	pre-stalk
DDB_G0269078	DDB_G0269078	0.999606	0.000116911	0.0164999	0.751995	pre-stalk
DDB_G0269092	DDB_G0269092	0.999543	0.000139927	0.0285452	0.71792	pre-stalk
DDB_G0269108	catB	0.999994	1.04e-06	0.389444	0.23875	pre-spore
DDB_G0269112	celB	0.963633	0.00797188	0.434662	0.214338	pre-stalk
DDB_G0269122	cysA	0.66315	0.0695311	0.0615441	0.603567	pre-stalk
DDB_G0269132	ecmB	1	5.07e-08	0.0174284	0.749859	pre-stalk
DDB_G0269156	mvpA	0.964246	0.00785149	0.817492	0.0633945	pre-stalk
DDB_G0269160	nxnA	0.999463	0.000161026	0.0828713	0.543041	pre-stalk
DDB_G0269166	pakA	0.993676	0.00159434	0.707276	0.101976	pre-stalk
DDB_G0269182	rsc5	0.0291992	0.526559	0.085086	0.537986	pre-spore
DDB_G0269222	gefB	0.0180595	0.538468	0.0876258	0.531389	pre-stalk
DDB_G0269224	fszB	0.610308	0.0825394	0.21006	0.360688	pre-stalk
DDB_G0269230	fpaA	0.858905	0.0274165	0.645517	0.125955	pre-stalk
DDB_G0269238	rab11A	0.0202945	0.536341	0.000416471	0.77884	pre-spore
DDB_G0269248	cf45-1	0.998102	0.000550101	0.924301	0.026135	pre-stalk
DDB_G0269254	sigJ	1	4.01e-14	0.118666	0.467929	pre-spore
DDB_G0269286	DDB_G0269286	0.111478	0.384059	0.0559244	0.621721	pre-spore
DDB_G0269288	DDB_G0269288	0.240044	0.227244	0.823892	0.061605	pre-spore
DDB_G0269332	DDB_G0269332	0.116422	0.375164	0.0645537	0.596148	pre-stalk
DDB_G0269340	DDB_G0269340	0.949602	0.0108321	0.918297	0.0281928	pre-stalk
DDB_G0269358	DDB_G0269358	0.713424	0.0581738	0.00770628	0.769457	pre-spore
DDB_G0269362	frmB	0.999169	0.000238796	0.569882	0.153882	pre-stalk
DDB_G0269364	stlA	0.996482	0.000931884	0.906775	0.0316948	pre-stalk
DDB_G0269382	pepD	0.955185	0.0095181	0.00258478	0.776427	pre-stalk
DDB_G0269412	paf1	0.7941	0.0409546	0.014439	0.756747	pre-spore
DDB_G0269458	ubqJ	0.967465	0.00707468	0.0620956	0.602062	pre-stalk
DDB_G0269470	mcfF	0.999132	0.000249742	0.278895	0.3064	pre-stalk
DDB_G0269476	act31	0.991332	0.00205052	0.972113	0.0105957	pre-stalk
DDB_G0269496	gacZ	0.202589	0.255261	0.112511	0.477655	pre-stalk
DDB_G0269530	DDB_G0269530	0.0935592	0.415541	0.531742	0.168413	pre-stalk
DDB_G0269554	suvA	0.96799	0.00689114	0.227577	0.348375	pre-spore
DDB_G0269558	gnt11	0.868416	0.0257593	0.0419915	0.669767	pre-spore
DDB_G0269572	DDB_G0269572	0.185772	0.273558	0.152201	0.420358	pre-stalk
DDB_G0269574	dcd3B	0.139218	0.335851	0.00341184	0.775398	pre-spore
DDB_G0269580	DDB_G0269580	0.0157707	0.54004	0.0123542	0.761273	pre-spore
DDB_G0269592	DDB_G0269592	0.9968	0.000865954	0.281579	0.305191	pre-stalk
DDB_G0269618	DDB_G0269618	1	6.51e-10	0.173168	0.395242	pre-spore
DDB_G0269632	irlD	0.655365	0.0708032	0.568012	0.154432	pre-spore
DDB_G0269634	DDB_G0269634	0.110792	0.385673	0.0552386	0.623828	pre-spore
DDB_G0269636	DDB_G0269636	0.87083	0.025155	0.00503465	0.77314	pre-spore
DDB_G0269648	DDB_G0269648	0.99987	3.81e-05	0.0443497	0.660982	pre-spore
DDB_G0269670	DDB_G0269670	0.999367	0.000186739	0.995481	0.00160603	pre-stalk
DDB_G0269672	DDB_G0269672	0.999851	4.26e-05	0.0474236	0.64922	pre-stalk
DDB_G0269674	DDB_G0269674	0.999793	6.52e-05	0.00366513	0.774982	pre-stalk
DDB_G0269692	DDB_G0269692	0.0602177	0.476793	0.968736	0.0118227	pre-spore
DDB_G0269716	DDB_G0269716	0.0931911	0.416174	0.0360573	0.690111	pre-stalk
DDB_G0269738	desA	0.720267	0.0562558	0.012495	0.760977	pre-spore
DDB_G0269742	cdsA	0.0437429	0.505289	0.203094	0.36772	pre-stalk
DDB_G0269784	DDB_G0269784	0.975338	0.00547625	0.516318	0.175402	pre-spore
DDB_G0269848	DDB_G0269848	0.903116	0.0191555	0.935167	0.0216882	pre-stalk
DDB_G0269872	tspB	0.99998	4.2e-06	0.288093	0.299791	pre-spore
DDB_G0269886	DDB_G0269886	0.999998	2.54e-07	0.0574797	0.616808	pre-spore
DDB_G0269900	gnt10	0.999359	0.000188037	0.705324	0.103163	pre-spore
DDB_G0269908	DDB_G0269908	0.215686	0.244955	0.037871	0.684286	pre-spore
DDB_G0269914	tpp1	1	5.59e-12	0.174239	0.394561	pre-spore
DDB_G0269938	osbB	0.342637	0.170763	0.61509	0.13676	pre-stalk
DDB_G0269950	serC	0.990592	0.00224747	0.959611	0.0146372	pre-stalk
DDB_G0269978	DDB_G0269978	0.999523	0.000146196	0.0316377	0.707131	pre-spore
DDB_G0269980	drpp30	0.85222	0.0286608	0.0293167	0.715004	pre-spore
DDB_G0269996	rnf10	0.713341	0.0582274	0.060097	0.608064	pre-spore
DDB_G0269998	DDB_G0269998	0.992489	0.00181046	0.0404498	0.675909	pre-spore
DDB_G0270008	DDB_G0270008	0.996763	0.000875098	0.168437	0.400758	pre-stalk
DDB_G0270018	DDB_G0270018	0.839308	0.0318426	0.0216435	0.739376	pre-spore
DDB_G0270096	DDB_G0270096	0.6002	0.0847347	0.887842	0.0383402	pre-spore
DDB_G0270134	DDB_G0270134	0.175395	0.285487	0.0792949	0.551256	pre-stalk
DDB_G0270152	maspS	0.538261	0.102268	0.0132134	0.759448	pre-stalk
DDB_G0270162	allB2	0.841296	0.0314226	0.248468	0.330575	pre-stalk
DDB_G0270190	DDB_G0270190	0.999962	9.09e-06	0.0349433	0.694344	pre-stalk
DDB_G0270240	DDB_G0270240	0.162677	0.303079	0.326773	0.27257	pre-stalk
DDB_G0270296	dcd1A	0.998286	0.000483807	0.963591	0.0135147	pre-stalk
DDB_G0270342	DDB_G0270342	1	7.17e-09	0.141371	0.432154	pre-spore
DDB_G0270400	DDB_G0270400	0.631676	0.0765048	0.0160049	0.753291	pre-spore
DDB_G0270404	docB	0.882576	0.0228994	0.931627	0.02361	pre-stalk
DDB_G0270412	DDB_G0270412	0.818178	0.0359355	0.0154576	0.754555	pre-spore
DDB_G0270436	DDB_G0270436	0.999796	6.43e-05	0.958888	0.0148608	pre-stalk
DDB_G0270566	DDB_G0270566	0.0809195	0.438154	0.606099	0.140464	pre-stalk
DDB_G0270658	acbA	0.113588	0.380691	0.0080605	0.768819	pre-spore
DDB_G0270756	gtaG	0.984298	0.00368924	0.944001	0.0192391	pre-stalk
DDB_G0270836	fbp	0.928554	0.0144399	0.0892894	0.526075	pre-stalk
DDB_G0270838	H3b	0.0864618	0.428285	0.0505688	0.638344	pre-spore
DDB_G0270858	DDB_G0270858	0.835877	0.0325177	0.218734	0.355053	pre-spore
DDB_G0270878	DDB_G0270878	0.992091	0.00189525	0.0449466	0.658962	pre-stalk
DDB_G0270890	DDB_G0270890	0.999607	0.00011593	0.607493	0.139799	pre-spore
DDB_G0270894	irlC	0.094429	0.414006	0.0228069	0.736044	pre-spore
DDB_G0270902	DDB_G0270902	0.897657	0.0201818	0.181848	0.385134	pre-spore
DDB_G0270920	DDB_G0270920	0.987705	0.0028195	0.203696	0.366998	pre-spore
DDB_G0270936	DDB_G0270936	0.0379773	0.514225	0.0121468	0.761706	pre-spore
DDB_G0270942	DDB_G0270942	0.141597	0.332401	0.125664	0.45703	pre-stalk
DDB_G0270980	DDB_G0270980	0.397046	0.148434	0.0697719	0.578887	pre-stalk
DDB_G0270996	DDB_G0270996	0.996574	0.000916357	0.00968559	0.765993	pre-spore
DDB_G0271000	pks3	0.358665	0.163909	0.980987	0.00712461	pre-stalk
DDB_G0271058	vilC	0.999592	0.000119875	0.107297	0.486384	pre-spore
DDB_G0271066	DDB_G0271066	0.99885	0.000340364	0.933412	0.0228285	pre-stalk
DDB_G0271086	DDB_G0271086	0.72848	0.0545319	0.929917	0.0242146	pre-stalk
DDB_G0271106	sod2	0.00703525	0.546901	0.00271493	0.776283	pre-spore
DDB_G0271110	DDB_G0271110	0.942539	0.0119885	0.999833	6.53e-05	pre-spore
DDB_G0271120	DDB_G0271120	0.0272557	0.528998	0.172859	0.395808	pre-stalk
DDB_G0271146	udkD	0.998767	0.000362906	0.840205	0.0548832	pre-stalk
DDB_G0271162	DDB_G0271162	1	0	1	1.14e-10	pre-stalk
DDB_G0271250	DDB_G0271250	0.994048	0.00149301	0.965851	0.0126129	pre-spore
DDB_G0271264	usp14	0.0208783	0.535605	0.0189068	0.74641	pre-spore
DDB_G0271340	DDB_G0271340	0.998802	0.000351498	0.00772906	0.769364	pre-stalk
DDB_G0271350	DDB_G0271350	0.0765158	0.44649	0.03452	0.696189	pre-spore
DDB_G0271354	DDB_G0271354	0.0828716	0.43458	0.0371641	0.686413	pre-spore
DDB_G0271356	DDB_G0271356	0.0369152	0.516015	0.0426211	0.66785	pre-stalk
DDB_G0271438	DDB_G0271438	0.0267257	0.529559	0.0363092	0.688867	pre-spore
DDB_G0271500	DG1106	0.564931	0.0942531	0.00765163	0.769588	pre-stalk
DDB_G0271510	DDB_G0271510	0.999772	7.01e-05	0.385849	0.241741	pre-spore
DDB_G0271536	rcnA	0.991136	0.0021008	0.0210493	0.741081	pre-spore
DDB_G0271544	DDB_G0271544	0.960697	0.00853917	0.949917	0.017493	pre-stalk
DDB_G0271590	omt1	0.990201	0.00232153	0.0658763	0.591545	pre-stalk
DDB_G0271592	DDB_G0271592	0.0683159	0.461266	0.197721	0.37203	pre-spore
DDB_G0271640	DDB_G0271640	0.934937	0.0133277	0.0437851	0.662979	pre-spore
DDB_G0271662	pks10	0.395889	0.149336	0.10991	0.482227	pre-stalk
DDB_G0271666	prtB	0.999897	2.83e-05	0.130441	0.449834	pre-stalk
DDB_G0271676	DDB_G0271676	0.00445138	0.548669	0.00485246	0.773488	pre-stalk
DDB_G0271694	DDB_G0271694	0.929144	0.014289	0.29562	0.294197	pre-stalk
DDB_G0271708	ddx31	0.999796	6.46e-05	0.0189879	0.746257	pre-spore
DDB_G0271760	DDB_G0271760	0.0452933	0.502916	0.00890311	0.767327	pre-spore
DDB_G0271784	DDB_G0271784	0.943397	0.0118	0.00125974	0.777914	pre-spore
DDB_G0271840	DDB_G0271840	0.993865	0.00156793	0.0230514	0.735152	pre-spore
DDB_G0271860	DDB_G0271860	0.998755	0.000364828	0.987296	0.00486095	pre-stalk
DDB_G0271876	DDB_G0271876	0.388663	0.153104	0.0177605	0.74909	pre-spore
DDB_G0271884	DDB_G0271884	0.0767502	0.446009	0.00384867	0.774691	pre-spore
DDB_G0271890	DDB_G0271890	0.99821	0.000508113	0.779751	0.0766283	pre-stalk
DDB_G0271896	DDB_G0271896	0.179635	0.281065	0.371251	0.248551	pre-stalk
DDB_G0271904	DDB_G0271904	0.00619358	0.547479	0.0615049	0.603773	pre-stalk
DDB_G0271908	mrrA	0.952243	0.010225	0.069339	0.580339	pre-stalk
DDB_G0271916	rtoA	0.329154	0.176621	0.056197	0.620398	pre-stalk
DDB_G0271936	DDB_G0271936	0.999763	7.26e-05	0.956713	0.0155478	pre-stalk
DDB_G0271960	mccB	0.995726	0.00110314	0.096475	0.507066	pre-stalk
DDB_G0271968	DDB_G0271968	0.998481	0.000437154	0.104596	0.491999	pre-stalk
DDB_G0271996	DDB_G0271996	0.543161	0.100891	0.0684386	0.582813	pre-stalk
DDB_G0272034	DDB_G0272034	0.999433	0.000169272	0.995145	0.00181617	pre-stalk
DDB_G0272042	DDB_G0272042	0.999333	0.000194643	0.581989	0.148534	pre-spore
DDB_G0272070	DDB_G0272070	0.456143	0.12815	0.569929	0.153745	pre-spore
DDB_G0272078	eIF3s10	0.985758	0.00330292	0.985827	0.00553218	pre-stalk
DDB_G0272100	DDB_G0272100	0.782396	0.0432957	0.106429	0.48844	pre-spore
DDB_G0272104	acpB	0.977614	0.00513817	0.870923	0.0442615	pre-stalk
DDB_G0272106	arpB	0.883237	0.0227877	0.55295	0.160128	pre-stalk
DDB_G0272144	DDB_G0272144	0.541813	0.101253	0.0135184	0.758667	pre-spore
DDB_G0272146	DDB_G0272146	1	2.86e-08	0.0217922	0.738872	pre-stalk
DDB_G0272156	DDB_G0272156	0.162978	0.302578	0.0290342	0.716054	pre-spore
DDB_G0272172	gnt6	0.660727	0.0699519	0.721287	0.0964547	pre-stalk
DDB_G0272182	DDB_G0272182	0.521843	0.107129	0.782382	0.0759022	pre-stalk
DDB_G0272208	idhC	0.559704	0.0960229	0.950484	0.0171858	pre-stalk
DDB_G0272210	idhM	0.98668	0.00311093	0.980646	0.00743732	pre-stalk
DDB_G0272212	DDB_G0272212	0.985494	0.00336388	0.887639	0.0384941	pre-stalk
DDB_G0272218	DDB_G0272218	0.99995	1.26e-05	0.0138724	0.757983	pre-spore
DDB_G0272264	DDB_G0272264	0.0730287	0.452783	0.0133908	0.758988	pre-spore
DDB_G0272326	nudE	0.705624	0.0598495	0.0295089	0.714355	pre-stalk
DDB_G0272372	gxcM	0.939974	0.0124867	0.513124	0.177111	pre-stalk
DDB_G0272384	DDB_G0272384	0.422096	0.139956	0.0149317	0.755706	pre-spore
DDB_G0272396	DDB_G0272396	0.99408	0.00147863	0.0964501	0.507226	pre-spore
DDB_G0272420	DDB_G0272420	0.999574	0.000127478	0.841652	0.0535129	pre-stalk
DDB_G0272442	DDB_G0272442	0.8343	0.0328404	0.085818	0.536161	pre-stalk
DDB_G0272462	qprt	0.610152	0.0826053	0.253399	0.326181	pre-stalk
DDB_G0272464	DDB_G0272464	0.0599699	0.477099	0.142514	0.430918	pre-stalk
DDB_G0272476	DDB_G0272476	0.514353	0.108989	0.0186037	0.747171	pre-stalk
DDB_G0272484	DDB_G0272484	0.991484	0.0020238	0.790319	0.0724039	pre-spore
DDB_G0272486	DDB_G0272486	0.288397	0.198349	0.0631052	0.599442	pre-stalk
DDB_G0272510	DDB_G0272510	0.11387	0.3804	0.341101	0.264362	pre-stalk
DDB_G0272512	DDB_G0272512	0.999636	0.000111156	0.340787	0.264929	pre-stalk
DDB_G0272524	malA	0.0452623	0.503077	0.00416461	0.774273	pre-spore
DDB_G0272530	DDB_G0272530	0.999992	1.6e-06	0.0205757	0.742297	pre-stalk
DDB_G0272556	CYP519C1	0.959611	0.00876439	0.682803	0.110305	pre-stalk
DDB_G0272562	csbB	0.00161928	0.549607	0.00606622	0.771964	pre-stalk
DDB_G0272600	DDB_G0272600	0.952912	0.0100488	0.796186	0.0707777	pre-spore
DDB_G0272624	adrm1-1	0.370737	0.159924	0.0578634	0.6155	pre-spore
DDB_G0272628	DDB_G0272628	0.993076	0.00171323	0.831646	0.0583623	pre-stalk
DDB_G0272640	DDB_G0272640	0.0602367	0.476749	0.919159	0.0278665	pre-spore
DDB_G0272656	DDB_G0272656	0.732857	0.0533449	0.00474026	0.773561	pre-stalk
DDB_G0272684	qdpr	0.225583	0.238179	0.810844	0.0651435	pre-stalk
DDB_G0272706	DDB_G0272706	0.0190471	0.537589	0.2213	0.352959	pre-stalk
DDB_G0272714	DDB_G0272714	0.990826	0.00219913	0.0196857	0.744567	pre-spore
DDB_G0272716	DDB_G0272716	0.983006	0.00397893	0.00798371	0.768932	pre-spore
DDB_G0272736	tgrN1	0.944174	0.0116444	0.0913525	0.520562	pre-stalk
DDB_G0272738	iunH	0.838187	0.032019	0.836394	0.0563422	pre-stalk
DDB_G0272744	DDB_G0272744	0.233647	0.231341	0.0497548	0.640955	pre-spore
DDB_G0272754	gsr	0.665987	0.0687532	0.0977054	0.504987	pre-stalk
DDB_G0272756	csbC	0.0138459	0.541572	0.00580116	0.772222	pre-stalk
DDB_G0272783	DDB_G0272783	0.146719	0.326432	0.496124	0.18453	pre-stalk
DDB_G0272795	3B-1	0.951975	0.0103612	0.000357195	0.778947	pre-spore
DDB_G0272799	icmA-1	0.999609	0.000115439	0.997007	0.00105369	pre-stalk
DDB_G0272827	cbpI	0.996634	0.000903036	0.00367156	0.774964	pre-spore
DDB_G0272833	csbA	0.00829898	0.546142	0.00134411	0.777736	pre-stalk
DDB_G0272859	pks14	0.0544143	0.48629	0.0129097	0.760145	pre-spore
DDB_G0272875	cpnB-1	0.994252	0.00143621	0.986281	0.00531806	pre-stalk
DDB_G0272927	DDB_G0272927	0.154785	0.313741	0.0440392	0.66204	pre-stalk
DDB_G0272965	DDB_G0272965	0.0507786	0.492738	0.314391	0.281526	pre-stalk
DDB_G0272987	irlA	0.929928	0.0142142	0.0343224	0.696891	pre-spore
DDB_G0273003	snrpD3	0.952667	0.0101164	0.941392	0.0197464	pre-stalk
DDB_G0273005	DDB_G0273005	0.0612863	0.474947	0.831362	0.0584546	pre-stalk
DDB_G0273021	DDB_G0273021	0.0272623	0.528923	0.00521781	0.772939	pre-stalk
DDB_G0273047	CYP508A3-1	0.32646	0.178384	0.0366211	0.687806	pre-stalk
DDB_G0273049	DDB_G0273049	0.996091	0.00101781	0.0450402	0.658463	pre-stalk
DDB_G0273051	drnA-1	0.67539	0.0664465	0.0813708	0.546036	pre-spore
DDB_G0273053	DDB_G0273053	0.594451	0.0861509	0.152385	0.42004	pre-spore
DDB_G0273073	abcG17-1	0.997877	0.00060618	0.847797	0.0515993	pre-stalk
DDB_G0273077	DDB_G0273077	0.998209	0.000511799	0.00442311	0.773981	pre-spore
DDB_G0273105	DDB_G0273105	0.999673	0.000100444	0.999315	0.000272906	pre-stalk
DDB_G0273131	g6pd-1	0.693051	0.0621365	0.00187088	0.777163	pre-spore
DDB_G0273137	DDB_G0273137	0.102184	0.400435	0.187816	0.379151	pre-spore
DDB_G0273195	DDB_G0273195	0.976183	0.00539492	0.00567614	0.772388	pre-stalk
DDB_G0273197	alyD-1	0.0881609	0.425631	0.0950821	0.509683	pre-stalk
DDB_G0273213	aslA-1	0.257219	0.216008	0.178396	0.389764	pre-stalk
DDB_G0273231	DDB_G0273231	0.995603	0.00113751	0.0184412	0.747475	pre-stalk
DDB_G0273247	DDB_G0273247	0.99199	0.00192401	0.863235	0.0466086	pre-stalk
DDB_G0273301	DDB_G0273301	0.0847427	0.431472	0.0134984	0.758707	pre-spore
DDB_G0273305	aslJ-1	0.956628	0.00926039	0.513598	0.176969	pre-stalk
DDB_G0273357	DDB_G0273357	0.9772	0.00518415	0.0249979	0.729139	pre-stalk
DDB_G0273361	DDB_G0273361	0.993389	0.00163091	0.331662	0.269599	pre-stalk
DDB_G0273423	DDB_G0273423	0.940425	0.0123561	0.00185663	0.777199	pre-stalk
DDB_G0273433	DDB_G0273433	0.955951	0.00938833	0.728249	0.0938902	pre-stalk
DDB_G0273441	DDB_G0273441	0.0171232	0.539053	0.529902	0.16884	pre-spore
DDB_G0273443	atg4-1	0.00995192	0.545058	0.00506293	0.773122	pre-spore
DDB_G0273445	spkA-1	0.00530189	0.54802	0.0034861	0.77529	pre-stalk
DDB_G0274103	ggtA	0.998679	0.000378609	0.269814	0.314782	pre-stalk
DDB_G0274109	paxB	0.460432	0.126973	0.0171857	0.750582	pre-stalk
DDB_G0274115	abcG12	0.993592	0.00160339	0.977391	0.00864954	pre-stalk
DDB_G0274117	abcG8	0.0479155	0.49758	0.0683988	0.582927	pre-stalk
DDB_G0274121	abcA4	0.106299	0.392453	0.111264	0.479774	pre-spore
DDB_G0274123	pyd3	0.845342	0.0305262	0.0239813	0.732273	pre-stalk
DDB_G0274155	DDB_G0274155	0.94606	0.0113545	0.133674	0.444349	pre-spore
DDB_G0274171	DDB_G0274171	0.998855	0.000337618	0.408662	0.227845	pre-stalk
DDB_G0274173	DDB_G0274173	0.999902	2.69e-05	0.654823	0.122034	pre-stalk
DDB_G0274187	DDB_G0274187	0.998582	0.000404668	0.123968	0.459769	pre-stalk
DDB_G0274191	dhkC	0.980691	0.00454174	0.965743	0.0126939	pre-stalk
DDB_G0274195	DDB_G0274195	0.0426987	0.506968	0.091947	0.51905	pre-spore
DDB_G0274207	DDB_G0274207	0.70495	0.0600137	0.0354604	0.69232	pre-spore
DDB_G0274213	prpf3	0.238881	0.228228	0.0175465	0.749625	pre-spore
DDB_G0274221	colB	0.862215	0.0268754	0.00593484	0.772111	pre-spore
DDB_G0274225	tgrA5	0.999879	3.51e-05	0.834753	0.0570757	pre-spore
DDB_G0274261	DDB_G0274261	0.999997	5.99e-07	0.776503	0.0778784	pre-spore
DDB_G0274263	DDB_G0274263	0.989196	0.00249542	0.139675	0.435223	pre-spore
DDB_G0274265	DDB_G0274265	1	4.68e-11	0.0101611	0.76513	pre-spore
DDB_G0274273	DDB_G0274273	0.993985	0.0015132	0.969843	0.0114842	pre-stalk
DDB_G0274305	DDB_G0274305	0.988709	0.00262001	0.0819809	0.545019	pre-stalk
DDB_G0274307	DDB_G0274307	0.987383	0.00291535	0.0262283	0.725081	pre-stalk
DDB_G0274309	DDB_G0274309	0.999953	1.12e-05	0.00295852	0.776012	pre-spore
DDB_G0274347	DDB_G0274347	0.999656	0.000104365	0.0117803	0.762452	pre-spore
DDB_G0274359	cbpK	0.195539	0.262587	0.0332395	0.700886	pre-stalk
DDB_G0274361	prpf38a	0.0911726	0.420364	0.049791	0.640785	pre-spore
DDB_G0274461	DDB_G0274461	0.99928	0.000213525	0.902316	0.0331266	pre-stalk
DDB_G0274483	DDB_G0274483	0.502143	0.113865	0.00924334	0.766833	pre-spore
DDB_G0274507	DDB_G0274507	0.894147	0.0208172	0.00811951	0.768706	pre-stalk
DDB_G0274519	napA	0.12269	0.363657	0.00884145	0.767441	pre-stalk
DDB_G0274539	DDB_G0274539	0.810865	0.0376182	0.0330099	0.701655	pre-spore
DDB_G0274545	thrS2	0.930866	0.0139924	0.0259891	0.725937	pre-stalk
DDB_G0274553	vatH	0.0331436	0.521708	0.0263809	0.724652	pre-stalk
DDB_G0274577	DG1124	0.0865849	0.427979	0.00385742	0.774655	pre-spore
DDB_G0274581	DDB_G0274581	0.525994	0.105206	0.208124	0.36276	pre-spore
DDB_G0274643	DDB_G0274643	0.994964	0.00128081	0.00485963	0.77347	pre-stalk
DDB_G0274655	DDB_G0274655	0.981931	0.0042253	0.960652	0.0143268	pre-stalk
DDB_G0274659	DDB_G0274659	0.999974	5.97e-06	0.846773	0.0521383	pre-spore
DDB_G0274661	DDB_G0274661	0.852426	0.0285941	0.00231181	0.77684	pre-spore
DDB_G0274675	DDB_G0274675	0.999922	2.03e-05	0.159607	0.410462	pre-spore
DDB_G0274677	DDB_G0274677	0.119705	0.37003	0.0227102	0.736441	pre-stalk
DDB_G0274687	DDB_G0274687	0.996394	0.000953631	0.0836227	0.540977	pre-spore
DDB_G0274699	DDB_G0274699	0.999554	0.000132631	0.427427	0.21866	pre-stalk
DDB_G0274707	gpt5	0.217088	0.24415	0.964269	0.0132266	pre-stalk
DDB_G0274713	DDB_G0274713	0.614388	0.0812918	0.136264	0.440971	pre-spore
DDB_G0274715	DDB_G0274715	0.972495	0.00598627	0.0992536	0.502163	pre-spore
DDB_G0274747	DDB_G0274747	0.999964	7.96e-06	0.984875	0.00575512	pre-spore
DDB_G0274751	DDB_G0274751	1	3.01e-10	0.0280626	0.719448	pre-spore
DDB_G0274801	DDB_G0274801	0.999697	9.2e-05	0.38924	0.239178	pre-spore
DDB_G0274841	DDB_G0274841	0.86482	0.0263751	0.750054	0.0868958	pre-spore
DDB_G0274859	prdx4	0.338399	0.173022	0.000214165	0.779053	pre-spore
DDB_G0274871	DDB_G0274871	0.752227	0.0495982	0.101175	0.498653	pre-stalk
DDB_G0274887	DDB_G0274887	0.993987	0.00151031	0.0462348	0.653825	pre-stalk
DDB_G0274893	DDB_G0274893	0.98487	0.00353856	0.263123	0.319127	pre-spore
DDB_G0274917	vps13B	0.0875263	0.426807	0.0732181	0.568805	pre-spore
DDB_G0274939	aslB	0.633406	0.0759943	0.0272423	0.721814	pre-stalk
DDB_G0274949	DDB_G0274949	0.852834	0.0285276	0.487616	0.188262	pre-stalk
DDB_G0275009	gcA	0.998673	0.000381662	0.046755	0.651638	pre-stalk
DDB_G0275011	pikC	0.344233	0.169842	0.0225428	0.736884	pre-spore
DDB_G0275013	omt4	0.223574	0.239635	0.0891695	0.526517	pre-stalk
DDB_G0275051	DDB_G0275051_ps	0.359125	0.163742	0.177894	0.390682	pre-spore
DDB_G0275053	DDB_G0275053	0.999999	2.25e-07	0.000315581	0.779	pre-spore
DDB_G0275075	DDB_G0275075	0.99969	9.41e-05	0.576751	0.150867	pre-stalk
DDB_G0275145	DDB_G0275145	0.998581	0.000405734	0.342916	0.262515	pre-spore
DDB_G0275155	DDB_G0275155	0.999651	0.000105261	0.0694681	0.579933	pre-stalk
DDB_G0275241	nek3	0.99185	0.00195307	0.940041	0.0202065	pre-stalk
DDB_G0275253	DDB_G0275253	0.0567184	0.482782	0.00284447	0.776103	pre-stalk
DDB_G0275265	etnkB	0.997094	0.000799743	0.986752	0.00505036	pre-stalk
DDB_G0275295	galE	0.999065	0.000269364	0.000828667	0.778502	pre-spore
DDB_G0275301	DDB_G0275301	0.0308149	0.524482	0.471734	0.1949	pre-spore
DDB_G0275345	DDB_G0275345	0.108282	0.390188	0.00577927	0.772296	pre-spore
DDB_G0275411	DDB_G0275411	0.999999	1.97e-07	0.147685	0.42541	pre-stalk
DDB_G0275439	cad2	0.0165252	0.539456	0.874083	0.0435259	pre-stalk
DDB_G0275455	srp54	0.639034	0.074534	0.861333	0.0473742	pre-stalk
DDB_G0275467	DDB_G0275467	0.192042	0.267094	0.243465	0.335563	pre-spore
DDB_G0275487	DDB_G0275487	0.996571	0.000918271	0.0607328	0.606185	pre-spore
DDB_G0275505	DDB_G0275505	0.9958	0.00108735	0.0450039	0.658694	pre-stalk
DDB_G0275515	asnB	0.999989	2.77e-06	0.0023382	0.776768	pre-spore
DDB_G0275527	DDB_G0275527	0.973944	0.00574609	0.668117	0.117266	pre-stalk
DDB_G0275535	DDB_G0275535	0.999726	8.23e-05	0.00539428	0.772755	pre-stalk
DDB_G0275605	DDB_G0275605	0.0549195	0.485523	0.0250744	0.728894	pre-spore
DDB_G0275631	DDB_G0275631	0.76884	0.0463023	0.00871408	0.767612	pre-stalk
DDB_G0275635	PIPkinA	0.10867	0.38905	0.0131246	0.759607	pre-spore
DDB_G0275685	DDB_G0275685	0.299365	0.192243	0.338597	0.266202	pre-spore
DDB_G0275687	abcG18	0.0334214	0.521212	0.0160333	0.75325	pre-stalk
DDB_G0275693	DDB_G0275693	0.934045	0.0135033	0.110277	0.481615	pre-stalk
DDB_G0275695	ampA	0.00532864	0.547984	0.00188875	0.777145	pre-stalk
DDB_G0275701	vatE	0.0186023	0.538102	0.026485	0.724297	pre-stalk
DDB_G0275739	DDB_G0275739	0.0677819	0.46223	0.0283728	0.718395	pre-spore
DDB_G0275741	dio3	0.247982	0.221723	0.00316641	0.775706	pre-spore
DDB_G0275783	DDB_G0275783	0.998872	0.000330318	0.0125733	0.760799	pre-spore
DDB_G0275785	DDB_G0275785	0.997874	0.000607539	0.00524778	0.772884	pre-spore
DDB_G0275813	DDB_G0275813	0.07305	0.452594	0.586915	0.147037	pre-stalk
DDB_G0275853	DDB_G0275853	0.782273	0.0433398	0.303047	0.289399	pre-stalk
DDB_G0275887	masA	0.0387036	0.513209	0.0273646	0.721504	pre-stalk
DDB_G0275967	DDB_G0275967	0.473905	0.123005	0.756838	0.084699	pre-stalk
DDB_G0275971	DDB_G0275971	0.022775	0.533538	0.00509853	0.773085	pre-stalk
DDB_G0276019	gefY	0.490961	0.117351	0.161378	0.408274	pre-stalk
DDB_G0276033	cyb5A	0.856766	0.0277401	0.705112	0.103281	pre-stalk
DDB_G0276039	DDB_G0276039	0.999444	0.000166304	0.151889	0.420675	pre-stalk
DDB_G0276043	ifkC	0.962517	0.00821701	0.238272	0.340374	pre-spore
DDB_G0276049	DDB_G0276049	0.991548	0.0020087	0.993988	0.00228069	pre-stalk
DDB_G0276077	mlcR	0.919118	0.016131	0.184569	0.382094	pre-stalk
DDB_G0276141	pdi1	0.28296	0.201688	0.203219	0.367599	pre-stalk
DDB_G0276165	DDB_G0276165	0.999982	3.83e-06	0.0251404	0.728549	pre-spore
DDB_G0276187	pyk4	0.909555	0.0179438	0.452714	0.204619	pre-stalk
DDB_G0276193	DDB_G0276193	0.878883	0.0237178	0.00542553	0.772645	pre-spore
DDB_G0276229	clcC	0.997787	0.000635098	0.0203123	0.742767	pre-stalk
DDB_G0276231	DDB_G0276231	0.999866	3.92e-05	0.0301955	0.712003	pre-stalk
DDB_G0276245	DDB_G0276245	0.950618	0.0106496	0.912764	0.0296729	pre-stalk
DDB_G0276287	expl3	0.831049	0.033494	0.312277	0.283469	pre-stalk
DDB_G0276297	DDB_G0276297	0.999882	3.36e-05	0.113108	0.476501	pre-spore
DDB_G0276305	DDB_G0276305	0.997003	0.000823686	0.897286	0.0345314	pre-stalk
DDB_G0276309	DDB_G0276309	0.911851	0.0174474	0.868315	0.0450874	pre-stalk
DDB_G0276325	DDB_G0276325	0.0471096	0.499097	0.227855	0.348127	pre-spore
DDB_G0276331	pyr4	0.1094	0.388252	0.532543	0.167703	pre-spore
DDB_G0276343	gpaK	0.735548	0.0526295	0.143516	0.429884	pre-stalk
DDB_G0276363	myoG	0.31466	0.18351	0.00745045	0.770018	pre-stalk
DDB_G0276375	DDB_G0276375	0.8735	0.0246487	0.0606546	0.606389	pre-spore
DDB_G0276393	DDB_G0276393	0.0915956	0.419217	0.0583884	0.613594	pre-spore
DDB_G0276403	DDB_G0276403	0.0381828	0.513991	0.213722	0.358611	pre-stalk
DDB_G0276405	PFP1	0.0187437	0.537919	0.129758	0.450996	pre-spore
DDB_G0276407	DDB_G0276407	0.972751	0.00591403	0.993883	0.00232121	pre-spore
DDB_G0276429	DDB_G0276429	0.233555	0.231505	0.0277157	0.720493	pre-stalk
DDB_G0276463	DG1112	0.98933	0.00246827	0.0287635	0.716883	pre-stalk
DDB_G0276469	syn16B	0.959036	0.00884894	0.0404344	0.676012	pre-spore
DDB_G0276473	DDB_G0276473	0.0132799	0.5419	0.114869	0.473908	pre-stalk
DDB_G0276513	DDB_G0276513	0.180333	0.280237	0.0579558	0.615062	pre-stalk
DDB_G0276545	DDB_G0276545	0.550911	0.0985843	0.394162	0.235163	pre-spore
DDB_G0276571	gnrC	0.231003	0.233628	0.232229	0.34551	pre-stalk
DDB_G0276573	DDB_G0276573	0.0296862	0.52573	0.375993	0.246989	pre-spore
DDB_G0276579	DDB_G0276579	0.992329	0.00183487	0.0293208	0.71495	pre-spore
DDB_G0276625	DDB_G0276625	0.438731	0.133701	0.772503	0.079976	pre-spore
DDB_G0276643	DDB_G0276643	0.504418	0.112962	0.0800103	0.549263	pre-stalk
DDB_G0276657	DDB_G0276657	0.574104	0.0913788	0.144644	0.428226	pre-spore
DDB_G0276663	DDB_G0276663	0.0479125	0.497621	0.0556603	0.622707	pre-stalk
DDB_G0276677	DDB_G0276677	0.292966	0.195925	0.428084	0.218373	pre-spore
DDB_G0276711	rpiA	0.0252167	0.531013	0.0395194	0.678862	pre-spore
DDB_G0276719	DDB_G0276719	0.524863	0.105871	0.107898	0.485178	pre-spore
DDB_G0276757	sigH	0.99855	0.000417527	0.00599974	0.772038	pre-spore
DDB_G0276761	cotB	1	1.47e-12	0.000321549	0.778982	pre-spore
DDB_G0276767	plbA	0.908279	0.0182634	0.986647	0.00515806	pre-stalk
DDB_G0276793	DDB_G0276793	0.998865	0.000334878	0.0172326	0.750433	pre-spore
DDB_G0276811	DDB_G0276811	0.942429	0.0120201	0.437724	0.212025	pre-spore
DDB_G0276869	psvA	1	0	0.00119153	0.778021	pre-spore
DDB_G0276887	fbxA	0.077128	0.445285	0.0974343	0.505468	pre-stalk
DDB_G0276907	DDB_G0276907	0.970081	0.00651314	0.104166	0.492672	pre-spore
DDB_G0276927	DDB_G0276927	0.035744	0.517834	0.00463095	0.773762	pre-spore
DDB_G0276933	mcfX	0.0439504	0.504928	0.145607	0.42729	pre-stalk
DDB_G0276939	pspB	1	1.5e-11	0.00388677	0.774601	pre-spore
DDB_G0276941	cotA	1	0	0.0190737	0.746061	pre-spore
DDB_G0276969	DDB_G0276969	0.992722	0.00177302	0.238904	0.33924	pre-stalk
DDB_G0276973	nramp1	0.711091	0.0588725	0.0310891	0.708942	pre-stalk
DDB_G0277025	DDB_G0277025	0.843078	0.0311102	0.994973	0.00190906	pre-stalk
DDB_G0277031	DDB_G0277031	0.999034	0.000277767	0.0353222	0.693102	pre-stalk
DDB_G0277039	DDB_G0277039	0.994156	0.00147289	0.0785466	0.553494	pre-spore
DDB_G0277045	DDB_G0277045	1	2.49e-11	0.0243419	0.731236	pre-spore
DDB_G0277055	DDB_G0277055	0.484155	0.12055	0.0244119	0.730872	pre-spore
DDB_G0277083	DDB_G0277083	1	3.62e-08	0.999994	2.2e-06	pre-stalk
DDB_G0277087	purH	0.252048	0.218745	0.0433581	0.6651	pre-spore
DDB_G0277115	DDB_G0277115	0.504565	0.112812	0.976832	0.00881688	pre-stalk
DDB_G0277137	DDB_G0277137	0.0403046	0.511011	0.00994532	0.765591	pre-spore
DDB_G0277141	cotC	1	0	2e-06	0.779107	pre-spore
DDB_G0277143	gpbA	0.519797	0.107723	0.432338	0.215204	pre-stalk
DDB_G0277157	nubp2	0.873548	0.0245896	0.0389357	0.680555	pre-spore
DDB_G0277187	DDB_G0277187	0.999998	4.44e-07	0.733895	0.0925082	pre-spore
DDB_G0277203	DDB_G0277203	0.97197	0.00604113	0.715044	0.0993838	pre-stalk
DDB_G0277255	DDB_G0277255	0.998712	0.000374606	0.933936	0.0225897	pre-stalk
DDB_G0277315	DDB_G0277315	0.943592	0.0117531	0.0145083	0.756625	pre-spore
DDB_G0277341	DDB_G0277341	0.524129	0.106019	0.0172563	0.750306	pre-spore
DDB_G0277379	pspD	1	6.46e-16	0.0260954	0.72551	pre-spore
DDB_G0277395	DDB_G0277395	0.864734	0.0264061	0.059777	0.609273	pre-spore
DDB_G0277399	piaA	0.0245834	0.531646	0.187652	0.379505	pre-stalk
DDB_G0277413	mkcD	0.44287	0.132266	0.0104332	0.764609	pre-stalk
DDB_G0277419	DDB_G0277419	0.180615	0.279709	0.676777	0.112787	pre-spore
DDB_G0277439	cycD	0.97171	0.00611524	0.189377	0.378442	pre-spore
DDB_G0277471	DDB_G0277471	0.764595	0.0472281	0.00481211	0.773525	pre-spore
DDB_G0277477	DDB_G0277477	0.97483	0.00558481	0.0164618	0.7521	pre-stalk
DDB_G0277569	DDB_G0277569	0.998515	0.000428352	0.840706	0.0546105	pre-stalk
DDB_G0277571	DDB_G0277571	0.99254	0.00180357	0.0741495	0.566348	pre-stalk
DDB_G0277589	gtaC	0.0931799	0.416227	0.00758055	0.769719	pre-stalk
DDB_G0277603	DDB_G0277603	0.5323	0.103437	0.205277	0.365429	pre-spore
DDB_G0277653	DDB_G0277653	0.313529	0.184015	0.0248188	0.729581	pre-stalk
DDB_G0277685	DDB_G0277685	0.61134	0.0822102	0.0343426	0.69686	pre-stalk
DDB_G0277695	DDB_G0277695	0.999973	6.09e-06	0.798046	0.0701739	pre-stalk
DDB_G0277739	DDB_G0277739	0.949329	0.0109028	0.00927537	0.766776	pre-stalk
DDB_G0277743	guaD	0.999951	1.23e-05	0.986234	0.00537163	pre-stalk
DDB_G0277773	DDB_G0277773	0.0963972	0.410757	0.340351	0.26507	pre-spore
DDB_G0277795	DDB_G0277795	0.128083	0.354411	0.0903688	0.523037	pre-stalk
DDB_G0277799	DDB_G0277799	0.0941453	0.414218	0.0193949	0.745316	pre-stalk
DDB_G0277813	DDB_G0277813	0.987243	0.00294587	0.0750214	0.563613	pre-spore
DDB_G0277827	cafA	0.167697	0.296594	0.999837	6.04e-05	pre-stalk
DDB_G0277853	ecmA	0.995423	0.00117751	0.00115799	0.778093	pre-stalk
DDB_G0277871	rsc12	0.999999	1.55e-07	0.00456437	0.773817	pre-stalk
DDB_G0277881	limC	0.989285	0.0024773	0.524614	0.171123	pre-stalk
DDB_G0277889	amtB	0.741757	0.0515158	0.0920231	0.518595	pre-stalk
DDB_G0277903	cotE	0.105947	0.393243	0.0890563	0.526884	pre-spore
DDB_G0277909	cbpP	0.858257	0.0275132	0.273257	0.311473	pre-stalk
DDB_G0277925	pif1	0.809515	0.037857	0.112866	0.477034	pre-spore
DDB_G0277949	pldC	0.423769	0.139392	0.0101822	0.765091	pre-spore
DDB_G0277965	DDB_G0277965	0.119237	0.370571	0.0763739	0.558675	pre-spore
DDB_G0277967	DDB_G0277967	0.999979	4.4e-06	0.883045	0.04036	pre-spore
DDB_G0277987	gxcA	0.184131	0.275618	0.00439145	0.774018	pre-stalk
DDB_G0277989	DDB_G0277989	0.443927	0.131789	0.0164509	0.752142	pre-stalk
DDB_G0277993	DDB_G0277993	0.999006	0.000289697	0.937782	0.0208505	pre-stalk
DDB_G0278013	DDB_G0278013	0.00338783	0.548957	0.000481949	0.778805	pre-spore
DDB_G0278017	DDB_G0278017	0.999859	4.09e-05	0.0346779	0.6953	pre-spore
DDB_G0278051	elmoA	0.0955746	0.412252	0.136962	0.43957	pre-stalk
DDB_G0278073	DDB_G0278073	0.816812	0.0362062	0.799072	0.0700737	pre-spore
DDB_G0278097	DDB_G0278097	0.0589747	0.47854	0.0294855	0.71449	pre-spore
DDB_G0278101	cnrO	0.969211	0.00662979	0.178699	0.389189	pre-stalk
DDB_G0278113	DDB_G0278113	0.547885	0.0993021	0.658572	0.120394	pre-stalk
DDB_G0278171	DDB_G0278171	0.617039	0.0806373	0.00625974	0.771743	pre-stalk
DDB_G0278197	DDB_G0278197	0.982651	0.00405995	0.948569	0.0178545	pre-stalk
DDB_G0278209	DDB_G0278209	0.829802	0.033714	0.0229332	0.735575	pre-spore
DDB_G0278215	DDB_G0278215	0.999974	5.75e-06	0.565008	0.155399	pre-stalk
DDB_G0278267	DDB_G0278267	0.998208	0.000513024	0.0249049	0.72936	pre-stalk
DDB_G0278283	fol1	0.751999	0.0497434	0.957403	0.0153175	pre-spore
DDB_G0278297	DDB_G0278297	0.935753	0.013206	0.214105	0.358366	pre-spore
DDB_G0278317	mybF	0.260342	0.213767	0.024293	0.731381	pre-spore
DDB_G0278331	DDB_G0278331	0.999986	3.52e-06	0.779132	0.0769408	pre-stalk
DDB_G0278389	rsmF	0.20517	0.252877	0.0636544	0.598385	pre-stalk
DDB_G0278441	DDB_G0278441	0.618127	0.0802462	0.0457191	0.656023	pre-spore
DDB_G0278457	ndrA	0.986047	0.00324827	0.684684	0.109441	pre-stalk
DDB_G0278483	ngap	0.01915	0.537516	0.0030391	0.775868	pre-stalk
DDB_G0278495	alp	0.00991601	0.54513	0.0121252	0.761765	pre-stalk
DDB_G0278507	DDB_G0278507	0.885979	0.0222644	0.0114215	0.763077	pre-spore
DDB_G0278523	DDB_G0278523	0.204927	0.253195	0.0503783	0.638946	pre-stalk
DDB_G0278541	DDB_G0278541	0.967322	0.00709518	0.061441	0.60398	pre-stalk
DDB_G0278591	DDB_G0278591	0.052926	0.489045	0.109412	0.483097	pre-stalk
DDB_G0278607	mvd	0.999742	7.8e-05	0.618554	0.135972	pre-stalk
DDB_G0278609	DDB_G0278609	0.953703	0.00991435	0.165771	0.404865	pre-stalk
DDB_G0278627	DDB_G0278627	0.999431	0.000171066	0.0798732	0.549663	pre-stalk
DDB_G0278645	DDB_G0278645	0.998148	0.000535119	0.0375298	0.6855	pre-stalk
DDB_G0278661	DDB_G0278661	0.0294089	0.52622	0.0115356	0.762881	pre-stalk
DDB_G0278673	maf1	0.605959	0.0834651	0.0695712	0.579411	pre-spore
DDB_G0278697	DDB_G0278697	1	5.4e-13	0.00540395	0.772737	pre-spore
DDB_G0278731	pgtD	0.999881	3.41e-05	0.00311694	0.775814	pre-spore
DDB_G0278735	fps	0.862168	0.0269384	0.0123068	0.761372	pre-stalk
DDB_G0278789	DDB_G0278789	0.823102	0.0350154	0.0200412	0.743481	pre-spore
DDB_G0278793	DDB_G0278793	0.0899027	0.422491	0.00740085	0.770111	pre-spore
DDB_G0278801	DDB_G0278801	0.266119	0.210605	0.0256386	0.726863	pre-spore
DDB_G0278823	DDB_G0278823	0.997954	0.000590139	0.789616	0.0729164	pre-stalk
DDB_G0278827	DDB_G0278827	0.102322	0.40016	0.0168034	0.75149	pre-spore
DDB_G0278831	DDB_G0278831	0.0722908	0.453961	0.0538132	0.628474	pre-spore
DDB_G0278883	DDB_G0278883	0.31131	0.185193	0.0358402	0.690967	pre-spore
DDB_G0278885	sec61a	0.0207137	0.535752	0.984742	0.0058966	pre-stalk
DDB_G0278887	prafA	0.565036	0.0941826	0.324131	0.27496	pre-spore
DDB_G0278927	DDB_G0278927	0.733835	0.0532423	0.539323	0.166148	pre-spore
DDB_G0278929	usp39	0.813095	0.0371049	0.0248506	0.729458	pre-spore
DDB_G0278951	DDB_G0278951	0.991144	0.0020969	0.398553	0.233585	pre-stalk
DDB_G0278953	DDB_G0278953	1	2.94e-13	0.111863	0.478893	pre-spore
DDB_G0278967	eif2s3	0.509733	0.110932	0.390836	0.237607	pre-stalk
DDB_G0279053	DDB_G0279053	0.937454	0.0129839	0.100688	0.499882	pre-stalk
DDB_G0279089	DDB_G0279089	0.864088	0.0265929	0.0101256	0.765245	pre-spore
DDB_G0279113	metS	0.999926	1.91e-05	0.973732	0.0100592	pre-stalk
DDB_G0279119	DDB_G0279119	1	7.88e-09	0.000638265	0.778645	pre-spore
DDB_G0279133	syn7B	0.409052	0.144095	0.0592874	0.610624	pre-stalk
DDB_G0279135	DDB_G0279135	0.0350841	0.519104	0.594171	0.144867	pre-stalk
DDB_G0279167	cut5	0.425661	0.138346	0.00898273	0.767289	pre-spore
DDB_G0279225	DDB_G0279225	0.96262	0.00818321	0.106476	0.488269	pre-spore
DDB_G0279239	gtaY	0.106235	0.392509	0.683771	0.109935	pre-stalk
DDB_G0279241	DDB_G0279241	0.566028	0.0938302	0.00314479	0.77576	pre-spore
DDB_G0279255	DDB_G0279255	0.998351	0.000461131	0.979423	0.00790871	pre-stalk
DDB_G0279279	DDB_G0279279	0.0528014	0.489171	0.019851	0.74397	pre-stalk
DDB_G0279285	DDB_G0279285	0.854237	0.0284284	0.860133	0.0478009	pre-stalk
DDB_G0279313	pigN	0.961796	0.00836514	0.00784879	0.769082	pre-spore
DDB_G0279317	DDB_G0279317	0.819605	0.035473	0.0139803	0.757639	pre-spore
DDB_G0279323	DDB_G0279323	0.912772	0.0172248	0.0202146	0.743035	pre-spore
DDB_G0279337	DDB_G0279337	0.0126533	0.542555	0.0031966	0.775652	pre-spore
DDB_G0279403	CYP51	0.999615	0.000113499	0.922121	0.0267699	pre-stalk
DDB_G0279407	calA	0.763577	0.0474144	0.08339	0.541391	pre-stalk
DDB_G0279415	limE	0.968345	0.00680014	0.219378	0.35456	pre-stalk
DDB_G0279433	metap1	0.0320367	0.523041	0.0210096	0.741194	pre-stalk
DDB_G0279435	DDB_G0279435	0.650052	0.0720956	0.00695892	0.770817	pre-spore
DDB_G0279439	bzpC	0.579579	0.0897804	0.0341366	0.697589	pre-spore
DDB_G0279455	DDB_G0279455	0.999863	3.98e-05	0.152829	0.41919	pre-spore
DDB_G0279473	DDB_G0279473	0.671462	0.06733	0.0501413	0.639504	pre-spore
DDB_G0279483	pldB	0.99999	2.39e-06	0.973404	0.0101299	pre-spore
DDB_G0279507	plrg1	0.945141	0.0115063	0.0350733	0.693817	pre-spore
DDB_G0279511	DDB_G0279511	0.957494	0.00905857	0.114884	0.473729	pre-spore
DDB_G0279591	glnA3	0.959953	0.00870472	0.00255781	0.776499	pre-spore
DDB_G0279607	forA	0.997559	0.000690887	0.0116118	0.762686	pre-stalk
DDB_G0279615	DDB_G0279615	0.999999	1.83e-07	0.0403179	0.676462	pre-stalk
DDB_G0279635	DDB_G0279635	0.0360745	0.516983	0.0147275	0.756177	pre-spore
DDB_G0279643	DDB_G0279643	0.105649	0.393918	0.592707	0.145002	pre-stalk
DDB_G0279653	DDB_G0279653	0.0257019	0.530529	0.0113377	0.763154	pre-spore
DDB_G0279663	DDB_G0279663	0.458509	0.127443	0.0275047	0.72109	pre-spore
DDB_G0279681	DDB_G0279681	0.480278	0.121314	0.00996254	0.765533	pre-stalk
DDB_G0279719	DDB_G0279719	0.968223	0.00685057	0.084221	0.539451	pre-spore
DDB_G0279721	ubqH	0.98526	0.00343674	0.0404619	0.675839	pre-stalk
DDB_G0279723	med17	0.141298	0.332934	0.03315	0.701153	pre-stalk
DDB_G0279727	DDB_G0279727	0.997811	0.000624024	0.935572	0.0215674	pre-spore
DDB_G0279733	gxcDD	0.987674	0.00282451	0.0163459	0.752519	pre-stalk
DDB_G0279741	DDB_G0279741	0.993468	0.00162163	0.0262284	0.725056	pre-stalk
DDB_G0279759	DDB_G0279759	0.138499	0.337499	0.0171183	0.750751	pre-spore
DDB_G0279775	DDB_G0279775	0.985026	0.00349881	0.0651015	0.594211	pre-spore
DDB_G0279795	adamts	0.383657	0.15499	0.997924	0.000796471	pre-stalk
DDB_G0279925	mlkA	0.917368	0.0165515	0.546905	0.162787	pre-stalk
DDB_G0279953	DDB_G0279953	0.487763	0.118873	0.380926	0.244296	pre-stalk
DDB_G0279971	DDB_G0279971	0.105274	0.394704	0.979192	0.00800416	pre-spore
DDB_G0279973	DDB_G0279973	0.99338	0.00163403	0.00155643	0.777539	pre-spore
DDB_G0279979	DDB_G0279979	0.952421	0.0101842	0.25362	0.326051	pre-spore
DDB_G0280015	DDB_G0280015	0.903519	0.0190596	0.1107	0.480652	pre-stalk
DDB_G0280017	DDB_G0280017	0.595612	0.0858126	0.950184	0.0172883	pre-spore
DDB_G0280019	DDB_G0280019	0.999175	0.000236475	0.000821509	0.77852	pre-spore
DDB_G0280039	myoA	0.0955394	0.412412	0.0435409	0.664248	pre-stalk
DDB_G0280045	thyA	1	5.57e-08	0.325252	0.274118	pre-spore
DDB_G0280055	abcC2	0.999604	0.000118379	0.197766	0.371911	pre-stalk
DDB_G0280081	exoc2	0.382923	0.155401	0.0357118	0.691503	pre-stalk
DDB_G0280085	DDB_G0280085	1	1.18e-15	0.000977151	0.778342	pre-spore
DDB_G0280105	DDB_G0280105	0.990672	0.00221918	0.835818	0.0567081	pre-stalk
DDB_G0280131	DDB_G0280131	0.585853	0.0881237	0.305459	0.288023	pre-stalk
DDB_G0280145	DDB_G0280145	0.0266843	0.529745	0.0243511	0.731188	pre-stalk
DDB_G0280157	DDB_G0280157	0.974237	0.00571175	0.096088	0.507862	pre-spore
DDB_G0280189	DDB_G0280189	0.0573001	0.481662	0.332075	0.269175	pre-stalk
DDB_G0280199	gadA	1	1.64e-08	0.00327203	0.775561	pre-spore
DDB_G0280201	DDB_G0280201	0.99825	0.000498335	0.999756	0.000100332	pre-spore
DDB_G0280209	DDB_G0280209	0.174796	0.286604	0.858662	0.0481451	pre-spore
DDB_G0280215	DDB_G0280215	0.298868	0.192745	0.880307	0.0412198	pre-spore
DDB_G0280221	DDB_G0280221	0.966327	0.00746613	0.35685	0.255666	pre-spore
DDB_G0280225	DDB_G0280225	0.238022	0.228638	0.129866	0.450803	pre-stalk
DDB_G0280255	mdhC	0.00611968	0.547587	0.00375608	0.7748	pre-spore
DDB_G0280271	DDB_G0280271	0.96774	0.00698274	0.976881	0.00878327	pre-stalk
DDB_G0280293	coq1	0.929971	0.0141957	0.0144598	0.756686	pre-spore
DDB_G0280313	ssr2	0.0132477	0.541937	0.992418	0.00283243	pre-stalk
DDB_G0280339	DDB_G0280339	0.190266	0.268873	0.412045	0.226985	pre-stalk
DDB_G0280351	gpaL	0.999645	0.000107529	0.977957	0.00845144	pre-stalk
DDB_G0280353	odhA	0.998871	0.00033123	0.104785	0.491409	pre-stalk
DDB_G0280419	DDB_G0280419	0.487655	0.11895	0.489479	0.187399	pre-stalk
DDB_G0280425	DDB_G0280425	0.874319	0.0245009	0.381036	0.244154	pre-spore
DDB_G0280427	ap4e1	0.685328	0.0641815	0.0159415	0.753458	pre-spore
DDB_G0280433	DDB_G0280433	0.160148	0.306923	0.215654	0.357018	pre-stalk
DDB_G0280465	DDB_G0280465	0.934564	0.0134328	0.0153631	0.754741	pre-stalk
DDB_G0280491	DDB_G0280491	0.631549	0.0765686	0.0912298	0.520864	pre-stalk
DDB_G0280501	DDB_G0280501	0.144216	0.329191	0.327324	0.271864	pre-spore
DDB_G0280527	DDB_G0280527	0.61514	0.0809643	0.965027	0.0129791	pre-spore
DDB_G0280537	wacA	1	2.37e-10	0.000586022	0.778751	pre-spore
DDB_G0280545	act7	0.597998	0.0850707	0.778049	0.0775648	pre-stalk
DDB_G0280549	DDB_G0280549	0.358459	0.163992	0.020787	0.741758	pre-stalk
DDB_G0280559	DDB_G0280559	0.993871	0.00156504	0.0945992	0.511178	pre-spore
DDB_G0280609	ost4	0.0606651	0.475871	0.0200544	0.743414	pre-spore
DDB_G0280643	DDB_G0280643	0.0202214	0.536451	0.29456	0.294744	pre-spore
DDB_G0280691	DDB_G0280691	0.0981415	0.408286	0.0228091	0.735997	pre-spore
DDB_G0280693	tgrB2	0.352801	0.166246	0.198104	0.371314	pre-stalk
DDB_G0280761	DDB_G0280761	0.133635	0.344598	0.610367	0.13874	pre-spore
DDB_G0280803	DDB_G0280803	0.999835	4.99e-05	0.984793	0.00581203	pre-stalk
DDB_G0280809	DDB_G0280809	0.998957	0.000307816	0.351209	0.258089	pre-spore
DDB_G0280819	aoxA	0.999756	7.51e-05	0.0187985	0.746715	pre-stalk
DDB_G0280831	DDB_G0280831	0.0355767	0.518065	0.0680812	0.584067	pre-spore
DDB_G0280909	tal	0.00673654	0.547045	0.00128516	0.777843	pre-spore
DDB_G0280911	DDB_G0280911	0.781069	0.0436492	0.999788	9.02e-05	pre-stalk
DDB_G0280919	DDB_G0280919	0.994788	0.00131707	0.0066113	0.771299	pre-spore
DDB_G0280927	DDB_G0280927	0.999877	3.64e-05	0.0570359	0.618204	pre-stalk
DDB_G0280955	DDB_G0280955	0.252147	0.218579	0.013226	0.759408	pre-spore
DDB_G0280981	pkgE_ps	0.0359573	0.517254	0.0463812	0.653311	pre-stalk
DDB_G0280997	DDB_G0280997	0.412975	0.142467	0.00394148	0.77451	pre-spore
DDB_G0280999	DDB_G0280999	0.999769	7.08e-05	0.0170195	0.751026	pre-stalk
DDB_G0281001	DDB_G0281001	0.670438	0.0678026	0.0616939	0.603256	pre-stalk
DDB_G0281011	DDB_G0281011	0.970671	0.00633103	0.999252	0.000296079	pre-stalk
DDB_G0281019	DDB_G0281019	0.998297	0.000480198	0.0128065	0.760323	pre-stalk
DDB_G0281025	DDB_G0281025	0.0284494	0.527687	0.181526	0.385484	pre-spore
DDB_G0281039	DDB_G0281039	0.999999	9.09e-08	0.18071	0.38653	pre-spore
DDB_G0281049	DDB_G0281049	0.28367	0.201272	0.841195	0.0541544	pre-stalk
DDB_G0281051	psmD12	0.134545	0.343952	0.0255442	0.727286	pre-stalk
DDB_G0281069	DDB_G0281069	0.779244	0.0442699	0.0808607	0.547319	pre-stalk
DDB_G0281083	DDB_G0281083	0.999956	1.1e-05	0.0290506	0.716027	pre-spore
DDB_G0281097	DDB_G0281097	0.554214	0.0976551	0.0264531	0.724398	pre-spore
DDB_G0281155	DDB_G0281155	0.0816133	0.437165	0.0500546	0.639804	pre-spore
DDB_G0281169	DDB_G0281169	0.0143352	0.541062	0.0488538	0.643906	pre-stalk
DDB_G0281189	DDB_G0281189	0.246784	0.222548	0.111963	0.478805	pre-stalk
DDB_G0281195	DDB_G0281195	0.559287	0.0961646	0.301121	0.291184	pre-stalk
DDB_G0281197	DDB_G0281197	0.123082	0.362798	0.489276	0.187543	pre-stalk
DDB_G0281241	coq2	1	6.46e-09	0.810735	0.0653394	pre-spore
DDB_G0281243	DDB_G0281243	0.464042	0.125723	0.0549025	0.624896	pre-spore
DDB_G0281261	DDB_G0281261	0.378992	0.157043	0.013488	0.758787	pre-spore
DDB_G0281281	DDB_G0281281	0.0356737	0.517911	0.092981	0.514837	pre-spore
DDB_G0281317	DDB_G0281317	0.035626	0.517988	0.345124	0.261375	pre-spore
DDB_G0281323	DDB_G0281323	0.342294	0.17093	0.124621	0.458355	pre-spore
DDB_G0281361	DDB_G0281361	0.990394	0.00228419	0.218297	0.355421	pre-spore
DDB_G0281383	glpV	0.235474	0.230277	0.0629113	0.599863	pre-stalk
DDB_G0281389	abcG6	0.999988	3.07e-06	0.999933	2.13e-05	pre-spore
DDB_G0281391	abcG5	0.979662	0.00476235	0.00850909	0.767933	pre-spore
DDB_G0281415	DDB_G0281415	0.999794	6.49e-05	0.912498	0.0298783	pre-stalk
DDB_G0281483	ppr1	0.797102	0.0401972	0.169168	0.399975	pre-stalk
DDB_G0281499	DDB_G0281499	0.855184	0.0280998	0.00844008	0.768066	pre-stalk
DDB_G0281507	colC	1	0	0.0249445	0.729238	pre-spore
DDB_G0281549	coxA	0.992125	0.0018809	0.793942	0.0714849	pre-stalk
DDB_G0281551	guaA	0.992806	0.00173953	0.00565184	0.772443	pre-spore
DDB_G0281555	kif7	0.969149	0.00664955	0.452995	0.204474	pre-spore
DDB_G0281561	tipA	0.979849	0.00469942	0.620661	0.13558	pre-stalk
DDB_G0281563	mybC	0.0981613	0.408232	0.998688	0.000469397	pre-stalk
DDB_G0281657	DDB_G0281657	0.99938	0.000183546	0.556781	0.158312	pre-stalk
DDB_G0281669	DDB_G0281669	0.99982	5.42e-05	0.228938	0.347256	pre-spore
DDB_G0281671	DDB_G0281671	0.998619	0.000393085	0.11824	0.468478	pre-stalk
DDB_G0281673	DDB_G0281673	0.727582	0.0548427	0.749649	0.0871169	pre-stalk
DDB_G0281707	DDB_G0281707	0.418051	0.140844	0.0335155	0.699576	pre-stalk
DDB_G0281719	DDB_G0281719	0.987159	0.00297654	0.257123	0.323447	pre-spore
DDB_G0281725	ube2m	0.9259	0.0149755	0.0749665	0.563863	pre-stalk
DDB_G0281735	DDB_G0281735	0.0683551	0.460989	0.141413	0.431948	pre-stalk
DDB_G0281745	DDB_G0281745	0.777985	0.0444924	0.882558	0.0405158	pre-stalk
DDB_G0281767	DDB_G0281767	0.0432657	0.50605	0.322448	0.276221	pre-stalk
DDB_G0281843	DDB_G0281843	0.998889	0.000323939	0.952377	0.0165261	pre-stalk
DDB_G0281863	slob1	0.284871	0.20027	0.016993	0.751089	pre-stalk
DDB_G0281871	DDB_G0281871	0.715197	0.0577992	0.00717098	0.770502	pre-stalk
DDB_G0281889	DDB_G0281889	0.997835	0.000618481	0.360222	0.253958	pre-spore
DDB_G0281927	DDB_G0281927	0.988585	0.0026342	0.0400094	0.677494	pre-stalk
DDB_G0281951	cyrA	0.99988	3.48e-05	0.0252112	0.728278	pre-spore
DDB_G0281955	agnD	0.829773	0.0337507	0.0712345	0.574947	pre-spore
DDB_G0281985	sec23	0.00860507	0.54607	0.675287	0.11378	pre-stalk
DDB_G0282009	ahhA	0.998085	0.000552623	0.0066814	0.771225	pre-stalk
DDB_G0282027	pks19	0.912008	0.0174028	0.0149984	0.755522	pre-stalk
DDB_G0282087	DDB_G0282087	0.080911	0.438203	0.0488383	0.644115	pre-spore
DDB_G0282095	DDB_G0282095	0.030794	0.52452	0.840757	0.0545195	pre-stalk
DDB_G0282147	fadB	0.390349	0.151957	0.899271	0.034006	pre-stalk
DDB_G0282179	DDB_G0282179	0.969618	0.00660035	0.018774	0.746737	pre-stalk
DDB_G0282187	DDB_G0282187	0.984374	0.00366587	0.0323585	0.704143	pre-stalk
DDB_G0282197	DDB_G0282197	0.985817	0.00329193	0.16368	0.406627	pre-spore
DDB_G0282211	DDB_G0282211	0.0630247	0.471849	0.0357887	0.691188	pre-spore
DDB_G0282245	forD	0.999489	0.000155344	0.0264166	0.724576	pre-spore
DDB_G0282275	DDB_G0282275	0.140868	0.333466	0.105586	0.490309	pre-stalk
DDB_G0282279	DDB_G0282279	0.666568	0.0686339	0.0482134	0.646521	pre-stalk
DDB_G0282283	CYP515B1	0.995126	0.00125078	0.00694109	0.770873	pre-stalk
DDB_G0282287	DDB_G0282287	0.998857	0.000336703	0.279441	0.306131	pre-stalk
DDB_G0282307	DDB_G0282307	0.14251	0.331	0.742352	0.0895693	pre-stalk
DDB_G0282313	DDB_G0282313	0.165234	0.299776	0.838967	0.0553382	pre-stalk
DDB_G0282315	DDB_G0282315	0.995153	0.00124583	0.0129241	0.760105	pre-stalk
DDB_G0282319	DDB_G0282319	0.297893	0.193164	0.0146565	0.756299	pre-stalk
DDB_G0282327	DDB_G0282327	0.175034	0.285934	0.999164	0.000320585	pre-stalk
DDB_G0282357	pksB	0.995062	0.0012682	0.153829	0.417804	pre-spore
DDB_G0282359	ppiA	0.632928	0.0761854	0.0130739	0.759727	pre-spore
DDB_G0282361	prlA	0.991427	0.002039	0.00411687	0.774346	pre-spore
DDB_G0282363	psmA1	0.0307319	0.524671	0.970386	0.0111845	pre-stalk
DDB_G0282407	DDB_G0282407	0.999614	0.000114467	0.0122753	0.76147	pre-spore
DDB_G0282411	DDB_G0282411	0.996876	0.000851537	0.689031	0.107965	pre-stalk
DDB_G0282415	DDB_G0282415	0.382492	0.155729	0.251984	0.327478	pre-stalk
DDB_G0282419	CYP508B1	0.997146	0.000789677	0.0937044	0.513442	pre-stalk
DDB_G0282475	gxcF	0.982967	0.0039913	0.106158	0.489376	pre-stalk
DDB_G0282489	mhkD	0.947089	0.0112354	0.00888578	0.767365	pre-stalk
DDB_G0282627	vps15	0.043909	0.505008	0.679526	0.111423	pre-stalk
DDB_G0282629	DDB_G0282629	0.514868	0.108914	0.884854	0.0394282	pre-spore
DDB_G0282635	DDB_G0282635	0.828579	0.0340083	0.0530059	0.630867	pre-spore
DDB_G0282637	DDB_G0282637	0.28583	0.200019	0.0735796	0.568132	pre-spore
DDB_G0282743	haao	0.195282	0.26438	0.0229145	0.735692	pre-spore
DDB_G0282759	DDB_G0282759	0.398905	0.14745	0.243386	0.33569	pre-stalk
DDB_G0282813	arcB	0.948217	0.01106	0.0830876	0.542286	pre-stalk
DDB_G0282815	DDB_G0282815	1	2.01e-11	0.725411	0.0949354	pre-stalk
DDB_G0282833	DDB_G0282833	1	6.77e-11	0.0845656	0.538755	pre-spore
DDB_G0282865	DDB_G0282865	0.157313	0.310802	0.0208691	0.741555	pre-stalk
DDB_G0282885	DDB_G0282885	0.628951	0.0772084	0.0583212	0.613888	pre-spore
DDB_G0282895	DDB_G0282895	0.133645	0.344469	0.0138129	0.758043	pre-stalk
DDB_G0282935	DDB_G0282935	0.192626	0.266862	0.98223	0.00661779	pre-stalk
DDB_G0282949	elmoC	0.0427081	0.506928	0.0313712	0.708067	pre-stalk
DDB_G0283023	hcpA	0.999379	0.000184181	0.21509	0.357386	pre-spore
DDB_G0283035	osbG	0.996871	0.000853318	0.00800704	0.768876	pre-spore
DDB_G0283037	esd	0.983877	0.00377186	0.34706	0.259805	pre-spore
DDB_G0283057	DDB_G0283057	0.63526	0.0753576	0.612031	0.13821	pre-stalk
DDB_G0283083	cbpD2	0.0373636	0.515393	0.0233534	0.734088	pre-stalk
DDB_G0283115	cnrB	0.0908028	0.420884	0.035671	0.691566	pre-spore
DDB_G0283137	enoA	0.405799	0.145237	0.800737	0.069477	pre-stalk
DDB_G0283149	cotD	1	0	0.0174991	0.74971	pre-spore
DDB_G0283153	cbpD1	0.00170395	0.549498	0.00529104	0.77281	pre-stalk
DDB_G0283163	eIF2b5	0.938819	0.0127009	0.0273508	0.721582	pre-stalk
DDB_G0283173	kmo	0.0359857	0.517177	0.00969052	0.765974	pre-stalk
DDB_G0283175	prfA	0.351809	0.166664	0.0396256	0.678521	pre-stalk
DDB_G0283199	DDB_G0283199	0.962004	0.00828516	0.0294907	0.714436	pre-spore
DDB_G0283205	top1	0.886426	0.0221281	0.0136445	0.758345	pre-spore
DDB_G0283275	DDB_G0283275	0.999832	5.05e-05	0.780187	0.0765241	pre-stalk
DDB_G0283293	DDB_G0283293	0.012218	0.542883	0.0250874	0.72882	pre-stalk
DDB_G0283301	DDB_G0283301	0.803	0.038992	0.0248664	0.729409	pre-stalk
DDB_G0283307	prpf39	0.47873	0.121697	0.0168275	0.751448	pre-spore
DDB_G0283317	tgrI2	0.9988	0.000353383	0.830133	0.059192	pre-stalk
DDB_G0283325	DDB_G0283325	0.0995998	0.405309	0.282438	0.30425	pre-stalk
DDB_G0283335	tgrI1	0.996416	0.000947647	0.335849	0.26691	pre-stalk
DDB_G0283377	DDB_G0283377	0.999852	4.17e-05	0.0691435	0.580744	pre-stalk
DDB_G0283421	DDB_G0283421	0.998922	0.000314044	0.0886261	0.527836	pre-stalk
DDB_G0283453	DDB_G0283453	0.209988	0.249365	0.930898	0.0238512	pre-stalk
DDB_G0283465	DDB_G0283465	0.512793	0.109811	0.0881822	0.529511	pre-stalk
DDB_G0283473	DDB_G0283473	0.99996	9.68e-06	0.995665	0.00158673	pre-stalk
DDB_G0283475	DDB_G0283475	0.626371	0.0777879	0.865704	0.0457579	pre-spore
DDB_G0283485	DDB_G0283485	0.197305	0.260314	0.0974721	0.505308	pre-stalk
DDB_G0283493	DDB_G0283493	0.11791	0.373262	0.929107	0.0243983	pre-stalk
DDB_G0283497	ssr1	0.0140156	0.541281	0.928086	0.0248873	pre-stalk
DDB_G0283501	DDB_G0283501	0.997605	0.00067757	0.00163091	0.777414	pre-stalk
DDB_G0283503	DDB_G0283503	0.93422	0.013468	0.0212196	0.740538	pre-stalk
DDB_G0283505	DDB_G0283505	0.970072	0.00652275	0.00301212	0.775922	pre-stalk
DDB_G0283507	DDB_G0283507	0.979141	0.00488248	0.0185344	0.747323	pre-stalk
DDB_G0283509	DDB_G0283509	0.982342	0.00415475	0.00256715	0.776481	pre-stalk
DDB_G0283511	DDB_G0283511	0.999678	9.87e-05	0.00184784	0.777216	pre-stalk
DDB_G0283513	DDB_G0283513	0.999711	8.67e-05	0.0187059	0.746976	pre-stalk
DDB_G0283515	DDB_G0283515	0.980934	0.00448134	0.00324766	0.775579	pre-stalk
DDB_G0283517	DDB_G0283517	0.166138	0.298405	0.0227892	0.736161	pre-stalk
DDB_G0283519	DDB_G0283519	0.10232	0.400215	0.00418088	0.774255	pre-stalk
DDB_G0283539	crtA	0.000406535	0.54986	0.910515	0.0303622	pre-stalk
DDB_G0283555	DDB_G0283555	1	0	0.00626493	0.771724	pre-spore
DDB_G0283575	DDB_G0283575	1	1.79e-09	0.0321517	0.705011	pre-spore
DDB_G0283577	DDB_G0283577	0.964576	0.00776469	0.0315372	0.707444	pre-spore
DDB_G0283587	CSN1	0.0223181	0.534019	0.0294708	0.714572	pre-stalk
DDB_G0283591	DDB_G0283591	0.973422	0.00580715	0.0494161	0.64193	pre-stalk
DDB_G0283607	eb1	0.977336	0.00516876	0.424303	0.219952	pre-stalk
DDB_G0283609	cbpG	0.0204542	0.536157	0.0155489	0.754308	pre-spore
DDB_G0283617	cdc25	0.990729	0.00221113	0.00776729	0.769326	pre-spore
DDB_G0283627	prsC	0.0382436	0.513952	0.179629	0.387573	pre-spore
DDB_G0283675	DDB_G0283675	0.980899	0.00449471	0.0853535	0.537426	pre-spore
DDB_G0283689	DDB_G0283689	0.980085	0.00466481	0.779132	0.0770449	pre-spore
DDB_G0283691	DDB_G0283691	0.999713	8.55e-05	0.979918	0.0077182	pre-spore
DDB_G0283707	DDB_G0283707	0.999851	4.29e-05	0.985228	0.0056416	pre-stalk
DDB_G0283725	DDB_G0283725_ps	0.019206	0.537479	0.0128276	0.760284	pre-spore
DDB_G0283749	DDB_G0283749	0.102557	0.399496	0.514095	0.176826	pre-spore
DDB_G0283755	arpC	0.953824	0.00983447	0.867493	0.045337	pre-stalk
DDB_G0283771	DDB_G0283771	0.999989	2.66e-06	0.897135	0.0346813	pre-spore
DDB_G0283803	DDB_G0283803	0.467078	0.124866	0.149805	0.422892	pre-spore
DDB_G0283811	mcfR	0.0984753	0.407423	0.17634	0.391827	pre-stalk
DDB_G0283813	hmgL	0.0637641	0.470423	0.794967	0.0712825	pre-stalk
DDB_G0283871	DDB_G0283871	0.516898	0.108466	0.64774	0.125068	pre-stalk
DDB_G0283885	DDB_G0283885	0.195695	0.262509	0.944566	0.0190754	pre-stalk
DDB_G0283887	DDB_G0283887	0.860718	0.0271598	0.0251856	0.728376	pre-stalk
DDB_G0283911	DDB_G0283911	0.999937	1.74e-05	0.99855	0.000503756	pre-stalk
DDB_G0283935	DDB_G0283935	0.997262	0.000758438	0.0179487	0.748532	pre-spore
DDB_G0283953	mybU	0.0733898	0.45231	0.0295568	0.714246	pre-stalk
DDB_G0283961	DDB_G0283961	0.0768839	0.445768	0.278409	0.307205	pre-spore
DDB_G0283979	DDB_G0283979	0.999988	3.13e-06	0.0250863	0.728845	pre-spore
DDB_G0283991	DDB_G0283991	0.983042	0.00396037	0.046776	0.651518	pre-spore
DDB_G0284045	dhkG	0.85511	0.0281326	0.979543	0.0078452	pre-spore
DDB_G0284055	DDB_G0284055	0.936338	0.0131372	0.00956015	0.766223	pre-spore
DDB_G0284063	DDB_G0284063	0.999548	0.000137336	0.49645	0.184386	pre-spore
DDB_G0284079	DDB_G0284079	0.997057	0.000808226	0.0266237	0.72389	pre-stalk
DDB_G0284091	DDB_G0284091	0.994378	0.00141667	0.0396663	0.678282	pre-spore
DDB_G0284181	krsA	0.712555	0.058442	0.339989	0.265212	pre-stalk
DDB_G0284217	DDB_G0284217	0.040633	0.510222	0.0143503	0.756889	pre-spore
DDB_G0284251	DDB_G0284251	0.0619681	0.473844	0.714346	0.0998523	pre-stalk
DDB_G0284283	DDB_G0284283	0.361418	0.162826	0.00362617	0.775054	pre-stalk
DDB_G0284287	DDB_G0284287	0.749261	0.0502293	0.301591	0.290772	pre-stalk
DDB_G0284293	hbx10	0.99901	0.000287142	0.885441	0.0390386	pre-stalk
DDB_G0284319	sympk	0.603191	0.083865	0.013134	0.759587	pre-spore
DDB_G0284363	cf60	0.0411277	0.509392	0.565485	0.15526	pre-stalk
DDB_G0284367	DDB_G0284367	0.996934	0.000844498	0.893563	0.0361221	pre-stalk
DDB_G0284375	DDB_G0284375	0.0295673	0.525956	0.0583521	0.613741	pre-stalk
DDB_G0284441	DDB_G0284441	0.88346	0.0227321	0.106413	0.488525	pre-spore
DDB_G0284485	DDB_G0284485	0.988297	0.00269628	0.150507	0.422365	pre-stalk
DDB_G0284531	DDB_G0284531	0.930589	0.0140661	0.0336793	0.698766	pre-stalk
DDB_G0284583	glyS	0.940337	0.0123887	0.965928	0.0125724	pre-stalk
DDB_G0284613	D7	1	1.89e-10	0.146561	0.426246	pre-spore
DDB_G0284675	DDB_G0284675	0.986353	0.00320018	0.0872925	0.532251	pre-stalk
DDB_G0284677	expl2	0.0483308	0.497005	0.0304785	0.711063	pre-spore
DDB_G0284683	DDB_G0284683	0.691981	0.0625323	0.47063	0.19548	pre-stalk
DDB_G0284691	DDB_G0284691	0.984656	0.00357875	0.393611	0.235307	pre-stalk
DDB_G0284707	DDB_G0284707	0.818817	0.0357811	0.0247956	0.729654	pre-stalk
DDB_G0284719	med29	0.49033	0.117503	0.172536	0.396261	pre-spore
DDB_G0284725	docD	0.0333948	0.521288	0.00579817	0.772259	pre-stalk
DDB_G0284735	copB	0.639174	0.0744709	0.0831991	0.541942	pre-stalk
DDB_G0284739	gxcFF	0.719035	0.0566797	0.747452	0.0877808	pre-stalk
DDB_G0284741	DDB_G0284741	0.970301	0.00641702	0.310117	0.285266	pre-stalk
DDB_G0284775	fut2	0.999442	0.000167486	0.288854	0.299248	pre-spore
DDB_G0284799	ndufa8	0.994049	0.00149014	0.966659	0.0124106	pre-stalk
DDB_G0284835	aass	0.884	0.0226491	0.0106395	0.764223	pre-stalk
DDB_G0284845	gxcC	0.417509	0.141168	0.138339	0.43705	pre-stalk
DDB_G0284867	abcC8	0.951932	0.0103748	0.0128427	0.760264	pre-stalk
DDB_G0284881	DDB_G0284881	0.729895	0.0540663	0.0232497	0.734538	pre-stalk
DDB_G0284895	DDB_G0284895	0.808135	0.038057	0.0172494	0.750327	pre-stalk
DDB_G0284909	DDB_G0284909	0.337596	0.173691	0.0157004	0.754018	pre-spore
DDB_G0284935	DDB_G0284935	0.556505	0.0972286	0.0486573	0.644824	pre-spore
DDB_G0284941	DDB_G0284941	0.697904	0.0609532	0.109468	0.482923	pre-stalk
DDB_G0284977	DDB_G0284977	0.513251	0.109661	0.160752	0.408823	pre-stalk
DDB_G0284979	DDB_G0284979	0.609364	0.082803	0.0301896	0.712058	pre-stalk
DDB_G0285007	prafB	0.998616	0.000395187	0.966869	0.012331	pre-stalk
DDB_G0285025	alrE	0.172333	0.29023	0.173281	0.395128	pre-spore
DDB_G0285029	sfxn	0.988397	0.00267232	0.0331688	0.701094	pre-stalk
DDB_G0285055	DDB_G0285055	0.835814	0.0325891	0.532834	0.167561	pre-stalk
DDB_G0285079	DDB_G0285079	0.974508	0.00566067	0.888992	0.0379555	pre-stalk
DDB_G0285093	DDB_G0285093	0.900371	0.0197112	0.143999	0.429263	pre-spore
DDB_G0285177	DDB_G0285177	0.288978	0.198182	0.765174	0.0819866	pre-stalk
DDB_G0285203	DDB_G0285203	0.989439	0.00245032	0.0177691	0.749069	pre-stalk
DDB_G0285211	fadA	0.999568	0.000129526	0.991263	0.00335964	pre-stalk
DDB_G0285243	DDB_G0285243	0.884604	0.0225663	0.00910906	0.767042	pre-spore
DDB_G0285253	scrA	0.64796	0.072528	0.0105822	0.76432	pre-stalk
DDB_G0285259	DDB_G0285259	0.299071	0.19241	0.0426064	0.667923	pre-spore
DDB_G0285283	DDB_G0285283	0.999936	1.78e-05	0.00910065	0.76708	pre-spore
DDB_G0285409	DDB_G0285409	0.962531	0.00820574	0.0271301	0.722098	pre-spore
DDB_G0285419	cryS	0.378049	0.1577	0.00687246	0.770929	pre-stalk
DDB_G0285463	DDB_G0285463	0.999551	0.00013473	0.923822	0.0263243	pre-stalk
DDB_G0285509	bcaA	0.802852	0.0390739	0.460567	0.199981	pre-stalk
DDB_G0285511	DDB_G0285511	0.997813	0.000622639	0.73263	0.0927367	pre-spore
DDB_G0285517	DDB_G0285517	0.999897	2.81e-05	0.806438	0.0673036	pre-spore
DDB_G0285535	DDB_G0285535	0.402299	0.145973	0.0522062	0.633363	pre-stalk
DDB_G0285563	DDB_G0285563	0.999467	0.00015929	0.206743	0.36349	pre-spore
DDB_G0285617	DDB_G0285617	0.999988	3.19e-06	0.999344	0.000257963	pre-stalk
DDB_G0285631	DDB_G0285631	0.995252	0.00120888	0.816922	0.0635857	pre-stalk
DDB_G0285641	gacJ	0.110903	0.385443	0.0479945	0.647179	pre-stalk
DDB_G0285657	DDB_G0285657	0.247456	0.222136	0.0275536	0.720986	pre-spore
DDB_G0285683	eIF3s2	0.984643	0.00359029	0.92674	0.0253804	pre-stalk
DDB_G0285729	DDB_G0285729	0.9979	0.000603479	0.302672	0.289536	pre-stalk
DDB_G0285797	DDB_G0285797	0.309472	0.186287	0.0314483	0.707784	pre-spore
DDB_G0285807	DDB_G0285807	0.99995	1.28e-05	0.695526	0.106387	pre-spore
DDB_G0285863	DDB_G0285863	0.999357	0.000189991	0.00168473	0.777342	pre-spore
DDB_G0285867	DDB_G0285867	0.999945	1.49e-05	0.637319	0.129147	pre-stalk
DDB_G0285897	DDB_G0285897	0.999276	0.000214915	0.93465	0.0221099	pre-stalk
DDB_G0285915	gacK	0.926874	0.0147242	0.105325	0.490733	pre-stalk
DDB_G0285931	dlpB	0.0116175	0.5435	0.0648521	0.594805	pre-stalk
DDB_G0285937	dhx16	0.0285759	0.527461	0.0659271	0.59149	pre-spore
DDB_G0285939	vinA	0.578668	0.090127	0.0015215	0.777593	pre-stalk
DDB_G0285941	DDB_G0285941	0.998134	0.000540092	0.0332027	0.701035	pre-stalk
DDB_G0285943	DDB_G0285943	0.0160483	0.539857	0.0139457	0.75772	pre-stalk
DDB_G0285995	pdsA	0.999295	0.000210795	0.994557	0.00206356	pre-stalk
DDB_G0286023	DDB_G0286023	0.14095	0.333399	0.988935	0.00409239	pre-spore
DDB_G0286025	DDB_G0286025	0.00706606	0.546865	0.00675128	0.771114	pre-stalk
DDB_G0286049	zntC	0.999813	5.79e-05	0.93563	0.0215071	pre-stalk
DDB_G0286053	DDB_G0286053	0.101304	0.402306	0.902114	0.0332717	pre-spore
DDB_G0286055	DDB_G0286055	0.122866	0.363289	0.656477	0.121276	pre-spore
DDB_G0286111	pigW	0.197714	0.260078	0.0787657	0.552773	pre-stalk
DDB_G0286149	dnpep	0.168007	0.296158	0.212308	0.359222	pre-stalk
DDB_G0286187	proB	0.998611	0.000398337	0.832988	0.0579021	pre-stalk
DDB_G0286193	DDB_G0286193	0.999465	0.000159868	0.00393908	0.774528	pre-stalk
DDB_G0286195	nagB1	0.998202	0.000515476	0.00755646	0.769756	pre-spore
DDB_G0286269	DDB_G0286269	0.999584	0.000123423	0.986654	0.00513128	pre-stalk
DDB_G0286287	DDB_G0286287	0.904791	0.0189409	0.0130953	0.759647	pre-spore
DDB_G0286309	DDB_G0286309	0.323582	0.17981	0.993483	0.0025602	pre-spore
DDB_G0286335	bkdA	0.998876	0.00032758	0.952095	0.0166266	pre-stalk
DDB_G0286345	zntB	0.0139201	0.541463	0.797192	0.0703751	pre-stalk
DDB_G0286351	DG1062	0.999036	0.000276922	0.0167696	0.751511	pre-stalk
DDB_G0286355	mhcA	0.0371032	0.515665	0.00231947	0.776822	pre-stalk
DDB_G0286361	DDB_G0286361	0.626746	0.0775946	0.0255775	0.727087	pre-spore
DDB_G0286371	cbpM	0.996565	0.000920186	0.724606	0.0950521	pre-stalk
DDB_G0286383	DDB_G0286383	0.125529	0.359094	0.0911441	0.521165	pre-stalk
DDB_G0286387	DDB_G0286387	0.0316406	0.523534	0.00973908	0.765917	pre-stalk
DDB_G0286429	DDB_G0286429	0.94584	0.0113696	0.0384186	0.682431	pre-stalk
DDB_G0286463	DDB_G0286463	0.555813	0.0974416	0.00362919	0.775036	pre-spore
DDB_G0286485	DDB_G0286485	0.999641	0.00010889	0.908707	0.0309215	pre-spore
DDB_G0286499	pspG	0.999874	3.76e-05	0.00846582	0.768028	pre-spore
DDB_G0286533	DDB_G0286533	0.950607	0.0106635	0.0961418	0.507623	pre-stalk
DDB_G0286545	vps13D	0.175303	0.285636	0.406174	0.229281	pre-spore
DDB_G0286573	ponH	1	2.28e-09	0.00385504	0.774673	pre-spore
DDB_G0286579	dnaja5	0.110612	0.385846	0.0293611	0.714842	pre-spore
DDB_G0286605	DDB_G0286605	0.996484	0.000929923	0.0255928	0.727037	pre-spore
DDB_G0286607	fslP	0.705993	0.0597402	0.153035	0.418764	pre-spore
DDB_G0286623	mcm2	0.0943394	0.414059	0.921643	0.0269628	pre-stalk
DDB_G0286645	cstf3	0.834768	0.0326607	0.127411	0.45465	pre-spore
DDB_G0286647	ecmD	0.999969	7.14e-06	0.00145942	0.777628	pre-stalk
DDB_G0286663	ecmC	0.990278	0.00230903	0.0213303	0.740197	pre-stalk
DDB_G0286669	DDB_G0286669	0.997766	0.000642057	0.208456	0.362395	pre-stalk
DDB_G0286755	DDB_G0286755	0.926737	0.0147819	0.0682789	0.583441	pre-stalk
DDB_G0286757	DDB_G0286757	0.997313	0.000748799	0.131413	0.447887	pre-stalk
DDB_G0286765	DDB_G0286765	0.880152	0.0234901	0.0358926	0.690746	pre-stalk
DDB_G0286781	DDB_G0286781	0.999551	0.000134207	0.0867432	0.533751	pre-stalk
DDB_G0286799	DDB_G0286799	0.833149	0.0329844	0.938905	0.0205565	pre-stalk
DDB_G0286817	DDB_G0286817	0.032314	0.522546	0.0449357	0.659039	pre-stalk
DDB_G0286853	DDB_G0286853	0.717306	0.0570519	0.420441	0.222397	pre-stalk
DDB_G0286865	DDB_G0286865	0.999911	2.39e-05	0.79278	0.0716887	pre-stalk
DDB_G0286885	DDB_G0286885	0.997996	0.000578404	0.437683	0.21217	pre-stalk
DDB_G0286889	fut10	0.0827543	0.43483	0.113875	0.474983	pre-stalk
DDB_G0286905	pspE	0.562221	0.0948896	0.328455	0.270874	pre-spore
DDB_G0286915	DDB_G0286915	0.109901	0.38728	0.0973945	0.505548	pre-spore
DDB_G0286917	DDB_G0286917	0.047566	0.498278	0.855164	0.0491037	pre-spore
DDB_G0286919	uba2	0.599178	0.0850033	0.0105452	0.764397	pre-spore
DDB_G0286925	DDB_G0286925	0.999582	0.000124432	0.00091045	0.778396	pre-spore
DDB_G0286931	DDB_G0286931	0.173937	0.287866	0.278581	0.306669	pre-spore
DDB_G0286953	DDB_G0286953	0.916064	0.0167007	0.990064	0.00378758	pre-stalk
DDB_G0287001	DDB_G0287001	0.999666	0.000101745	0.606529	0.139932	pre-stalk
DDB_G0287003	DDB_G0287003	0.998578	0.0004068	0.429862	0.217367	pre-stalk
DDB_G0287005	DDB_G0287005	0.951931	0.0103884	0.948426	0.0180102	pre-stalk
DDB_G0287125	proA	0.99058	0.00225555	0.845314	0.0523202	pre-stalk
DDB_G0287151	DDB_G0287151	0.395587	0.149663	0.93514	0.0217486	pre-stalk
DDB_G0287193	DDB_G0287193	0.308707	0.186792	0.0326836	0.702919	pre-stalk
DDB_G0287199	5NT	0.0117764	0.543391	0.0260052	0.725837	pre-stalk
DDB_G0287205	DDB_G0287205	0.442653	0.132346	0.0333664	0.700322	pre-stalk
DDB_G0287207	DDB_G0287207	0.762021	0.0478822	0.479314	0.19129	pre-spore
DDB_G0287215	DDB_G0287215	0.931823	0.0137913	0.112371	0.478009	pre-stalk
DDB_G0287229	chdh	0.999995	8.32e-07	0.832684	0.058086	pre-stalk
DDB_G0287231	manF	1	5.42e-10	0.00749558	0.769868	pre-spore
DDB_G0287255	gcvP	0.99473	0.00133279	0.266537	0.316497	pre-stalk
DDB_G0287259	cdh1	0.513409	0.109512	0.0054889	0.772608	pre-spore
DDB_G0287271	gol	0.884825	0.0224837	0.246776	0.332373	pre-spore
DDB_G0287295	forC	0.414963	0.141898	0.0671446	0.587561	pre-spore
DDB_G0287303	DDB_G0287303	0.926168	0.0148591	0.132822	0.445729	pre-stalk
DDB_G0287317	DDB_G0287317	0.947494	0.011162	0.0123603	0.761253	pre-spore
DDB_G0287319	DDB_G0287319	0.99996	9.38e-06	0.00671029	0.771188	pre-spore
DDB_G0287365	DDB_G0287365	0.982572	0.00407883	0.03282	0.702244	pre-spore
DDB_G0287469	glud1	0.882089	0.0230951	0.0248642	0.729434	pre-stalk
DDB_G0287529	DDB_G0287529	0.999991	2.07e-06	0.000762	0.778574	pre-spore
DDB_G0287563	DDB_G0287563	0.996554	0.000922107	0.342596	0.2628	pre-spore
DDB_G0287677	DDB_G0287677	0.141899	0.331868	0.0475198	0.648854	pre-stalk
DDB_G0287681	grlR	0.994258	0.0014334	0.12846	0.452636	pre-spore
DDB_G0287701	DDB_G0287701	0.99043	0.00227185	0.00600464	0.772019	pre-spore
DDB_G0287709	DDB_G0287709	0.093149	0.416385	0.0173183	0.750221	pre-spore
DDB_G0287711	DDB_G0287711	0.0532148	0.488496	0.0184044	0.747605	pre-spore
DDB_G0287727	DDB_G0287727	0.0294897	0.526107	0.0118677	0.762256	pre-spore
DDB_G0287783	DDB_G0287783	0.444128	0.13171	0.0615191	0.60367	pre-stalk
DDB_G0287825	DDB_G0287825	0.955062	0.00955728	0.550756	0.160967	pre-stalk
DDB_G0287841	DDB_G0287841	0.941514	0.0122108	0.868909	0.0447551	pre-stalk
DDB_G0287855	pirA	0.011401	0.543935	0.0183041	0.747886	pre-stalk
DDB_G0287863	DDB_G0287863	1	1.75e-14	0.325944	0.273415	pre-spore
DDB_G0287893	DDB_G0287893	0.054803	0.485736	0.102592	0.496011	pre-spore
DDB_G0287955	DDB_G0287955	0.972593	0.00595914	0.816113	0.0638731	pre-spore
DDB_G0287961	DDB_G0287961	0.998444	0.000446116	0.763671	0.0822021	pre-stalk
DDB_G0287977	ftcd	0.98162	0.00432249	0.132526	0.446221	pre-stalk
DDB_G0287997	DDB_G0287997	0.899956	0.0198094	0.0476324	0.648447	pre-spore
DDB_G0288009	DDB_G0288009	0.980509	0.00456875	0.0373796	0.685794	pre-spore
DDB_G0288063	pspD_ps	0.98022	0.00463041	0.00980498	0.765764	pre-spore
DDB_G0288065	cdcD	0.00744768	0.546431	0.00351136	0.775181	pre-stalk
DDB_G0288095	DDB_G0288095	0.336807	0.173942	0.343514	0.262087	pre-spore
DDB_G0288105	oxct	0.770515	0.0459352	0.0591513	0.611072	pre-stalk
DDB_G0288121	DDB_G0288121	0.0343478	0.520063	0.0930601	0.514683	pre-spore
DDB_G0288143	DDB_G0288143	0.443869	0.131948	0.695081	0.106748	pre-stalk
DDB_G0288145	purL	0.817847	0.0360899	0.916099	0.0287884	pre-spore
DDB_G0288153	DDB_G0288153	0.783428	0.0430759	0.0306906	0.710285	pre-spore
DDB_G0288179	carB	0.999583	0.000123928	0.0076036	0.769682	pre-stalk
DDB_G0288201	DDB_G0288201	0.00505771	0.5482	0.596247	0.143928	pre-spore
DDB_G0288231	DDB_G0288231	0.999145	0.000245784	0.0626053	0.600441	pre-spore
DDB_G0288247	aif	0.619376	0.0799208	0.969666	0.0115587	pre-stalk
DDB_G0288281	DDB_G0288281	0.999532	0.000144082	0.0760575	0.559697	pre-spore
DDB_G0288329	DDB_G0288329	0.113547	0.380808	0.0326904	0.702831	pre-stalk
DDB_G0288359	dcd3A	0.999076	0.000266058	0.786531	0.0742478	pre-stalk
DDB_G0288363	DDB_G0288363	0.999668	0.000101309	0.467745	0.196497	pre-stalk
DDB_G0288369	DDB_G0288369	0.0860352	0.429401	0.0127064	0.760542	pre-spore
DDB_G0288383	gxcI	0.783297	0.0431637	0.32369	0.275521	pre-stalk
DDB_G0288417	DDB_G0288417	0.116117	0.375875	0.000897608	0.778431	pre-spore
DDB_G0288419	DDB_G0288419	0.99945	0.000164534	0.0012433	0.77795	pre-spore
DDB_G0288441	DDB_G0288441	0.268675	0.20919	0.110432	0.481266	pre-spore
DDB_G0288457	pks26	0.978556	0.00501198	0.0406437	0.675284	pre-stalk
DDB_G0288461	hgsA	0.997559	0.000692372	0.477995	0.192591	pre-stalk
DDB_G0288467	DDB_G0288467	0.57597	0.0910307	0.108369	0.484399	pre-stalk
DDB_G0288483	pgmA	0.691775	0.0626454	0.949457	0.017698	pre-stalk
DDB_G0288493	DDB_G0288493	0.995304	0.00119913	0.024736	0.729776	pre-spore
DDB_G0288515	DDB_G0288515	0.999117	0.000252956	0.749933	0.0870063	pre-spore
DDB_G0288529	DDB_G0288529	0.0337648	0.5206	0.216574	0.356282	pre-stalk
DDB_G0288537	DDB_G0288537	0.997297	0.000753594	0.991318	0.00331394	pre-stalk
DDB_G0288597	DDB_G0288597	0.836743	0.032268	0.0491736	0.642774	pre-spore
DDB_G0288613	erf1	0.999665	0.000103047	0.200894	0.369639	pre-stalk
DDB_G0288617	shkB	0.0307758	0.524596	0.317278	0.279016	pre-stalk
DDB_G0288679	myoE	0.0814889	0.437314	0.567866	0.15457	pre-stalk
DDB_G0288681	prpD	0.999992	1.64e-06	0.129644	0.451286	pre-spore
DDB_G0288691	hook	0.0934587	0.415963	0.0115184	0.762921	pre-spore
DDB_G0288715	gadB	0.999963	8.25e-06	0.920032	0.0275416	pre-stalk
DDB_G0288723	DDB_G0288723	0.0548811	0.485651	0.120668	0.465079	pre-spore
DDB_G0288745	DDB_G0288745	0.179075	0.281516	0.000104529	0.779071	pre-spore
DDB_G0288771	darA	0.999643	0.000108435	0.179501	0.388035	pre-spore
DDB_G0288773	ncfA	0.999821	5.35e-05	0.997975	0.000771249	pre-stalk
DDB_G0288791	hlcs1	0.999991	2.01e-06	0.0104192	0.764667	pre-spore
DDB_G0288795	DDB_G0288795	0.983306	0.00389883	0.372363	0.248124	pre-stalk
DDB_G0288805	DDB_G0288805	0.433398	0.135537	0.651016	0.123803	pre-spore
DDB_G0288811	DDB_G0288811	0.0272243	0.529073	0.0405809	0.675562	pre-stalk
DDB_G0288817	osbK	0.960601	0.00855091	0.945495	0.0188597	pre-spore
DDB_G0288823	lzic	0.485789	0.119483	0.723642	0.0951692	pre-stalk
DDB_G0288921	hspI	0.219501	0.24254	0.14033	0.433897	pre-stalk
DDB_G0288963	DDB_G0288963	0.125675	0.358846	0.456222	0.203027	pre-stalk
DDB_G0288975	hbx13	0.999971	6.66e-06	0.979028	0.00809929	pre-spore
DDB_G0289019	DDB_G0289019	0.131392	0.348515	0.143037	0.430195	pre-spore
DDB_G0289047	DDB_G0289047	0.998972	0.000300906	0.0772471	0.556875	pre-spore
DDB_G0289051	DDB_G0289051	0.47564	0.122543	0.0159925	0.753333	pre-spore
DDB_G0289075	spiA	0.957352	0.00909619	0.0474189	0.64926	pre-spore
DDB_G0289085	mmsdh	0.999894	2.88e-05	0.331956	0.269316	pre-stalk
DDB_G0289105	DDB_G0289105	0.0460018	0.501297	0.0194674	0.74514	pre-spore
DDB_G0289111	DDB_G0289111	0.067849	0.462093	0.022822	0.73595	pre-spore
DDB_G0289115	mhkB	0.126729	0.356479	0.00365106	0.775018	pre-stalk
DDB_G0289117	myoB	0.930584	0.0140846	0.0325036	0.70359	pre-stalk
DDB_G0289143	DDB_G0289143	0.995688	0.00111222	0.010635	0.764242	pre-stalk
DDB_G0289149	litaf	0.21422	0.24632	0.969971	0.0113348	pre-stalk
DDB_G0289151	mybI	0.378702	0.157289	0.980792	0.00734427	pre-stalk
DDB_G0289209	DDB_G0289209	0.999995	7.92e-07	0.971899	0.0106682	pre-spore
DDB_G0289265	DDB_G0289265	0.910355	0.0177625	0.0127758	0.760383	pre-spore
DDB_G0289321	DDB_G0289321	0.0802703	0.439288	0.094374	0.511805	pre-spore
DDB_G0289327	sevA	0.99985	4.4e-05	0.610519	0.138475	pre-stalk
DDB_G0289329	dmtA	1	4.6e-08	0.0232824	0.734467	pre-spore
DDB_G0289365	gghB	0.999814	5.67e-05	0.430682	0.216503	pre-spore
DDB_G0289367	agnE	0.996035	0.00103703	0.608388	0.139269	pre-spore
DDB_G0289379	syn1A	0.75095	0.0499858	0.0091681	0.767004	pre-spore
DDB_G0289381	DDB_G0289381	0.999499	0.000153139	0.618791	0.135841	pre-spore
DDB_G0289391	pkiA	0.251229	0.219325	0.870289	0.044672	pre-stalk
DDB_G0289429	DDB_G0289429	0.999951	1.18e-05	0.485932	0.189125	pre-spore
DDB_G0289439	DDB_G0289439	0.0926676	0.417174	0.00559072	0.77248	pre-spore
DDB_G0289443	DDB_G0289443	0.999977	5.01e-06	0.00640678	0.771521	pre-stalk
DDB_G0289447	myoH	0.993683	0.00159136	0.049387	0.642141	pre-spore
DDB_G0289465	DDB_G0289465	0.865722	0.026158	0.0824	0.544066	pre-spore
DDB_G0289477	rmp	0.862207	0.0269069	0.0312306	0.70866	pre-spore
DDB_G0289483	ctxA	0.650061	0.0720339	0.589891	0.145815	pre-stalk
DDB_G0289485	vacA	0.788177	0.0420266	0.0401865	0.676772	pre-stalk
DDB_G0289517	DDB_G0289517	0.999389	0.000179738	0.00173511	0.777288	pre-stalk
DDB_G0289519	DDB_G0289519	0.619023	0.0800509	0.180106	0.387109	pre-stalk
DDB_G0289537	DDB_G0289537	0.999997	4.69e-07	0.988608	0.0042236	pre-spore
DDB_G0289541	vasP	0.310513	0.185446	0.0125543	0.760839	pre-stalk
DDB_G0289551	DDB_G0289551	0.996154	0.00099664	0.997809	0.000809877	pre-stalk
DDB_G0289605	DDB_G0289605	0.141091	0.3332	0.249107	0.33006	pre-stalk
DDB_G0289609	DDB_G0289609	0.984071	0.00373039	0.00962853	0.766146	pre-spore
DDB_G0289615	DDB_G0289615	0.869458	0.0255168	0.019625	0.7447	pre-stalk
DDB_G0289651	gtaO	0.999876	3.71e-05	0.963768	0.0134733	pre-stalk
DDB_G0289669	DDB_G0289669	0.999991	1.75e-06	0.00169907	0.777306	pre-spore
DDB_G0289693	DDB_G0289693	0.999999	1.01e-07	0.0163899	0.752394	pre-spore
DDB_G0289699	nola2	0.999841	4.78e-05	0.36016	0.2541	pre-stalk
DDB_G0289725	fscA	0.997734	0.000655984	0.330714	0.269741	pre-stalk
DDB_G0289757	DDB_G0289757	0.99946	0.000162188	0.0226886	0.736488	pre-stalk
DDB_G0289765	DDB_G0289765	0.165106	0.299921	0.0997739	0.501187	pre-stalk
DDB_G0289787	DDB_G0289787	0.0383012	0.513874	0.0582376	0.614476	pre-spore
DDB_G0289815	cupB	0.200831	0.257003	0.19223	0.375601	pre-stalk
DDB_G0289861	DDB_G0289861	1	4.52e-09	0.897633	0.0342306	pre-spore
DDB_G0289869	DDB_G0289869	0.0627829	0.472161	0.041583	0.671734	pre-stalk
DDB_G0289901	DDB_G0289901	1	9.09e-13	0.00027639	0.779036	pre-spore
DDB_G0289919	ponJ	0.502988	0.113489	0.205191	0.36555	pre-spore
DDB_G0289945	DDB_G0289945	0.990578	0.00225959	0.0535426	0.629199	pre-stalk
DDB_G0289947	DDB_G0289947	0.9997	9.08e-05	0.648883	0.124941	pre-stalk
DDB_G0289963	DDB_G0289963	0.044898	0.503722	0.0106916	0.764087	pre-spore
DDB_G0289991	DDB_G0289991	0.971432	0.00619899	0.793067	0.0715868	pre-stalk
DDB_G0290005	DDB_G0290005	0.910439	0.0177399	0.803559	0.0682879	pre-spore
DDB_G0290011	ipi	0.0779096	0.443784	0.0305502	0.710841	pre-stalk
DDB_G0290041	DDB_G0290041	0.0832197	0.434031	0.993723	0.00242109	pre-spore
DDB_G0290057	DDB_G0290057	0.0472026	0.499015	0.0844902	0.539173	pre-stalk
DDB_G0290071	sigG	0.999752	7.62e-05	0.0301099	0.712224	pre-spore
DDB_G0290073	DDB_G0290073	0.101027	0.40269	0.809978	0.0656334	pre-stalk
DDB_G0290079	pgtB	0.999985	3.59e-06	0.00160433	0.777467	pre-spore
DDB_G0290085	DDB_G0290085	0.992163	0.00187732	0.894431	0.0355911	pre-spore
DDB_G0290107	DDB_G0290107	0.0579763	0.480711	0.0196586	0.744655	pre-stalk
DDB_G0290121	purD	0.966352	0.00745576	0.125053	0.457788	pre-spore
DDB_G0290169	bzpO	0.829169	0.033861	0.0355394	0.691944	pre-spore
DDB_G0290173	bzpI	0.104396	0.396271	0.0585912	0.613004	pre-spore
DDB_G0290217	glb1	0.953298	0.00996784	0.359283	0.254527	pre-spore
DDB_G0290245	psiC	1	3.22e-08	0.022914	0.735716	pre-spore
DDB_G0290257	GP138A	0.83263	0.0330931	0.889208	0.0378022	pre-stalk
DDB_G0290291	DDB_G0290291	1	8.21e-12	0.000944354	0.778378	pre-spore
DDB_G0290307	DDB_G0290307	0.0467436	0.499995	0.0286691	0.717309	pre-spore
DDB_G0290309	DDB_G0290309	0.251815	0.218993	0.0437371	0.663391	pre-stalk
DDB_G0290317	psiJ	0.319616	0.18107	0.851329	0.0499001	pre-stalk
DDB_G0290371	DDB_G0290371	0.992098	0.00188449	0.98093	0.00721935	pre-stalk
DDB_G0290439	gacW	0.287493	0.198934	0.0177726	0.749047	pre-stalk
DDB_G0290493	gxcHH	0.032244	0.522622	0.19476	0.374174	pre-spore
DDB_G0290549	DDB_G0290549	0.763167	0.0475546	0.0148465	0.75587	pre-spore
DDB_G0290555	DDB_G0290555	0.999641	0.000109343	0.029303	0.715085	pre-spore
DDB_G0290557	DDB_G0290557	0.131861	0.34794	0.720944	0.0966886	pre-spore
DDB_G0290593	DDB_G0290593	0.00230365	0.54939	0.0973904	0.505629	pre-stalk
DDB_G0290597	DDB_G0290597	0.997484	0.000716294	0.136702	0.43987	pre-stalk
DDB_G0290605	DDB_G0290605	0.04631	0.500809	0.0202193	0.742991	pre-spore
DDB_G0290607	DDB_G0290607	0.357354	0.164492	0.0215214	0.739741	pre-spore
DDB_G0290619	DDB_G0290619	0.943343	0.0118156	0.00908916	0.767118	pre-spore
DDB_G0290627	DDB_G0290627	0.19539	0.264069	0.921224	0.027284	pre-spore
DDB_G0290629	DDB_G0290629	0.978275	0.0050632	0.091649	0.519807	pre-spore
DDB_G0290651	DDB_G0290651	0.998922	0.000313151	0.987718	0.00467294	pre-spore
DDB_G0290653	DDB_G0290653	0.996748	0.0008806	0.7446	0.0885617	pre-spore
DDB_G0290687	mhkC	0.24413	0.224033	0.32413	0.2751	pre-stalk
DDB_G0290689	DDB_G0290689	0.0447239	0.503964	0.0149774	0.755625	pre-spore
DDB_G0290691	DDB_G0290691	0.705147	0.0599043	0.93295	0.0229487	pre-spore
DDB_G0290695	DDB_G0290695	0.0637676	0.470378	0.0269519	0.722766	pre-stalk
DDB_G0290737	pks34	0.173901	0.288014	0.0782124	0.554279	pre-stalk
DDB_G0290799	DDB_G0290799	0.999219	0.000225777	0.531803	0.168272	pre-spore
DDB_G0290845	gcvH2	0.999031	0.000278614	0.12516	0.457504	pre-spore
DDB_G0290893	DDB_G0290893	0.67084	0.0676253	0.42956	0.21751	pre-spore
DDB_G0290901	gefK	0.312881	0.184436	0.217911	0.355667	pre-stalk
DDB_G0290913	mcfS	0.176491	0.283692	0.120123	0.465909	pre-spore
DDB_G0290925	psiD	1	1.07e-11	0.0149438	0.755686	pre-spore
DDB_G0290965	DDB_G0290965	0.965146	0.00763541	0.909929	0.0305713	pre-stalk
DDB_G0290983	DDB_G0290983	0.692621	0.0623061	0.0570947	0.617964	pre-stalk
DDB_G0291077	rdiA	0.906308	0.0185885	0.897322	0.0344563	pre-stalk
DDB_G0291079	gbpC	0.959028	0.00886105	0.952734	0.0164759	pre-stalk
DDB_G0291103	DDB_G0291103	0.180932	0.279558	0.468374	0.196207	pre-stalk
DDB_G0291111	DDB_G0291111	0.390005	0.152203	0.0447259	0.659689	pre-spore
DDB_G0291117	noxC	0.135935	0.341488	0.0217206	0.739124	pre-spore
DDB_G0291123	glpD	0.952744	0.0101028	0.0461509	0.65418	pre-spore
DDB_G0291135	DDB_G0291135	0.822975	0.0350532	0.206064	0.364218	pre-spore
DDB_G0291145	DDB_G0291145	0.986245	0.00322149	0.0841288	0.539799	pre-spore
DDB_G0291155	DDB_G0291155	0.0984673	0.407477	0.00735995	0.770148	pre-spore
DDB_G0291159	DDB_G0291159	0.276674	0.204856	0.0297698	0.71332	pre-spore
DDB_G0291175	DDB_G0291175	0.489282	0.11796	0.00943716	0.766395	pre-spore
DDB_G0291181	DDB_G0291181	0.0106983	0.544406	0.0124459	0.761056	pre-spore
DDB_G0291231	mhkA	0.96433	0.00782974	0.0207928	0.741736	pre-stalk
DDB_G0291243	abcC7	0.998988	0.000293996	0.00994938	0.765572	pre-spore
DDB_G0291251	limD	0.0640966	0.469663	0.00782379	0.769176	pre-stalk
DDB_G0291267	dst3	0.0374969	0.51516	0.647191	0.125322	pre-stalk
DDB_G0291281	DDB_G0291281	0.924142	0.0154249	0.0411215	0.673431	pre-stalk
DDB_G0291291	ecmF	0.543208	0.100819	0.34638	0.26009	pre-stalk
DDB_G0291312	mcfA	0.0493721	0.495272	0.934321	0.0222302	pre-spore
DDB_G0291354	DDB_G0291354	0.999941	1.67e-05	0.899875	0.0338582	pre-spore
DDB_G0291364	DDB_G0291364	0.99995	1.25e-05	0.999694	0.000113521	pre-stalk
DDB_G0291378	forJ	0.954098	0.00975465	0.859813	0.0478867	pre-spore
DDB_G0291392	DDB_G0291392	0.128508	0.353215	0.327925	0.271299	pre-spore
DDB_G0291430	DDB_G0291430	0.0438142	0.505169	0.0250991	0.728721	pre-stalk
DDB_G0291464	DDB_G0291464	0.999306	0.000206715	0.68013	0.110926	pre-stalk
DDB_G0291476	DDB_G0291476	1	3.21e-12	0.000552327	0.778769	pre-spore
DDB_G0291530	DDB_G0291530	0.999974	5.86e-06	0.842348	0.0531443	pre-spore
DDB_G0291598	DDB_G0291598	0.959767	0.00872854	0.0300848	0.712334	pre-spore
DDB_G0291670	DDB_G0291670	0.0332532	0.521479	0.0112221	0.76333	pre-spore
DDB_G0291694	DDB_G0291694	0.901524	0.0195644	0.0754291	0.562232	pre-spore
DDB_G0291710	roco10	0.0935481	0.415647	0.366185	0.251254	pre-stalk
DDB_G0291756	gshB	0.039837	0.51164	0.016414	0.752289	pre-stalk
DDB_G0291760	DDB_G0291760	0.999916	2.21e-05	0.00497219	0.77325	pre-stalk
DDB_G0291788	adprt3	0.966637	0.00736267	0.837388	0.0560678	pre-spore
DDB_G0291818	DDB_G0291818	0.999991	2.17e-06	0.701742	0.104473	pre-spore
DDB_G0291848	CSN3	0.050366	0.493571	0.0318718	0.706218	pre-stalk
DDB_G0291858	vatM	0.378896	0.157125	0.00578886	0.772277	pre-stalk
DDB_G0291896	DDB_G0291896	0.990268	0.00231318	0.180284	0.386993	pre-stalk
DDB_G0291916	argJ	0.0282423	0.527949	0.0066542	0.771244	pre-spore
DDB_G0291938	DDB_G0291938	0.854273	0.0283626	0.00849724	0.767952	pre-spore
DDB_G0291974	docA	0.0320039	0.523117	0.265405	0.317419	pre-stalk
DDB_G0291982	psiA	0.974396	0.00568613	0.0698778	0.578654	pre-stalk
DDB_G0291988	if1	0.9998	6.17e-05	0.906557	0.0318365	pre-stalk
DDB_G0291996	gxcU	0.481816	0.121008	0.0854549	0.536935	pre-stalk
DDB_G0292030	DDB_G0292030	0.9983	0.000476586	0.379625	0.244864	pre-spore
DDB_G0292066	DDB_G0292066	0.990842	0.00218325	0.434955	0.214194	pre-spore
DDB_G0292186	DDB_G0292186	0.997864	0.000608903	0.753902	0.0856843	pre-stalk
DDB_G0292190	DDB_G0292190	0.994756	0.00133016	0.0126433	0.76066	pre-spore
DDB_G0292192	DDB_G0292192	0.531049	0.103878	0.147171	0.425724	pre-spore
DDB_G0292202	DDB_G0292202	0.999998	4.07e-07	0.288155	0.299656	pre-spore
DDB_G0292206	manA	0.507287	0.111608	0.00110215	0.778182	pre-stalk
DDB_G0292214	DDB_G0292214	0.903215	0.0191315	0.0110369	0.763524	pre-stalk
DDB_G0292218	st15	0.999561	0.000131584	0.00141363	0.777664	pre-stalk
DDB_G0292220	ecmH	0.200426	0.257319	0.782404	0.0757989	pre-stalk
DDB_G0292224	ecmG	0.0802785	0.439239	0.775732	0.0781928	pre-stalk
DDB_G0292226	DDB_G0292226	0.1618	0.304364	0.0720599	0.572259	pre-stalk
DDB_G0292290	DDB_G0292290	0.115569	0.377115	0.0202588	0.742857	pre-spore
DDB_G0292296	rad4	0.0536262	0.487522	0.0330101	0.701626	pre-spore
DDB_G0292302	DDB_G0292302	0.999763	7.29e-05	0.670808	0.115277	pre-stalk
DDB_G0292312	DDB_G0292312	0.996614	0.000906832	0.872421	0.0438513	pre-stalk
DDB_G0292350	DDB_G0292350	0.99867	0.000382681	0.97313	0.0102009	pre-stalk
DDB_G0292378	fhbA	0.0238351	0.532463	0.514099	0.176684	pre-stalk
DDB_G0292380	fhbB	0.975134	0.00551767	0.0405257	0.675735	pre-stalk
DDB_G0292384	abcH1	0.171751	0.29082	0.0944547	0.511726	pre-spore
DDB_G0292418	itfg1	0.999451	0.000163358	0.943599	0.0192943	pre-stalk
DDB_G0292528	DDB_G0292528	0.677024	0.0662707	0.132582	0.446024	pre-spore
DDB_G0292530	DDB_G0292530	0.538349	0.102196	0.0174318	0.749838	pre-spore
DDB_G0292566	hibA	0.970574	0.00635962	0.077733	0.55584	pre-stalk
DDB_G0292588	rer1	0.365822	0.161498	0.308065	0.286507	pre-spore
DDB_G0292606	DDB_G0292606	0.999113	0.000253763	0.087988	0.530163	pre-spore
DDB_G0292636	DDB_G0292636	0.984322	0.00367172	0.0306129	0.710647	pre-stalk
DDB_G0292664	DDB_G0292664	0.999759	7.4e-05	0.316106	0.279994	pre-stalk
DDB_G0292696	colA	1	3.93e-09	0.0178281	0.748919	pre-spore
DDB_G0292730	adkB	0.986827	0.00306406	0.0563574	0.620018	pre-stalk
DDB_G0292732	tgrF1	0.124848	0.359776	0.040841	0.674517	pre-stalk
DDB_G0292736	plc	0.992744	0.00175962	0.408105	0.228276	pre-stalk
DDB_G0292750	DDB_G0292750	0.998201	0.000516701	0.0257539	0.726538	pre-spore
DDB_G0292764	DDB_G0292764	0.253844	0.217501	0.0452858	0.657305	pre-stalk
DDB_G0292772	tgrG1	0.995825	0.00108289	0.0131725	0.759507	pre-stalk
DDB_G0292790	CYP508D1	0.999603	0.000118867	0.912312	0.0299467	pre-spore
DDB_G0292804	arcC	0.989124	0.00251365	0.933905	0.0226493	pre-stalk
DDB_G0292810	gluA	0.999397	0.000176565	0.906039	0.0319782	pre-stalk
DDB_G0292814	symA	0.999913	2.32e-05	0.0300394	0.712499	pre-spore
DDB_G0292830	DDB_G0292830	0.643145	0.0733375	0.284207	0.302902	pre-stalk
DDB_G0292848	DDB_G0292848	0.885098	0.0224012	0.976336	0.00905241	pre-stalk
DDB_G0292854	DDB_G0292854	0.780201	0.0439147	0.356658	0.255951	pre-spore
DDB_G0292882	DDB_G0292882	0.987234	0.00295098	0.977925	0.00848403	pre-stalk
DDB_G0292884	DDB_G0292884	0.432415	0.135937	0.136208	0.441071	pre-stalk
DDB_G0292902	DDB_G0292902	0.81361	0.0370264	0.646319	0.125828	pre-spore
DDB_G0292912	psiN	0.963823	0.00794988	0.00899951	0.76727	pre-stalk
DDB_G0292918	DDB_G0292918	0.998245	0.000499551	0.890276	0.0372652	pre-stalk
DDB_G0292948	isw	0.722158	0.0560448	0.10133	0.498324	pre-spore
DDB_G0292968	DDB_G0292968	0.0290902	0.526672	0.0836386	0.540769	pre-stalk
DDB_G0292988	DDB_G0292988	0.0446558	0.504044	0.356685	0.255808	pre-stalk
DDB_G0292992	helA	0.999847	4.52e-05	0.0475736	0.648692	pre-spore
DDB_G0292996	rasD	0.00642495	0.547154	0.0643675	0.59679	pre-stalk
DDB_G0293022	DDB_G0293022	0.376095	0.158275	0.0801807	0.548795	pre-spore
DDB_G0293026	DDB_G0293026	0.031872	0.523231	0.0458315	0.655672	pre-spore
DDB_G0293028	DDB_G0293028	0.121201	0.36689	0.0594742	0.610275	pre-spore
DDB_G0293048	DDB_G0293048	0.997204	0.000774769	0.829952	0.0592841	pre-spore
DDB_G0293056	DDB_G0293056	0.997064	0.00080652	0.87494	0.0431235	pre-spore
DDB_G0293066	DDB_G0293066	1	1.05e-08	0.999982	3.99e-06	pre-stalk
DDB_G0293068	DDB_G0293068	0.71061	0.0590341	0.906368	0.0319072	pre-spore
DDB_G0293076	xpo6	0.26707	0.210106	0.00705448	0.770725	pre-stalk
DDB_G0293124	kxcB	0.00783119	0.546359	0.10891	0.483619	pre-stalk
DDB_G0293138	DDB_G0293138	0.930881	0.013974	0.0508478	0.637479	pre-spore
DDB_G0293148	expl9	0.89998	0.0197849	0.985549	0.00561341	pre-stalk
DDB_G0293164	DDB_G0293164	0.944241	0.0116135	0.0152655	0.754967	pre-spore
DDB_G0293174	DDB_G0293174	0.0698148	0.458539	0.0471431	0.650433	pre-spore
DDB_G0293186	DDB_G0293186	0.102502	0.399662	0.562917	0.156231	pre-stalk
DDB_G0293210	sgmB	0.169892	0.293827	0.483938	0.189845	pre-spore
DDB_G0293230	cdc26	0.162015	0.303865	0.0326244	0.703328	pre-spore
DDB_G0293286	psiR	0.999995	8.72e-07	0.013888	0.757922	pre-spore
DDB_G0293300	DDB_G0293300	0.974859	0.00556801	0.0180398	0.748317	pre-spore
DDB_G0293346	DDB_G0293346	0.999917	2.19e-05	0.548209	0.162087	pre-spore
DDB_G0293356	DDB_G0293356	0.989113	0.00252733	0.00323777	0.775597	pre-stalk
DDB_G0293358	hssB	0.999024	0.000280318	0.00679299	0.77104	pre-stalk
DDB_G0293360	hssA	0.99979	6.75e-05	0.149027	0.423733	pre-stalk
DDB_G0293362	DDB_G0293362	0.952146	0.0102795	0.0176623	0.749283	pre-stalk
DDB_G0293364	sigB	0.0972409	0.409577	0.148526	0.424258	pre-spore
DDB_G0293388	DDB_G0293388	0.999957	1.06e-05	0.573387	0.152646	pre-stalk
DDB_G0293406	DDB_G0293406	0.17561	0.284815	0.0328519	0.702156	pre-spore
DDB_G0293416	abcB1	0.855932	0.0279033	0.258047	0.322533	pre-stalk
DDB_G0293436	abcA3	0.992828	0.00173619	0.494467	0.185532	pre-stalk
DDB_G0293470	cbfB	0.858697	0.0274487	0.73558	0.0919399	pre-stalk
DDB_G0293476	DDB_G0293476	0.982792	0.00403494	0.614348	0.137024	pre-spore
DDB_G0293478	DDB_G0293478	0.0571334	0.48205	0.00828729	0.768311	pre-spore
DDB_G0293492	DDB_G0293492	0.864106	0.0265618	0.988337	0.00435703	pre-stalk
DDB_G0293498	DDB_G0293498	0.0355072	0.518219	0.0183552	0.747734	pre-stalk
DDB_G0293510	gacV	0.771517	0.0457069	0.670312	0.115775	pre-stalk
DDB_G0293512	DDB_G0293512	0.855856	0.027936	0.318144	0.278736	pre-spore
DDB_G0293528	arsA	0.636792	0.0749768	0.0212131	0.740583	pre-spore
DDB_G0293538	dcd2A	0.438697	0.13378	0.435389	0.213905	pre-stalk
DDB_G0293580	DDB_G0293580	0.229329	0.234687	0.0753392	0.562609	pre-stalk
DDB_G0293628	DDB_G0293628	0.250562	0.219822	0.155311	0.415446	pre-spore
DDB_G0293638	DDB_G0293638	0.999983	3.74e-06	0.642542	0.126847	pre-spore
DDB_G0293646	mcfN	0.87355	0.02456	0.957412	0.0152255	pre-stalk
DDB_G0293662	DDB_G0293662	0.991	0.0021556	0.445853	0.207525	pre-stalk
DDB_G0293704	DDB_G0293704	0.995166	0.00123596	0.351398	0.257947	pre-spore
DDB_G0293730	DDB_G0293730	0.999798	6.3e-05	0.684556	0.109688	pre-stalk
DDB_G0293750	dyrk2	0.276123	0.205106	0.0148922	0.755747	pre-stalk
DDB_G0293802	DDB_G0293802	0.987601	0.0028496	0.0763658	0.558803	pre-spore
DDB_G0293806	DDB_G0293806	0.118351	0.372188	0.0359686	0.690397	pre-spore
DDB_G0293808	DDB_G0293808	0.999012	0.00028629	0.0543818	0.626555	pre-spore
DDB_G0293840	DDB_G0293840	0.999962	8.81e-06	0.426972	0.219091	pre-stalk
DDB_G0293864	DDB_G0293864	0.0641222	0.469618	0.0362677	0.689123	pre-stalk
DDB_G0293874	mcfZ	0.996396	0.000951637	0.0613631	0.604289	pre-stalk
DDB_G0293888	omt12	0.993806	0.00157955	0.996528	0.00128413	pre-stalk
DDB_G0293928	gxcZ	0.990437	0.00226774	0.416099	0.224691	pre-stalk
DDB_G0293934	DDB_G0293934	0.781445	0.0434281	0.00415381	0.774328	pre-stalk
DDB_G0293938	DDB_G0293938	0.881217	0.0231793	0.00943185	0.766414	pre-spore
DDB_G0294553	DDB_G0294553	0.998836	0.000344036	0.840119	0.054974	pre-stalk
DDB_G0294555	DDB_G0294555	0.182804	0.277517	0.0289333	0.716402	pre-spore
DDB_G0294589	DDB_G0294589	0.0640317	0.469842	0.956356	0.0155945	pre-stalk
DDB_G0294591	DDB_G0294591	0.0602369	0.476705	0.0276294	0.720753	pre-spore
DDB_G0294611	DDB_G0294611	0.845786	0.0303211	0.0136007	0.758405	pre-spore
DDB_G0294635	DDB_G0294635	0.55651	0.0971576	0.234847	0.343012	pre-stalk
DDB_G0295669	DDB_G0295669	0.0571514	0.481964	0.0355113	0.692038	pre-spore
DDB_G0295677	mpdu1	0.998553	0.000416453	0.112012	0.478451	pre-stalk
DDB_G0295719	DDB_G0295719	0.997641	0.000673185	0.0192777	0.745579	pre-stalk
DDB_G0295725	DDB_G0295725	0.985627	0.00333054	0.983275	0.00643832	pre-stalk
DDB_G0295737	DDB_G0295737	0.989836	0.00240206	0.16892	0.400087	pre-spore
DDB_G0295753	DDB_G0295753	0.997408	0.000733068	0.616259	0.136497	pre-stalk
DDB_G0295755	glnA2	0.021961	0.534684	0.872491	0.0437699	pre-stalk
DDB_G0295767	DDB_G0295767	0.994504	0.00137833	0.937115	0.0210874	pre-stalk
DDB_G0295779	DDB_G0295779	0.997653	0.000667404	0.93911	0.0204396	pre-stalk
