# Supplementary material for: ABC Transporters in Dictyostelium discoideum Development
Source: PLoS One. 2013 Aug 14;8(8):e70040. doi: 10.1371/journal.pone.0070040 (PMC3743828; doi:10.1371/journal.pone.0070040)
Supplement: Table S8 — This table contains differential abundance data of known prespore and prestalk enriched transcripts in abcG18− . The column headers are similar to the ones given in Table S8. (XLSX) [file pone.0070040.s009.xlsx]

## Sheet: Supplementary table S7 (G18)
ddb_g	genename	(Lik.DE_G18_12hr	(FDR.DE_G18_12hr)	(Lik.DE_G18_18hr	(FDR.DE_G18_18hr)	cell_type
DDB_G0267374	acpA	0.854794	0.0276587	0.0202475	0.85585	pre-stalk
DDB_G0267378	aqpA	0.999067	0.000252581	0.0688642	0.692772	pre-spore
DDB_G0267382	corA	0.999994	1.61e-06	0.0950318	0.639192	pre-stalk
DDB_G0267398	gppA	0.994237	0.0014953	0.00468249	0.910981	pre-stalk
DDB_G0267408	psmA3	0.0395293	0.4556	0.044684	0.759461	pre-spore
DDB_G0267412	pspA	1	0	0.0180548	0.865719	pre-spore
DDB_G0267420	sodA	0.00934994	0.478169	0.0279692	0.823285	pre-spore
DDB_G0267422	tipC	0.497203	0.1033	0.0278864	0.823567	pre-spore
DDB_G0267440	lmpC	0.140968	0.325078	0.0138289	0.883807	pre-stalk
DDB_G0267448	DDB_G0267448	0.99502	0.00131754	0.235532	0.440802	pre-stalk
DDB_G0267456	CBP2	0.315034	0.168594	0.00205238	0.915258	pre-spore
DDB_G0267470	dicB	0.999994	1.64e-06	0.0107315	0.895227	pre-stalk
DDB_G0267476	sigK	0.999748	7.42e-05	0.155769	0.539673	pre-stalk
DDB_G0267482	DDB_G0267482	0.978903	0.00469268	0.0277908	0.824128	pre-spore
DDB_G0267484	acp1	0.65638	0.0663783	0.0127875	0.887971	pre-spore
DDB_G0267524	ssr3	0.0887149	0.395547	0.361135	0.3275	pre-stalk
DDB_G0267536	hibch	0.0358728	0.459171	0.131534	0.573853	pre-stalk
DDB_G0267562	DDB_G0267562	0.162997	0.297475	0.176821	0.517102	pre-spore
DDB_G0267574	DDB_G0267574	0.112698	0.364195	0.0115613	0.892539	pre-stalk
DDB_G0267614	DDB_G0267614	0.0324636	0.462758	0.00964133	0.898968	pre-stalk
DDB_G0267636	mybM	0.14526	0.319348	0.110337	0.60746	pre-stalk
DDB_G0267648	DDB_G0267648	0.842462	0.0298583	0.0733249	0.682339	pre-spore
DDB_G0267666	gefW	0.305218	0.173699	0.0244121	0.838099	pre-stalk
DDB_G0267668	hspL	0.991843	0.00206084	0.0475913	0.750438	pre-spore
DDB_G0267674	glcS	0.858579	0.026993	0.0276654	0.82474	pre-spore
DDB_G0267686	DDB_G0267686	0.0240047	0.469325	0.0637841	0.705976	pre-spore
DDB_G0267690	icpA	0.999964	1.08e-05	0.0192715	0.860257	pre-spore
DDB_G0267710	DDB_G0267710	0.375861	0.143479	0.00343901	0.913076	pre-spore
DDB_G0267776	DDB_G0267776	0.999665	9.91e-05	0.248686	0.428391	pre-stalk
DDB_G0267784	DDB_G0267784	0.997749	0.000636329	0.0789548	0.670554	pre-spore
DDB_G0267808	DDB_G0267808	0.998733	0.00035521	0.0708877	0.688061	pre-spore
DDB_G0267826	DDB_G0267826	0.902352	0.0192891	0.0218454	0.849036	pre-spore
DDB_G0267828	DDB_G0267828	0.998673	0.000368637	0.0213487	0.850648	pre-spore
DDB_G0267846	expl1	0.989531	0.00254896	0.835501	0.0605991	pre-stalk
DDB_G0267852	DDB_G0267852	0.997363	0.000729368	0.0160989	0.87424	pre-stalk
DDB_G0267890	DDB_G0267890	0.250684	0.206397	0.0764435	0.675808	pre-spore
DDB_G0267898	DDB_G0267898	0.998267	0.000502256	0.0486615	0.747554	pre-stalk
DDB_G0267918	DDB_G0267918	0.995052	0.00130759	0.0065721	0.907023	pre-spore
DDB_G0267928	tmem144B	0.998605	0.000396739	0.0262178	0.830319	pre-stalk
DDB_G0267952	DDB_G0267952	0.959935	0.00827904	0.0191997	0.860673	pre-stalk
DDB_G0267960	cog4	0.954957	0.00922039	0.118542	0.592383	pre-stalk
DDB_G0267962	tsuA	0.992102	0.00201039	0.0123841	0.889751	pre-stalk
DDB_G0267998	psiS	0.959502	0.00837801	0.241662	0.435828	pre-stalk
DDB_G0268028	DDB_G0268028	0.999889	3.59e-05	0.939099	0.0221717	pre-spore
DDB_G0268052	DDB_G0268052	0.190873	0.26565	0.0812864	0.666713	pre-stalk
DDB_G0268066	DDB_G0268066	0.988317	0.0027945	0.0135182	0.885255	pre-spore
DDB_G0268076	DDB_G0268076	0.999998	6.12e-07	0.171584	0.523281	pre-spore
DDB_G0268100	asnS2	0.757462	0.0457645	0.0114334	0.892846	pre-stalk
DDB_G0268104	gabT	0.957254	0.00873223	0.101668	0.625099	pre-stalk
DDB_G0268136	DDB_G0268136	0.992135	0.00199931	0.255078	0.419494	pre-stalk
DDB_G0268140	DDB_G0268140	0.0738615	0.416045	0.0054754	0.909475	pre-stalk
DDB_G0268148	DDB_G0268148	0.985464	0.00341949	0.0225904	0.846132	pre-stalk
DDB_G0268158	DDB_G0268158	0.999907	2.94e-05	0.392164	0.299477	pre-spore
DDB_G0268170	DDB_G0268170	0.241489	0.214641	0.0291981	0.818257	pre-stalk
DDB_G0268174	DDB_G0268174	0.137527	0.330955	0.0315622	0.80832	pre-stalk
DDB_G0268190	fut11	0.962162	0.007816	0.026518	0.829011	pre-stalk
DDB_G0268204	gnt9	0.999837	5.15e-05	0.0432147	0.764983	pre-spore
DDB_G0268214	enoB	0.999968	9.42e-06	0.372363	0.318643	pre-spore
DDB_G0268216	DDB_G0268216	0.656362	0.0664301	0.00744822	0.904867	pre-spore
DDB_G0268250	DDB_G0268250	0.999942	1.8e-05	0.999761	9.29e-05	pre-stalk
DDB_G0268264	DDB_G0268264	0.991576	0.00213006	0.00117283	0.916321	pre-stalk
DDB_G0268272	aslN	0.690175	0.0582737	0.121325	0.587572	pre-stalk
DDB_G0268284	tgrO4	0.969275	0.00653659	0.00902551	0.900601	pre-spore
DDB_G0268292	DDB_G0268292	0.0783076	0.410416	0.64895	0.145223	pre-stalk
DDB_G0268316	DDB_G0268316	0.935917	0.0129984	0.0263722	0.829641	pre-stalk
DDB_G0268330	sgmD	0.999883	3.74e-05	0.0983716	0.631775	pre-stalk
DDB_G0268334	DDB_G0268334	0.941742	0.0118793	0.00591217	0.908543	pre-spore
DDB_G0268384	DDB_G0268384	0.990875	0.0022507	0.0786819	0.671374	pre-stalk
DDB_G0268386	DDB_G0268386	0.796407	0.038442	0.0361327	0.7901	pre-stalk
DDB_G0268396	2013-09-15	0.570567	0.0851062	0.0238874	0.840005	pre-stalk
DDB_G0268434	DDB_G0268434	0.999957	1.38e-05	0.718265	0.106113	pre-stalk
DDB_G0268442	DDB_G0268442	0.204776	0.249744	0.0458841	0.754896	pre-spore
DDB_G0268458	DDB_G0268458	0.181813	0.274812	0.0165706	0.872337	pre-stalk
DDB_G0268460	ponK	0.0837808	0.402835	0.0202953	0.855628	pre-stalk
DDB_G0268536	DDB_G0268536	0.111506	0.365566	0.18831	0.502684	pre-stalk
DDB_G0268542	DDB_G0268542	0.968817	0.00665645	0.352563	0.336118	pre-spore
DDB_G0268556	psiE	0.997593	0.000674553	0.0690712	0.692415	pre-stalk
DDB_G0268578	gefV	0.365778	0.146722	0.0085909	0.90198	pre-spore
DDB_G0268594	DDB_G0268594	0.360543	0.148872	0.0220735	0.848177	pre-spore
DDB_G0268636	roco11	0.945151	0.0110437	0.0056629	0.909075	pre-stalk
DDB_G0268640	DDB_G0268640	0.991644	0.00210682	0.060313	0.715206	pre-stalk
DDB_G0268686	DDB_G0268686	0.0416379	0.453806	0.0859048	0.656428	pre-spore
DDB_G0268696	DDB_G0268696	0.989931	0.00247037	0.0299538	0.814933	pre-stalk
DDB_G0268708	DDB_G0268708	0.759132	0.0453648	0.0125192	0.889156	pre-stalk
DDB_G0268710	DDB_G0268710	0.782941	0.0406576	0.0402446	0.775635	pre-stalk
DDB_G0268720	selk	0.103058	0.376434	0.14215	0.555324	pre-stalk
DDB_G0268778	rbbB	0.12655	0.346447	0.00742442	0.904908	pre-spore
DDB_G0268810	DDB_G0268810	0.999881	3.85e-05	0.068697	0.69304	pre-stalk
DDB_G0268814	DDB_G0268814	0.996378	0.000976949	0.0148604	0.879671	pre-spore
DDB_G0268828	DDB_G0268828	0.136171	0.332552	0.0358914	0.791108	pre-stalk
DDB_G0268876	DDB_G0268876	0.993811	0.0015848	0.0324145	0.804945	pre-stalk
DDB_G0268904	DDB_G0268904	0.0507096	0.444132	0.0108926	0.894688	pre-stalk
DDB_G0268922	DDB_G0268922	0.935204	0.0131117	0.00479227	0.910776	pre-spore
DDB_G0268966	DDB_G0268966	0.997091	0.000803693	0.0787121	0.671169	pre-stalk
DDB_G0269008	DDB_G0269008	0.999827	5.39e-05	0.0553418	0.7285	pre-stalk
DDB_G0269048	DDB_G0269048	0.898859	0.0199849	0.178246	0.514936	pre-spore
DDB_G0269050	DDB_G0269050	0.782076	0.0410268	0.0141731	0.882638	pre-stalk
DDB_G0269078	DDB_G0269078	0.999358	0.000183364	0.311629	0.366794	pre-stalk
DDB_G0269092	DDB_G0269092	0.999973	7.94e-06	0.168904	0.526005	pre-stalk
DDB_G0269108	catB	0.999998	6.75e-07	0.0249966	0.835784	pre-spore
DDB_G0269112	celB	0.252003	0.205294	0.203319	0.483716	pre-stalk
DDB_G0269122	cysA	0.382887	0.140836	0.00115097	0.916341	pre-stalk
DDB_G0269132	ecmB	0.999993	2.13e-06	0.0899375	0.648784	pre-stalk
DDB_G0269156	mvpA	0.926903	0.0144921	0.114883	0.600298	pre-stalk
DDB_G0269160	nxnA	1	3.23e-08	0.0134018	0.885603	pre-stalk
DDB_G0269166	pakA	0.999743	7.54e-05	0.00107766	0.916435	pre-stalk
DDB_G0269182	rsc5	0.921611	0.0157997	0.0106173	0.895587	pre-spore
DDB_G0269222	gefB	0.378825	0.142008	0.00373735	0.912508	pre-stalk
DDB_G0269224	fszB	0.997534	0.000695148	0.047163	0.751423	pre-stalk
DDB_G0269230	fpaA	0.876632	0.0241637	0.00520223	0.910103	pre-stalk
DDB_G0269238	rab11A	0.00483752	0.479744	0.0271814	0.826713	pre-spore
DDB_G0269248	cf45-1	0.97879	0.00472831	0.0101955	0.897068	pre-stalk
DDB_G0269254	sigJ	1	1.84e-12	0.0010367	0.916496	pre-spore
DDB_G0269286	DDB_G0269286	0.0340097	0.461074	0.00916003	0.900335	pre-spore
DDB_G0269288	DDB_G0269288	0.0223327	0.470491	0.00370384	0.912586	pre-spore
DDB_G0269332	DDB_G0269332	0.886186	0.0224316	0.0597865	0.717174	pre-stalk
DDB_G0269340	DDB_G0269340	0.981069	0.00429398	0.27557	0.396115	pre-stalk
DDB_G0269358	DDB_G0269358	0.992682	0.00185696	0.0589383	0.718447	pre-spore
DDB_G0269362	frmB	0.999927	2.3e-05	0.0236712	0.841054	pre-stalk
DDB_G0269364	stlA	0.97784	0.00488012	0.61376	0.163589	pre-stalk
DDB_G0269382	pepD	0.655841	0.0666372	0.0259701	0.831273	pre-stalk
DDB_G0269412	paf1	0.661774	0.0650367	0.0100748	0.897482	pre-spore
DDB_G0269458	ubqJ	0.177329	0.280484	0.775714	0.086258	pre-stalk
DDB_G0269470	mcfF	0.978952	0.00468675	0.0212839	0.850985	pre-stalk
DDB_G0269476	act31	0.924354	0.0150162	0.00818015	0.903071	pre-stalk
DDB_G0269496	gacZ	0.105539	0.373084	0.195161	0.493145	pre-stalk
DDB_G0269530	DDB_G0269530	0.120691	0.353493	0.0698345	0.690615	pre-stalk
DDB_G0269554	suvA	0.998782	0.000336511	0.00618088	0.907928	pre-spore
DDB_G0269558	gnt11	0.924888	0.0148875	0.999582	0.000145931	pre-spore
DDB_G0269572	DDB_G0269572	0.987947	0.00286297	0.168488	0.526214	pre-stalk
DDB_G0269574	dcd3B	0.889114	0.0219953	0.0233203	0.842623	pre-spore
DDB_G0269580	DDB_G0269580	0.392052	0.137625	0.00627429	0.907726	pre-spore
DDB_G0269592	DDB_G0269592	0.999971	8.4e-06	0.383211	0.31086	pre-stalk
DDB_G0269618	DDB_G0269618	0.999998	6.54e-07	0.00164206	0.915795	pre-spore
DDB_G0269632	irlD	0.0743778	0.415205	0.0205141	0.854675	pre-spore
DDB_G0269634	DDB_G0269634	0.142051	0.323273	0.0368412	0.786972	pre-spore
DDB_G0269636	DDB_G0269636	0.98206	0.00411328	0.0482853	0.748444	pre-spore
DDB_G0269648	DDB_G0269648	0.999964	1.09e-05	0.0572825	0.723281	pre-spore
DDB_G0269670	DDB_G0269670	0.997578	0.000684215	0.134586	0.567739	pre-stalk
DDB_G0269672	DDB_G0269672	0.999965	1.03e-05	0.465079	0.258254	pre-stalk
DDB_G0269674	DDB_G0269674	0.999955	1.42e-05	0.085544	0.657208	pre-stalk
DDB_G0269692	DDB_G0269692	0.0809336	0.406191	0.121264	0.587896	pre-spore
DDB_G0269716	DDB_G0269716	0.056718	0.437316	0.00771157	0.904176	pre-stalk
DDB_G0269738	desA	0.342052	0.156829	0.22547	0.454902	pre-spore
DDB_G0269742	cdsA	0.0537823	0.44111	0.090791	0.64667	pre-stalk
DDB_G0269784	DDB_G0269784	0.977669	0.00492348	0.0451375	0.757449	pre-spore
DDB_G0269848	DDB_G0269848	0.946611	0.0108443	0.307293	0.371827	pre-stalk
DDB_G0269872	tspB	0.999998	3.85e-07	0.00267785	0.914204	pre-spore
DDB_G0269886	DDB_G0269886	1	2.48e-08	0.0769391	0.67521	pre-spore
DDB_G0269900	gnt10	0.999983	4.71e-06	0.0673115	0.697855	pre-spore
DDB_G0269908	DDB_G0269908	0.037744	0.457006	0.00394734	0.9122	pre-spore
DDB_G0269914	tpp1	0.999994	1.68e-06	0.000563431	0.916924	pre-spore
DDB_G0269938	osbB	0.356445	0.150948	0.135471	0.566135	pre-stalk
DDB_G0269950	serC	0.996658	0.000908519	0.106116	0.6148	pre-stalk
DDB_G0269978	DDB_G0269978	0.999917	2.65e-05	0.0228946	0.84442	pre-spore
DDB_G0269980	drpp30	0.982602	0.00397986	0.0108203	0.894944	pre-spore
DDB_G0269996	rnf10	0.257366	0.201976	0.00877743	0.901365	pre-spore
DDB_G0269998	DDB_G0269998	0.994338	0.00147762	0.0674912	0.697424	pre-spore
DDB_G0270008	DDB_G0270008	0.997872	0.000605724	0.00236794	0.914709	pre-stalk
DDB_G0270018	DDB_G0270018	0.976548	0.00509508	0.0122377	0.890317	pre-spore
DDB_G0270096	DDB_G0270096	0.997131	0.000794156	0.0961946	0.636715	pre-spore
DDB_G0270134	DDB_G0270134	0.999694	9.16e-05	0.0198403	0.85773	pre-stalk
DDB_G0270152	maspS	0.0488948	0.446396	0.445385	0.269357	pre-stalk
DDB_G0270162	allB2	0.930592	0.0138131	0.0113444	0.89317	pre-stalk
DDB_G0270190	DDB_G0270190	0.99996	1.25e-05	0.0010131	0.916516	pre-stalk
DDB_G0270240	DDB_G0270240	0.240579	0.215365	0.6811	0.12589	pre-stalk
DDB_G0270296	dcd1A	0.996403	0.000970542	0.283556	0.391023	pre-stalk
DDB_G0270342	DDB_G0270342	0.999992	2.31e-06	0.323493	0.358728	pre-spore
DDB_G0270400	DDB_G0270400	0.634526	0.0711738	0.00841489	0.902554	pre-spore
DDB_G0270404	docB	0.997843	0.000612409	0.387862	0.305443	pre-stalk
DDB_G0270412	DDB_G0270412	0.977112	0.00499259	0.0622181	0.709281	pre-spore
DDB_G0270436	DDB_G0270436	0.998108	0.000540054	0.0293848	0.817476	pre-stalk
DDB_G0270566	DDB_G0270566	0.713407	0.0539048	0.79471	0.0773599	pre-stalk
DDB_G0270658	acbA	0.0326463	0.462632	0.120206	0.588705	pre-spore
DDB_G0270756	gtaG	0.887169	0.0222778	0.00595104	0.908474	pre-stalk
DDB_G0270836	fbp	0.939789	0.0121999	0.0116613	0.892221	pre-stalk
DDB_G0270838	H3b	0.0519028	0.442864	0.00959162	0.899095	pre-spore
DDB_G0270858	DDB_G0270858	0.990277	0.00239148	0.00116529	0.916328	pre-spore
DDB_G0270878	DDB_G0270878	0.40829	0.130287	0.0686621	0.693218	pre-stalk
DDB_G0270890	DDB_G0270890	0.999728	8.1e-05	0.568732	0.191045	pre-spore
DDB_G0270894	irlC	0.738698	0.0493561	0.0174066	0.868504	pre-spore
DDB_G0270902	DDB_G0270902	0.848047	0.0288632	0.00975023	0.898483	pre-spore
DDB_G0270920	DDB_G0270920	0.999622	0.000111334	0.0173959	0.868596	pre-spore
DDB_G0270936	DDB_G0270936	0.252707	0.204557	0.0317718	0.807276	pre-spore
DDB_G0270942	DDB_G0270942	0.177885	0.279715	0.0239098	0.839913	pre-stalk
DDB_G0270980	DDB_G0270980	0.53178	0.094381	0.105392	0.616627	pre-stalk
DDB_G0270996	DDB_G0270996	0.981914	0.0041497	0.0111173	0.893844	pre-spore
DDB_G0271000	pks3	0.0487714	0.4467	0.00325495	0.913372	pre-stalk
DDB_G0271058	vilC	0.972389	0.00599431	0.000981216	0.916556	pre-spore
DDB_G0271066	DDB_G0271066	0.999886	3.63e-05	0.07555	0.677687	pre-stalk
DDB_G0271086	DDB_G0271086	0.93804	0.0125393	0.00146842	0.91593	pre-stalk
DDB_G0271106	sod2	0.0146779	0.47531	0.0075473	0.904728	pre-spore
DDB_G0271110	DDB_G0271110	0.563086	0.0866898	0.999649	0.000118752	pre-spore
DDB_G0271120	DDB_G0271120	0.132461	0.337367	0.0323236	0.805222	pre-stalk
DDB_G0271146	udkD	0.910567	0.0177917	0.0675746	0.697251	pre-stalk
DDB_G0271162	DDB_G0271162	1	5.42e-11	1	2.48e-11	pre-stalk
DDB_G0271250	DDB_G0271250	0.987279	0.00301254	0.02603	0.830836	pre-spore
DDB_G0271264	usp14	0.0367227	0.458323	0.00444354	0.911383	pre-spore
DDB_G0271340	DDB_G0271340	0.892297	0.0214214	0.0257458	0.83214	pre-stalk
DDB_G0271350	DDB_G0271350	0.163482	0.29698	0.192572	0.496212	pre-spore
DDB_G0271354	DDB_G0271354	0.27378	0.192356	0.555864	0.202883	pre-spore
DDB_G0271356	DDB_G0271356	0.0493316	0.445831	0.00996262	0.897864	pre-stalk
DDB_G0271438	DDB_G0271438	0.0335694	0.461748	0.0144621	0.881422	pre-spore
DDB_G0271500	DG1106	0.911619	0.0176093	0.0227023	0.84541	pre-stalk
DDB_G0271510	DDB_G0271510	1	8.86e-08	0.0155886	0.876546	pre-spore
DDB_G0271536	rcnA	0.47151	0.110883	0.235413	0.441093	pre-spore
DDB_G0271544	DDB_G0271544	0.860537	0.0266257	0.0144128	0.88167	pre-stalk
DDB_G0271590	omt1	0.922925	0.0153569	0.00389283	0.912257	pre-stalk
DDB_G0271592	DDB_G0271592	0.0659542	0.425491	0.0101475	0.897191	pre-spore
DDB_G0271640	DDB_G0271640	0.932717	0.013531	0.521522	0.222979	pre-spore
DDB_G0271662	pks10	0.61331	0.0765084	0.033573	0.800467	pre-stalk
DDB_G0271666	prtB	0.999434	0.000164311	0.0102937	0.896766	pre-stalk
DDB_G0271676	DDB_G0271676	0.0230464	0.469991	0.00279568	0.914017	pre-stalk
DDB_G0271694	DDB_G0271694	0.309652	0.171146	0.0854856	0.657319	pre-stalk
DDB_G0271708	ddx31	0.996323	0.000986634	0.0659949	0.701089	pre-spore
DDB_G0271760	DDB_G0271760	0.0447699	0.450588	0.0073498	0.905112	pre-spore
DDB_G0271784	DDB_G0271784	0.0463489	0.449468	0.0180613	0.865671	pre-spore
DDB_G0271840	DDB_G0271840	0.999895	3.4e-05	0.400114	0.295153	pre-spore
DDB_G0271860	DDB_G0271860	0.995464	0.00117761	0.0238794	0.840097	pre-stalk
DDB_G0271876	DDB_G0271876	0.0838181	0.402739	0.0837792	0.661162	pre-spore
DDB_G0271884	DDB_G0271884	0.626628	0.0731307	0.00851469	0.902255	pre-spore
DDB_G0271890	DDB_G0271890	0.890051	0.0218454	0.0155602	0.876668	pre-stalk
DDB_G0271896	DDB_G0271896	0.204112	0.250425	0.00510016	0.910252	pre-stalk
DDB_G0271904	DDB_G0271904	0.96519	0.00736241	0.00732005	0.905242	pre-stalk
DDB_G0271908	mrrA	0.854513	0.0277664	0.0664311	0.700414	pre-stalk
DDB_G0271916	rtoA	0.34762	0.154295	0.0533674	0.733722	pre-stalk
DDB_G0271936	DDB_G0271936	0.997898	0.000595768	0.0706629	0.688887	pre-stalk
DDB_G0271960	mccB	0.941893	0.0118401	0.0194535	0.859402	pre-stalk
DDB_G0271968	DDB_G0271968	0.997824	0.00061578	0.625352	0.158856	pre-stalk
DDB_G0271996	DDB_G0271996	0.664489	0.0641664	0.010921	0.894599	pre-stalk
DDB_G0272034	DDB_G0272034	0.999768	6.92e-05	0.961188	0.0140521	pre-stalk
DDB_G0272042	DDB_G0272042	0.998841	0.000319021	0.426526	0.280344	pre-spore
DDB_G0272070	DDB_G0272070	0.366026	0.146648	0.0081814	0.903063	pre-spore
DDB_G0272078	eIF3s10	0.769791	0.0434368	0.0348984	0.795307	pre-stalk
DDB_G0272100	DDB_G0272100	0.842423	0.029887	0.00969505	0.898749	pre-spore
DDB_G0272104	acpB	0.998312	0.000482064	0.0580758	0.720593	pre-stalk
DDB_G0272106	arpB	0.970443	0.00634818	0.00702583	0.905992	pre-stalk
DDB_G0272144	DDB_G0272144	0.0442976	0.45119	0.00570367	0.908977	pre-spore
DDB_G0272146	DDB_G0272146	0.999997	7.95e-07	0.00129166	0.916213	pre-stalk
DDB_G0272156	DDB_G0272156	0.095948	0.385823	0.0358405	0.791309	pre-spore
DDB_G0272172	gnt6	0.744826	0.0480111	0.00674233	0.906621	pre-stalk
DDB_G0272182	DDB_G0272182	0.36575	0.146796	0.133975	0.569153	pre-stalk
DDB_G0272208	idhC	0.0987986	0.382396	0.359935	0.328692	pre-stalk
DDB_G0272210	idhM	0.922639	0.0154712	0.582872	0.179776	pre-stalk
DDB_G0272212	DDB_G0272212	0.996979	0.000836969	0.57793	0.184429	pre-stalk
DDB_G0272218	DDB_G0272218	0.999996	1.1e-06	0.19429	0.494329	pre-spore
DDB_G0272264	DDB_G0272264	0.988857	0.00268366	0.0250909	0.835323	pre-spore
DDB_G0272326	nudE	0.114423	0.361758	0.00845539	0.902443	pre-stalk
DDB_G0272372	gxcM	0.999631	0.000109444	0.00359354	0.912821	pre-stalk
DDB_G0272384	DDB_G0272384	0.0667601	0.424486	0.0060237	0.908305	pre-spore
DDB_G0272396	DDB_G0272396	0.999022	0.000267282	0.0398198	0.777114	pre-spore
DDB_G0272420	DDB_G0272420	0.999893	3.49e-05	0.00166996	0.915747	pre-stalk
DDB_G0272442	DDB_G0272442	0.106835	0.371632	0.0168418	0.871026	pre-stalk
DDB_G0272462	qprt	0.395927	0.135951	0.00907781	0.900486	pre-stalk
DDB_G0272464	DDB_G0272464	0.157718	0.303913	0.861949	0.0467754	pre-stalk
DDB_G0272476	DDB_G0272476	0.993265	0.00171386	0.0292257	0.818197	pre-stalk
DDB_G0272484	DDB_G0272484	0.980146	0.00445991	0.795978	0.0768698	pre-spore
DDB_G0272486	DDB_G0272486	0.998924	0.000295895	0.0198118	0.857892	pre-stalk
DDB_G0272510	DDB_G0272510	0.164123	0.296362	0.0363841	0.788836	pre-stalk
DDB_G0272512	DDB_G0272512	0.999939	1.92e-05	0.0304665	0.812825	pre-stalk
DDB_G0272524	malA	0.0352088	0.460018	0.00259859	0.914343	pre-spore
DDB_G0272530	DDB_G0272530	0.999993	1.97e-06	0.00552892	0.90937	pre-stalk
DDB_G0272556	CYP519C1	0.961952	0.00786329	0.447229	0.268473	pre-stalk
DDB_G0272562	csbB	0.0056083	0.479537	0.00311426	0.913583	pre-stalk
DDB_G0272600	DDB_G0272600	0.612017	0.0768447	0.00377696	0.912422	pre-spore
DDB_G0272624	adrm1-1	0.718539	0.0530896	0.0185448	0.86364	pre-spore
DDB_G0272628	DDB_G0272628	0.907187	0.0184037	0.693184	0.1187	pre-stalk
DDB_G0272640	DDB_G0272640	0.845724	0.0291445	0.0285754	0.820619	pre-spore
DDB_G0272656	DDB_G0272656	0.999963	1.11e-05	0.0118494	0.891621	pre-stalk
DDB_G0272684	qdpr	0.059557	0.4338	0.0485724	0.747791	pre-stalk
DDB_G0272706	DDB_G0272706	0.983085	0.00387392	0.248922	0.427787	pre-stalk
DDB_G0272714	DDB_G0272714	0.998457	0.000436083	0.561372	0.196553	pre-spore
DDB_G0272716	DDB_G0272716	0.991332	0.00215941	0.0690802	0.692236	pre-spore
DDB_G0272736	tgrN1	0.982233	0.00407704	0.0108379	0.894875	pre-stalk
DDB_G0272738	iunH	0.175612	0.282656	0.0409604	0.773282	pre-stalk
DDB_G0272744	DDB_G0272744	0.385101	0.140031	0.0319725	0.806426	pre-spore
DDB_G0272754	gsr	0.160631	0.300675	0.017571	0.867857	pre-stalk
DDB_G0272756	csbC	0.344681	0.155487	0.00651814	0.907157	pre-stalk
DDB_G0272783	DDB_G0272783	0.249986	0.206838	0.0150514	0.878756	pre-stalk
DDB_G0272795	3B-1	0.995318	0.00122752	0.0125802	0.888939	pre-spore
DDB_G0272799	icmA-1	0.988355	0.00278324	0.0759625	0.677096	pre-stalk
DDB_G0272827	cbpI	0.997807	0.000621442	0.0295162	0.8169	pre-spore
DDB_G0272833	csbA	0.0011953	0.48041	0.00796117	0.903559	pre-stalk
DDB_G0272859	pks14	0.0830026	0.403844	0.0150408	0.878846	pre-spore
DDB_G0272875	cpnB-1	0.999432	0.000166252	0.0647911	0.703677	pre-stalk
DDB_G0272927	DDB_G0272927	0.99952	0.000139676	0.0872489	0.654181	pre-stalk
DDB_G0272965	DDB_G0272965	0.994463	0.00144285	0.0472618	0.751192	pre-stalk
DDB_G0272987	irlA	0.208833	0.245567	0.00888512	0.900971	pre-spore
DDB_G0273003	snrpD3	0.654051	0.0671554	0.0369537	0.786258	pre-stalk
DDB_G0273005	DDB_G0273005	0.0855707	0.399936	0.144315	0.553439	pre-stalk
DDB_G0273021	DDB_G0273021	0.999512	0.000143624	0.0228329	0.844658	pre-stalk
DDB_G0273047	CYP508A3-1	0.996897	0.000853961	0.224166	0.456546	pre-stalk
DDB_G0273049	DDB_G0273049	0.999773	6.81e-05	0.00638315	0.907399	pre-stalk
DDB_G0273051	drnA-1	0.975351	0.00539197	0.0443487	0.76096	pre-spore
DDB_G0273053	DDB_G0273053	0.654675	0.0670516	0.0154723	0.876922	pre-spore
DDB_G0273073	abcG17-1	0.994869	0.00134585	0.535146	0.213995	pre-stalk
DDB_G0273077	DDB_G0273077	0.966933	0.00693159	0.0529434	0.735176	pre-spore
DDB_G0273105	DDB_G0273105	0.876697	0.0241402	0.746108	0.0959458	pre-stalk
DDB_G0273131	g6pd-1	0.914197	0.0170366	0.00110904	0.916415	pre-spore
DDB_G0273137	DDB_G0273137	0.950398	0.0101745	0.00733307	0.905201	pre-spore
DDB_G0273195	DDB_G0273195	0.999862	4.39e-05	0.0145351	0.881023	pre-stalk
DDB_G0273197	alyD-1	0.298992	0.176997	0.044571	0.760053	pre-stalk
DDB_G0273213	aslA-1	0.457275	0.115102	0.801686	0.0734125	pre-stalk
DDB_G0273231	DDB_G0273231	0.992779	0.00183856	0.0611792	0.712354	pre-stalk
DDB_G0273247	DDB_G0273247	0.998885	0.000308136	0.953202	0.0165116	pre-stalk
DDB_G0273301	DDB_G0273301	0.927851	0.0143042	0.0270907	0.826903	pre-spore
DDB_G0273305	aslJ-1	0.999857	4.51e-05	0.00716257	0.905622	pre-stalk
DDB_G0273357	DDB_G0273357	0.28553	0.184623	0.191694	0.498311	pre-stalk
DDB_G0273361	DDB_G0273361	0.900974	0.0195063	0.0154092	0.877176	pre-stalk
DDB_G0273423	DDB_G0273423	0.982689	0.00396459	0.383248	0.310448	pre-stalk
DDB_G0273433	DDB_G0273433	0.945054	0.0110689	0.0809885	0.666922	pre-stalk
DDB_G0273441	DDB_G0273441	0.974343	0.00559662	0.00277379	0.914072	pre-spore
DDB_G0273443	atg4-1	0.722157	0.0520143	0.00450566	0.911281	pre-spore
DDB_G0273445	spkA-1	0.107179	0.371372	0.0221387	0.847909	pre-stalk
DDB_G0274103	ggtA	0.999717	8.44e-05	0.132425	0.571778	pre-stalk
DDB_G0274109	paxB	0.236391	0.218545	0.0050066	0.9104	pre-stalk
DDB_G0274115	abcG12	0.966545	0.00700828	0.0104668	0.896184	pre-stalk
DDB_G0274117	abcG8	0.0808194	0.406286	0.0144523	0.881497	pre-stalk
DDB_G0274121	abcA4	0.144792	0.319878	0.336814	0.347587	pre-spore
DDB_G0274123	pyd3	0.347884	0.154071	0.102723	0.622002	pre-stalk
DDB_G0274155	DDB_G0274155	0.767556	0.0437849	0.150338	0.546548	pre-spore
DDB_G0274171	DDB_G0274171	0.997137	0.000791437	0.00104886	0.916469	pre-stalk
DDB_G0274173	DDB_G0274173	0.999997	8.95e-07	0.0490847	0.746297	pre-stalk
DDB_G0274187	DDB_G0274187	0.996256	0.000999747	0.00929803	0.899925	pre-stalk
DDB_G0274191	dhkC	0.98739	0.00298859	0.532441	0.217313	pre-stalk
DDB_G0274195	DDB_G0274195	0.81974	0.034269	0.0281118	0.822747	pre-spore
DDB_G0274207	DDB_G0274207	0.942024	0.0117748	0.0389967	0.780057	pre-spore
DDB_G0274213	prpf3	0.137026	0.331526	0.0122879	0.890072	pre-spore
DDB_G0274221	colB	0.995363	0.00121015	0.114368	0.601358	pre-spore
DDB_G0274225	tgrA5	0.999816	5.67e-05	0.0315955	0.808119	pre-spore
DDB_G0274261	DDB_G0274261	0.999999	1.36e-07	0.0223587	0.847162	pre-spore
DDB_G0274263	DDB_G0274263	0.99882	0.000325396	0.0111353	0.893774	pre-spore
DDB_G0274265	DDB_G0274265	1	4.41e-14	4.93e-05	0.917336	pre-spore
DDB_G0274273	DDB_G0274273	0.999729	8e-05	0.77845	0.0852678	pre-stalk
DDB_G0274305	DDB_G0274305	0.992049	0.00202428	0.136569	0.564701	pre-stalk
DDB_G0274307	DDB_G0274307	0.821712	0.033826	0.00788049	0.903752	pre-stalk
DDB_G0274309	DDB_G0274309	0.999773	6.78e-05	0.110116	0.6079	pre-spore
DDB_G0274347	DDB_G0274347	0.999447	0.000161417	0.00252403	0.91444	pre-spore
DDB_G0274359	cbpK	0.903904	0.0190164	0.0151516	0.878299	pre-stalk
DDB_G0274361	prpf38a	0.0499668	0.445047	0.014931	0.879376	pre-spore
DDB_G0274461	DDB_G0274461	0.99821	0.000515862	0.0101717	0.897134	pre-stalk
DDB_G0274483	DDB_G0274483	0.662403	0.0647805	0.0216318	0.849584	pre-spore
DDB_G0274507	DDB_G0274507	0.200189	0.254495	0.258583	0.415406	pre-stalk
DDB_G0274519	napA	0.984753	0.00356828	0.0201519	0.856237	pre-stalk
DDB_G0274539	DDB_G0274539	0.664096	0.0644218	0.0154398	0.877096	pre-spore
DDB_G0274545	thrS2	0.0754733	0.41413	0.0122667	0.890189	pre-stalk
DDB_G0274553	vatH	0.0618172	0.430523	0.00631611	0.907617	pre-stalk
DDB_G0274577	DG1124	0.396338	0.135661	0.645278	0.14785	pre-spore
DDB_G0274581	DDB_G0274581	0.821644	0.0338576	0.00841097	0.902571	pre-spore
DDB_G0274643	DDB_G0274643	0.150142	0.314202	0.00862054	0.901859	pre-stalk
DDB_G0274655	DDB_G0274655	0.998511	0.000415117	0.057332	0.722993	pre-stalk
DDB_G0274659	DDB_G0274659	0.999991	2.53e-06	0.0528996	0.735373	pre-spore
DDB_G0274661	DDB_G0274661	0.937534	0.0126909	0.000764395	0.916737	pre-spore
DDB_G0274675	DDB_G0274675	0.999839	4.97e-05	0.121283	0.587734	pre-spore
DDB_G0274677	DDB_G0274677	0.0655677	0.425947	0.00830893	0.902843	pre-stalk
DDB_G0274687	DDB_G0274687	0.996625	0.000919153	0.00973692	0.898548	pre-spore
DDB_G0274699	DDB_G0274699	0.999423	0.000170135	0.776501	0.0857633	pre-stalk
DDB_G0274707	gpt5	0.998935	0.000292894	0.111655	0.605545	pre-stalk
DDB_G0274713	DDB_G0274713	0.680301	0.0603331	0.993793	0.00221589	pre-spore
DDB_G0274715	DDB_G0274715	0.915138	0.0168244	0.201464	0.485432	pre-spore
DDB_G0274747	DDB_G0274747	0.999977	6.3e-06	0.133431	0.570207	pre-spore
DDB_G0274751	DDB_G0274751	1	8.01e-08	0.00270496	0.91417	pre-spore
DDB_G0274801	DDB_G0274801	0.999801	5.9e-05	0.00223158	0.914936	pre-spore
DDB_G0274841	DDB_G0274841	0.460987	0.113921	0.00674786	0.906597	pre-spore
DDB_G0274859	prdx4	0.792731	0.0393222	0.00674777	0.906605	pre-spore
DDB_G0274871	DDB_G0274871	0.892838	0.0212536	0.00857535	0.902057	pre-stalk
DDB_G0274887	DDB_G0274887	0.998128	0.000535948	0.0116605	0.892242	pre-stalk
DDB_G0274893	DDB_G0274893	0.992683	0.00185432	0.029353	0.817657	pre-spore
DDB_G0274917	vps13B	0.140874	0.325252	0.0571826	0.723497	pre-spore
DDB_G0274939	aslB	0.898282	0.0201462	0.0295042	0.817022	pre-stalk
DDB_G0274949	DDB_G0274949	0.898586	0.0200655	0.273263	0.398472	pre-stalk
DDB_G0275009	gcA	0.998964	0.000285449	0.00637491	0.907485	pre-stalk
DDB_G0275011	pikC	0.726075	0.0513046	0.402245	0.293418	pre-spore
DDB_G0275013	omt4	0.0430036	0.452607	0.0192216	0.860483	pre-stalk
DDB_G0275051	DDB_G0275051_ps	0.188517	0.267824	0.0789818	0.670451	pre-spore
DDB_G0275053	DDB_G0275053	0.999988	3.31e-06	0.000529682	0.916997	pre-spore
DDB_G0275075	DDB_G0275075	0.997019	0.000828592	0.142129	0.555512	pre-stalk
DDB_G0275145	DDB_G0275145	0.999497	0.000148941	0.0195882	0.858855	pre-spore
DDB_G0275155	DDB_G0275155	0.999989	2.92e-06	0.0241607	0.838965	pre-stalk
DDB_G0275241	nek3	0.989746	0.00248728	0.0229862	0.844116	pre-stalk
DDB_G0275253	DDB_G0275253	0.0232915	0.469783	0.000254598	0.917177	pre-stalk
DDB_G0275265	etnkB	0.991832	0.00206369	0.0364591	0.788466	pre-stalk
DDB_G0275295	galE	0.997948	0.000579346	0.220959	0.461143	pre-spore
DDB_G0275301	DDB_G0275301	0.0345422	0.460651	0.00698613	0.906088	pre-spore
DDB_G0275345	DDB_G0275345	0.960418	0.00817125	0.00578792	0.90881	pre-spore
DDB_G0275411	DDB_G0275411	0.999998	6.33e-07	0.0012795	0.91622	pre-stalk
DDB_G0275439	cad2	0.653606	0.0672074	0.00500725	0.910393	pre-stalk
DDB_G0275455	srp54	0.0985846	0.3827	0.0228963	0.844398	pre-stalk
DDB_G0275467	DDB_G0275467	0.352208	0.152285	0.0174014	0.86855	pre-spore
DDB_G0275487	DDB_G0275487	0.999723	8.22e-05	0.559272	0.199982	pre-spore
DDB_G0275505	DDB_G0275505	0.995595	0.00114552	0.0211179	0.851774	pre-stalk
DDB_G0275515	asnB	0.999996	1.21e-06	0.356363	0.333795	pre-spore
DDB_G0275527	DDB_G0275527	0.976452	0.00512102	0.00755216	0.904703	pre-stalk
DDB_G0275535	DDB_G0275535	0.999833	5.3e-05	0.138879	0.560526	pre-stalk
DDB_G0275605	DDB_G0275605	0.82843	0.0327406	0.0351147	0.794574	pre-spore
DDB_G0275631	DDB_G0275631	0.369724	0.145686	0.011593	0.892416	pre-stalk
DDB_G0275635	PIPkinA	0.0479619	0.447653	0.00533644	0.909775	pre-spore
DDB_G0275685	DDB_G0275685	0.344157	0.155636	0.309985	0.368602	pre-spore
DDB_G0275687	abcG18	0.999684	9.43e-05	0.794167	0.0783314	pre-stalk
DDB_G0275693	DDB_G0275693	0.105093	0.373859	0.0159046	0.874963	pre-stalk
DDB_G0275695	ampA	0.0555698	0.438952	0.000105962	0.917277	pre-stalk
DDB_G0275701	vatE	0.0518028	0.442951	0.00680922	0.90643	pre-stalk
DDB_G0275739	DDB_G0275739	0.0736865	0.416278	0.00794187	0.903618	pre-spore
DDB_G0275741	dio3	0.120626	0.353655	0.0579676	0.720813	pre-spore
DDB_G0275783	DDB_G0275783	0.995209	0.00126046	0.0207498	0.853536	pre-spore
DDB_G0275785	DDB_G0275785	0.995423	0.00119287	0.164779	0.531172	pre-spore
DDB_G0275813	DDB_G0275813	0.951624	0.00998004	0.256816	0.417614	pre-stalk
DDB_G0275853	DDB_G0275853	0.996223	0.00100803	0.0681289	0.695425	pre-stalk
DDB_G0275887	masA	0.898328	0.0201059	0.0038337	0.91235	pre-stalk
DDB_G0275967	DDB_G0275967	0.112232	0.36467	0.00943008	0.899593	pre-stalk
DDB_G0275971	DDB_G0275971	0.0611112	0.431109	0.00123298	0.916267	pre-stalk
DDB_G0276019	gefY	0.999212	0.000215807	0.0604256	0.71513	pre-stalk
DDB_G0276033	cyb5A	0.893281	0.0211907	0.0180727	0.865623	pre-stalk
DDB_G0276039	DDB_G0276039	0.995331	0.0012198	0.0501779	0.743562	pre-stalk
DDB_G0276043	ifkC	0.995037	0.00131356	0.00359967	0.912807	pre-spore
DDB_G0276049	DDB_G0276049	0.970396	0.0063867	0.249213	0.427182	pre-stalk
DDB_G0276077	mlcR	0.983095	0.00385896	0.0138862	0.883592	pre-stalk
DDB_G0276141	pdi1	0.616782	0.0755598	0.0242094	0.838708	pre-stalk
DDB_G0276165	DDB_G0276165	0.999991	2.57e-06	0.0200005	0.857006	pre-spore
DDB_G0276187	pyk4	0.969381	0.00650472	0.0212984	0.850906	pre-stalk
DDB_G0276193	DDB_G0276193	0.999447	0.000161894	0.00661681	0.906937	pre-spore
DDB_G0276229	clcC	0.996548	0.000937586	0.0069081	0.906215	pre-stalk
DDB_G0276231	DDB_G0276231	0.999884	3.68e-05	0.321579	0.359831	pre-stalk
DDB_G0276245	DDB_G0276245	0.994596	0.00140422	0.11589	0.597233	pre-stalk
DDB_G0276287	expl3	0.919634	0.0159997	0.675643	0.128624	pre-stalk
DDB_G0276297	DDB_G0276297	0.999999	3.67e-07	0.0153359	0.877429	pre-spore
DDB_G0276305	DDB_G0276305	0.980425	0.00440924	0.0112017	0.893574	pre-stalk
DDB_G0276309	DDB_G0276309	0.976621	0.00507567	0.237703	0.438466	pre-stalk
DDB_G0276325	DDB_G0276325	0.22508	0.228647	0.0045321	0.911237	pre-spore
DDB_G0276331	pyr4	0.99818	0.000522821	0.22433	0.455999	pre-spore
DDB_G0276343	gpaK	0.999388	0.0001766	0.0126184	0.88872	pre-stalk
DDB_G0276363	myoG	0.92169	0.0157668	0.0225266	0.846533	pre-stalk
DDB_G0276375	DDB_G0276375	0.117187	0.357806	0.0544821	0.730627	pre-spore
DDB_G0276393	DDB_G0276393	0.124308	0.349191	0.863763	0.0458472	pre-spore
DDB_G0276403	DDB_G0276403	0.443351	0.118891	0.00884673	0.901094	pre-stalk
DDB_G0276405	PFP1	0.0820358	0.404947	0.0158178	0.875377	pre-spore
DDB_G0276407	DDB_G0276407	0.857489	0.0272042	0.779397	0.0842825	pre-spore
DDB_G0276429	DDB_G0276429	0.0593033	0.434024	0.0167139	0.871569	pre-stalk
DDB_G0276463	DG1112	0.994998	0.00131955	0.00733498	0.905193	pre-stalk
DDB_G0276469	syn16B	0.972359	0.00600161	0.0171498	0.869702	pre-spore
DDB_G0276473	DDB_G0276473	0.17118	0.286911	0.0126529	0.888643	pre-stalk
DDB_G0276513	DDB_G0276513	0.177944	0.279586	0.0573082	0.723209	pre-stalk
DDB_G0276545	DDB_G0276545	0.0786949	0.409896	0.595171	0.17302	pre-spore
DDB_G0276571	gnrC	0.999426	0.000168678	0.0333789	0.801408	pre-stalk
DDB_G0276573	DDB_G0276573	0.810942	0.0358563	0.0422093	0.768767	pre-spore
DDB_G0276579	DDB_G0276579	0.999511	0.000144065	0.0106593	0.895393	pre-spore
DDB_G0276625	DDB_G0276625	0.992919	0.00181273	0.0974741	0.63331	pre-spore
DDB_G0276643	DDB_G0276643	0.900011	0.0197847	0.0381197	0.782571	pre-stalk
DDB_G0276657	DDB_G0276657	0.928589	0.0141645	0.303361	0.374672	pre-spore
DDB_G0276663	DDB_G0276663	0.154894	0.307493	0.0234485	0.842044	pre-stalk
DDB_G0276677	DDB_G0276677	0.0411381	0.454277	0.0190041	0.861546	pre-spore
DDB_G0276711	rpiA	0.19897	0.255912	0.0609509	0.713363	pre-spore
DDB_G0276719	DDB_G0276719	0.99637	0.000978555	0.0161355	0.873974	pre-spore
DDB_G0276757	sigH	0.999538	0.000137507	0.00675991	0.906565	pre-spore
DDB_G0276761	cotB	1	1.6e-11	0.000149107	0.917263	pre-spore
DDB_G0276767	plbA	0.996575	0.000931402	0.909368	0.030119	pre-stalk
DDB_G0276793	DDB_G0276793	0.999788	6.37e-05	0.102579	0.622274	pre-spore
DDB_G0276811	DDB_G0276811	0.976841	0.0050628	0.00591384	0.908535	pre-spore
DDB_G0276869	psvA	1	0	2.52e-05	0.917363	pre-spore
DDB_G0276887	fbxA	0.0785629	0.410132	0.188542	0.502228	pre-stalk
DDB_G0276907	DDB_G0276907	0.999962	1.19e-05	0.509323	0.231793	pre-spore
DDB_G0276927	DDB_G0276927	0.151888	0.312057	0.00214161	0.915087	pre-spore
DDB_G0276933	mcfX	0.975986	0.00521262	0.0256628	0.83252	pre-stalk
DDB_G0276939	pspB	1	3.44e-12	9.2e-05	0.91729	pre-spore
DDB_G0276941	cotA	1	0	1.09e-05	0.91737	pre-spore
DDB_G0276969	DDB_G0276969	0.996874	0.000859707	0.00290814	0.913849	pre-stalk
DDB_G0276973	nramp1	0.0477038	0.447956	0.0122146	0.890402	pre-stalk
DDB_G0277025	DDB_G0277025	0.102369	0.377511	0.0181213	0.86535	pre-stalk
DDB_G0277031	DDB_G0277031	0.996904	0.000852528	0.0206737	0.85388	pre-stalk
DDB_G0277039	DDB_G0277039	0.996517	0.000946873	0.700082	0.117599	pre-spore
DDB_G0277045	DDB_G0277045	0.999999	1.96e-07	0.00102523	0.916502	pre-spore
DDB_G0277055	DDB_G0277055	0.079393	0.409139	0.0276794	0.824685	pre-spore
DDB_G0277083	DDB_G0277083	0.999855	4.55e-05	0.357338	0.332239	pre-stalk
DDB_G0277087	purH	0.0755966	0.413896	0.00757447	0.904621	pre-spore
DDB_G0277115	DDB_G0277115	0.967805	0.00675509	0.00349541	0.912977	pre-stalk
DDB_G0277137	DDB_G0277137	0.779766	0.04162	0.00573206	0.908908	pre-spore
DDB_G0277141	cotC	1	0	0.996354	0.00116288	pre-spore
DDB_G0277143	gpbA	0.670984	0.0624368	0.00025406	0.917183	pre-stalk
DDB_G0277157	nubp2	0.877245	0.024023	0.0218599	0.848975	pre-spore
DDB_G0277187	DDB_G0277187	0.999999	2.47e-07	0.0594684	0.717624	pre-spore
DDB_G0277203	DDB_G0277203	0.57191	0.0847437	0.0188084	0.862459	pre-stalk
DDB_G0277255	DDB_G0277255	0.999822	5.65e-05	0.230975	0.447951	pre-stalk
DDB_G0277315	DDB_G0277315	0.999694	9.2e-05	0.419623	0.284284	pre-spore
DDB_G0277341	DDB_G0277341	0.0549477	0.439526	0.00675202	0.906581	pre-spore
DDB_G0277379	pspD	1	8.88e-16	9.95e-06	0.917376	pre-spore
DDB_G0277395	DDB_G0277395	0.999709	8.64e-05	0.00840647	0.902597	pre-spore
DDB_G0277399	piaA	0.762038	0.0448078	0.00512661	0.910222	pre-stalk
DDB_G0277413	mkcD	0.909418	0.0180304	0.0102764	0.896879	pre-stalk
DDB_G0277419	DDB_G0277419	0.0588653	0.434649	0.00932705	0.899871	pre-spore
DDB_G0277439	cycD	0.998374	0.000462056	0.00367508	0.912629	pre-spore
DDB_G0277471	DDB_G0277471	0.996046	0.00104007	0.714812	0.107775	pre-spore
DDB_G0277477	DDB_G0277477	0.488327	0.105919	0.0201898	0.856145	pre-stalk
DDB_G0277569	DDB_G0277569	0.994588	0.00140848	0.0165631	0.872381	pre-stalk
DDB_G0277571	DDB_G0277571	0.977971	0.00484929	0.010344	0.896633	pre-stalk
DDB_G0277589	gtaC	0.81525	0.0351693	0.00620191	0.907866	pre-stalk
DDB_G0277603	DDB_G0277603	0.0914546	0.391902	0.012848	0.887681	pre-spore
DDB_G0277653	DDB_G0277653	0.753358	0.0466107	0.0108477	0.894836	pre-stalk
DDB_G0277685	DDB_G0277685	0.994164	0.00150426	0.0765484	0.675609	pre-stalk
DDB_G0277695	DDB_G0277695	0.999998	5.48e-07	0.00689076	0.906271	pre-stalk
DDB_G0277739	DDB_G0277739	0.936455	0.0128857	0.0611657	0.712432	pre-stalk
DDB_G0277743	guaD	0.999906	3e-05	0.337726	0.346829	pre-stalk
DDB_G0277773	DDB_G0277773	0.20686	0.247009	0.985121	0.00536044	pre-spore
DDB_G0277795	DDB_G0277795	0.350824	0.152805	0.18957	0.500852	pre-stalk
DDB_G0277799	DDB_G0277799	0.240239	0.215655	0.0474531	0.75067	pre-stalk
DDB_G0277813	DDB_G0277813	0.813235	0.0355276	0.0117319	0.891943	pre-spore
DDB_G0277827	cafA	0.0585779	0.435139	0.257095	0.416985	pre-stalk
DDB_G0277853	ecmA	0.99504	0.00131157	0.000592373	0.91689	pre-stalk
DDB_G0277871	rsc12	0.972956	0.00587113	4.97e-05	0.91733	pre-stalk
DDB_G0277881	limC	0.992126	0.00200208	0.0759726	0.676997	pre-stalk
DDB_G0277889	amtB	0.356707	0.150651	0.00540844	0.909603	pre-stalk
DDB_G0277903	cotE	0.141976	0.323448	0.0238731	0.840143	pre-spore
DDB_G0277909	cbpP	0.991216	0.00218948	0.0154295	0.877123	pre-stalk
DDB_G0277925	pif1	0.893766	0.0210445	0.0251919	0.83476	pre-spore
DDB_G0277949	pldC	0.0314862	0.463431	0.0599869	0.71627	pre-spore
DDB_G0277965	DDB_G0277965	0.176405	0.281891	0.0171252	0.869837	pre-spore
DDB_G0277967	DDB_G0277967	0.999988	3.58e-06	0.00783786	0.903868	pre-spore
DDB_G0277987	gxcA	0.996419	0.000967358	0.00171539	0.91568	pre-stalk
DDB_G0277989	DDB_G0277989	0.972578	0.00594337	0.0401893	0.775775	pre-stalk
DDB_G0277993	DDB_G0277993	0.998656	0.000378815	0.199025	0.488347	pre-stalk
DDB_G0278013	DDB_G0278013	0.231326	0.22193	0.000417277	0.917064	pre-spore
DDB_G0278017	DDB_G0278017	0.999894	3.45e-05	0.0100934	0.897426	pre-spore
DDB_G0278051	elmoA	0.0735721	0.416557	0.00768276	0.904316	pre-stalk
DDB_G0278073	DDB_G0278073	0.999799	5.98e-05	0.00894563	0.90083	pre-spore
DDB_G0278097	DDB_G0278097	0.100673	0.380012	0.00389056	0.912264	pre-spore
DDB_G0278101	cnrO	0.933955	0.0133126	0.0168989	0.87082	pre-stalk
DDB_G0278113	DDB_G0278113	0.75854	0.0455244	0.0104598	0.896232	pre-stalk
DDB_G0278171	DDB_G0278171	0.993179	0.00173145	0.00562706	0.909166	pre-stalk
DDB_G0278197	DDB_G0278197	0.903149	0.0191717	0.00296406	0.913758	pre-stalk
DDB_G0278209	DDB_G0278209	0.704829	0.0555677	0.0171042	0.870002	pre-spore
DDB_G0278215	DDB_G0278215	0.9999	3.2e-05	0.668737	0.131913	pre-stalk
DDB_G0278267	DDB_G0278267	0.117618	0.357377	0.0451716	0.757284	pre-stalk
DDB_G0278283	fol1	0.0816544	0.405282	0.0256043	0.832722	pre-spore
DDB_G0278297	DDB_G0278297	0.027805	0.46653	0.0528562	0.735504	pre-spore
DDB_G0278317	mybF	0.0545555	0.440187	0.091165	0.64596	pre-spore
DDB_G0278331	DDB_G0278331	0.999765	7.01e-05	0.00936582	0.89979	pre-stalk
DDB_G0278389	rsmF	0.999724	8.19e-05	0.284004	0.390341	pre-stalk
DDB_G0278441	DDB_G0278441	0.5905	0.081354	0.00645031	0.90729	pre-spore
DDB_G0278457	ndrA	0.402698	0.132754	0.0254335	0.833524	pre-stalk
DDB_G0278483	ngap	0.370653	0.145318	0.00518282	0.91014	pre-stalk
DDB_G0278495	alp	0.0114202	0.477092	0.00125076	0.916247	pre-stalk
DDB_G0278507	DDB_G0278507	0.0247944	0.46895	0.0262797	0.82985	pre-spore
DDB_G0278523	DDB_G0278523	0.0930501	0.390068	0.0169881	0.87039	pre-stalk
DDB_G0278541	DDB_G0278541	0.670249	0.0625379	0.0348402	0.795422	pre-stalk
DDB_G0278591	DDB_G0278591	0.946618	0.010832	0.357316	0.332629	pre-stalk
DDB_G0278607	mvd	0.99771	0.000640961	0.029528	0.81684	pre-stalk
DDB_G0278609	DDB_G0278609	0.998781	0.000337319	0.0338937	0.798999	pre-stalk
DDB_G0278627	DDB_G0278627	0.999916	2.68e-05	0.0091678	0.900308	pre-stalk
DDB_G0278645	DDB_G0278645	0.999141	0.000233028	0.0205821	0.85424	pre-stalk
DDB_G0278661	DDB_G0278661	0.954717	0.00929601	0.00339507	0.913168	pre-stalk
DDB_G0278673	maf1	0.17025	0.288301	0.0446167	0.759838	pre-spore
DDB_G0278697	DDB_G0278697	1	2.02e-10	3.84e-05	0.917356	pre-spore
DDB_G0278731	pgtD	0.998466	0.000433328	0.420125	0.283411	pre-spore
DDB_G0278735	fps	0.0381797	0.456665	0.031625	0.807985	pre-stalk
DDB_G0278789	DDB_G0278789	0.994841	0.00135201	0.267566	0.407063	pre-spore
DDB_G0278793	DDB_G0278793	0.0348761	0.460271	0.00511962	0.91023	pre-spore
DDB_G0278801	DDB_G0278801	0.819229	0.0343646	0.0578118	0.721617	pre-spore
DDB_G0278823	DDB_G0278823	0.998821	0.000324601	0.0820052	0.664919	pre-stalk
DDB_G0278827	DDB_G0278827	0.320481	0.165742	0.00464976	0.911047	pre-spore
DDB_G0278831	DDB_G0278831	0.0177876	0.473236	0.00257091	0.914385	pre-spore
DDB_G0278883	DDB_G0278883	0.0488834	0.446439	0.115641	0.597851	pre-spore
DDB_G0278885	sec61a	0.0115449	0.477009	0.103634	0.620228	pre-stalk
DDB_G0278887	prafA	0.960032	0.00823968	0.0483571	0.748207	pre-spore
DDB_G0278927	DDB_G0278927	0.999517	0.000142744	0.00758072	0.904605	pre-spore
DDB_G0278929	usp39	0.866826	0.0255508	0.0143589	0.881867	pre-spore
DDB_G0278951	DDB_G0278951	0.992761	0.00184378	0.00209561	0.91519	pre-stalk
DDB_G0278953	DDB_G0278953	1	1.08e-08	0.00325357	0.913379	pre-spore
DDB_G0278967	eif2s3	0.0160815	0.47444	0.00407569	0.911969	pre-stalk
DDB_G0279053	DDB_G0279053	0.829242	0.0324962	0.00362258	0.912757	pre-stalk
DDB_G0279089	DDB_G0279089	0.708882	0.0546386	0.184607	0.507435	pre-spore
DDB_G0279113	metS	0.999628	0.000110193	0.0201872	0.856164	pre-stalk
DDB_G0279119	DDB_G0279119	1	5.76e-09	0.387938	0.305021	pre-spore
DDB_G0279133	syn7B	0.949004	0.010351	0.0138758	0.883616	pre-stalk
DDB_G0279135	DDB_G0279135	0.048714	0.44683	0.0254277	0.833623	pre-stalk
DDB_G0279167	cut5	0.411778	0.128693	0.00461463	0.911106	pre-spore
DDB_G0279225	DDB_G0279225	0.842791	0.0297147	0.00990478	0.897985	pre-spore
DDB_G0279239	gtaY	0.125871	0.347217	0.216314	0.468273	pre-stalk
DDB_G0279241	DDB_G0279241	0.498782	0.102631	0.00733751	0.905169	pre-spore
DDB_G0279255	DDB_G0279255	0.999961	1.22e-05	0.565775	0.192555	pre-stalk
DDB_G0279279	DDB_G0279279	0.156331	0.305494	0.0348038	0.795728	pre-stalk
DDB_G0279285	DDB_G0279285	0.85744	0.0272572	0.00744159	0.904883	pre-stalk
DDB_G0279313	pigN	0.963738	0.00760255	0.417807	0.285155	pre-spore
DDB_G0279317	DDB_G0279317	0.98916	0.00262611	0.0373921	0.784944	pre-spore
DDB_G0279323	DDB_G0279323	0.118698	0.355978	0.271505	0.400148	pre-spore
DDB_G0279337	DDB_G0279337	0.000703274	0.480577	0.00100494	0.916522	pre-spore
DDB_G0279403	CYP51	0.99882	0.00032619	0.0122157	0.890381	pre-stalk
DDB_G0279407	calA	0.739975	0.0490176	0.000747495	0.91675	pre-stalk
DDB_G0279415	limE	0.999863	4.33e-05	0.0186311	0.863293	pre-stalk
DDB_G0279433	metap1	0.851204	0.0282827	0.011875	0.891538	pre-stalk
DDB_G0279435	DDB_G0279435	0.989746	0.00249069	0.554466	0.204324	pre-spore
DDB_G0279439	bzpC	0.188411	0.267955	0.00476511	0.910842	pre-spore
DDB_G0279455	DDB_G0279455	0.99991	2.91e-05	0.0206648	0.853937	pre-spore
DDB_G0279473	DDB_G0279473	0.995355	0.00121208	0.119727	0.590313	pre-spore
DDB_G0279483	pldB	0.999996	1.05e-06	0.788257	0.0803088	pre-spore
DDB_G0279507	plrg1	0.0351322	0.46006	0.00703194	0.905968	pre-spore
DDB_G0279511	DDB_G0279511	0.98923	0.00261196	0.0328633	0.803299	pre-spore
DDB_G0279591	glnA3	0.996541	0.000942223	0.0908861	0.646316	pre-spore
DDB_G0279607	forA	0.999868	4.11e-05	0.0157694	0.875541	pre-stalk
DDB_G0279615	DDB_G0279615	0.999995	1.54e-06	0.0714767	0.686487	pre-stalk
DDB_G0279635	DDB_G0279635	0.135162	0.334031	0.0104769	0.896156	pre-spore
DDB_G0279643	DDB_G0279643	0.16429	0.295866	0.0114986	0.892703	pre-stalk
DDB_G0279653	DDB_G0279653	0.415987	0.126881	0.00858987	0.901997	pre-spore
DDB_G0279663	DDB_G0279663	0.828645	0.0326489	0.00299336	0.91373	pre-spore
DDB_G0279681	DDB_G0279681	0.5756	0.0838404	0.0890128	0.650754	pre-stalk
DDB_G0279719	DDB_G0279719	0.994528	0.00142344	0.671277	0.130272	pre-spore
DDB_G0279721	ubqH	0.0443267	0.451104	0.902237	0.0336287	pre-stalk
DDB_G0279723	med17	0.976243	0.00516008	0.292245	0.382752	pre-stalk
DDB_G0279727	DDB_G0279727	0.999467	0.000156231	0.947636	0.0184627	pre-spore
DDB_G0279733	gxcDD	0.133598	0.335957	0.0041589	0.911854	pre-stalk
DDB_G0279741	DDB_G0279741	0.979958	0.00446562	0.0192374	0.860379	pre-stalk
DDB_G0279759	DDB_G0279759	0.958163	0.00861884	0.00785315	0.90381	pre-spore
DDB_G0279775	DDB_G0279775	0.963913	0.00754819	0.106025	0.615505	pre-spore
DDB_G0279795	adamts	0.512082	0.0989213	0.609746	0.166212	pre-stalk
DDB_G0279925	mlkA	0.989673	0.00251458	0.0446149	0.759945	pre-stalk
DDB_G0279953	DDB_G0279953	0.739744	0.0491022	0.122077	0.586271	pre-stalk
DDB_G0279971	DDB_G0279971	0.2774	0.190352	0.920786	0.0275643	pre-spore
DDB_G0279973	DDB_G0279973	0.982556	0.00401038	0.00244799	0.914558	pre-spore
DDB_G0279979	DDB_G0279979	0.993166	0.00173649	0.00461321	0.91112	pre-spore
DDB_G0280015	DDB_G0280015	0.998661	0.000375429	0.555045	0.203365	pre-stalk
DDB_G0280017	DDB_G0280017	0.0662053	0.425035	0.0138003	0.883974	pre-spore
DDB_G0280019	DDB_G0280019	0.999998	4.4e-07	0.00575857	0.90887	pre-spore
DDB_G0280039	myoA	0.0690548	0.422058	0.00652767	0.90711	pre-stalk
DDB_G0280045	thyA	1	1.45e-09	0.00172457	0.915673	pre-spore
DDB_G0280055	abcC2	0.999167	0.000227168	0.0506528	0.741954	pre-stalk
DDB_G0280081	exoc2	0.142432	0.322748	0.0127137	0.888325	pre-stalk
DDB_G0280085	DDB_G0280085	1	1.58e-15	0.00137508	0.916072	pre-spore
DDB_G0280105	DDB_G0280105	0.986362	0.0032176	0.167435	0.527878	pre-stalk
DDB_G0280131	DDB_G0280131	0.0352099	0.459975	0.00741668	0.904932	pre-stalk
DDB_G0280145	DDB_G0280145	0.0617479	0.430568	0.0164981	0.872668	pre-stalk
DDB_G0280157	DDB_G0280157	0.999222	0.000213946	0.671194	0.130819	pre-spore
DDB_G0280189	DDB_G0280189	0.999985	4.23e-06	0.00287248	0.913905	pre-stalk
DDB_G0280199	gadA	0.999999	2.61e-07	0.00302017	0.913688	pre-spore
DDB_G0280201	DDB_G0280201	0.0947774	0.387577	0.0125759	0.888993	pre-spore
DDB_G0280209	DDB_G0280209	0.274609	0.191688	0.0189779	0.861767	pre-spore
DDB_G0280215	DDB_G0280215	0.426084	0.124433	0.99995	2.01e-05	pre-spore
DDB_G0280221	DDB_G0280221	0.927181	0.0144607	0.00274753	0.914121	pre-spore
DDB_G0280225	DDB_G0280225	0.0474874	0.448086	0.00309093	0.913618	pre-stalk
DDB_G0280255	mdhC	0.0161216	0.474398	0.0205655	0.854354	pre-spore
DDB_G0280271	DDB_G0280271	0.962432	0.0077783	0.903382	0.0320645	pre-stalk
DDB_G0280293	coq1	0.986824	0.00312613	0.700701	0.11706	pre-spore
DDB_G0280313	ssr2	0.0132747	0.475932	0.0850788	0.658537	pre-stalk
DDB_G0280339	DDB_G0280339	0.102028	0.378074	0.0125138	0.889178	pre-stalk
DDB_G0280351	gpaL	0.999458	0.000158581	0.433408	0.275509	pre-stalk
DDB_G0280353	odhA	0.996802	0.000871344	0.0361168	0.790181	pre-stalk
DDB_G0280419	DDB_G0280419	0.997604	0.000667293	0.066863	0.698884	pre-stalk
DDB_G0280425	DDB_G0280425	0.998894	0.000302005	0.247006	0.431085	pre-spore
DDB_G0280427	ap4e1	0.0383029	0.456537	0.00771005	0.904201	pre-spore
DDB_G0280433	DDB_G0280433	0.244197	0.212317	0.939546	0.0218827	pre-stalk
DDB_G0280465	DDB_G0280465	0.974536	0.00554836	0.041885	0.769852	pre-stalk
DDB_G0280491	DDB_G0280491	0.158764	0.302694	0.00204103	0.915285	pre-stalk
DDB_G0280501	DDB_G0280501	0.994714	0.00138513	0.0418677	0.769901	pre-spore
DDB_G0280527	DDB_G0280527	0.3894	0.138572	0.0137206	0.884294	pre-spore
DDB_G0280537	wacA	0.999999	2.89e-07	0.133013	0.571081	pre-spore
DDB_G0280545	act7	0.954755	0.0092852	0.537694	0.212076	pre-stalk
DDB_G0280549	DDB_G0280549	0.730378	0.0506916	0.0110394	0.894213	pre-stalk
DDB_G0280559	DDB_G0280559	0.997039	0.000821663	0.00398683	0.912157	pre-spore
DDB_G0280609	ost4	0.0661129	0.425217	0.0129697	0.887312	pre-spore
DDB_G0280643	DDB_G0280643	0.708931	0.0545924	0.00811695	0.90319	pre-spore
DDB_G0280691	DDB_G0280691	0.932774	0.0135164	0.0211129	0.851813	pre-spore
DDB_G0280693	tgrB2	0.999051	0.000261646	0.0209918	0.852301	pre-stalk
DDB_G0280761	DDB_G0280761	0.130287	0.340454	0.0227109	0.845345	pre-spore
DDB_G0280803	DDB_G0280803	0.995513	0.00116622	0.0152215	0.877932	pre-stalk
DDB_G0280809	DDB_G0280809	0.998823	0.00032221	0.195336	0.49267	pre-spore
DDB_G0280819	aoxA	0.99734	0.000735845	0.0368111	0.787097	pre-stalk
DDB_G0280831	DDB_G0280831	0.0166319	0.473776	0.64853	0.146274	pre-spore
DDB_G0280909	tal	0.00713119	0.478915	0.00294442	0.913793	pre-spore
DDB_G0280911	DDB_G0280911	0.969447	0.00648882	0.874967	0.0420785	pre-stalk
DDB_G0280919	DDB_G0280919	0.996468	0.000956261	0.00488809	0.910592	pre-spore
DDB_G0280927	DDB_G0280927	0.999947	1.72e-05	0.196262	0.490998	pre-stalk
DDB_G0280955	DDB_G0280955	0.500613	0.101964	0.010382	0.896519	pre-spore
DDB_G0280981	pkgE_ps	0.0224571	0.470366	0.0148737	0.879632	pre-stalk
DDB_G0280997	DDB_G0280997	0.990877	0.00224759	0.269983	0.401812	pre-spore
DDB_G0280999	DDB_G0280999	0.999963	1.13e-05	0.0159355	0.874783	pre-stalk
DDB_G0281001	DDB_G0281001	0.96924	0.0065605	0.0974199	0.633565	pre-stalk
DDB_G0281011	DDB_G0281011	0.96533	0.00733616	0.713433	0.109428	pre-stalk
DDB_G0281019	DDB_G0281019	0.999199	0.000219546	0.011992	0.891172	pre-stalk
DDB_G0281025	DDB_G0281025	0.312207	0.17002	0.0344955	0.79702	pre-spore
DDB_G0281039	DDB_G0281039	0.999995	1.37e-06	0.0129964	0.887234	pre-spore
DDB_G0281049	DDB_G0281049	0.999722	8.29e-05	0.484118	0.245602	pre-stalk
DDB_G0281051	psmD12	0.0504482	0.444437	0.00797549	0.903517	pre-stalk
DDB_G0281069	DDB_G0281069	0.762734	0.0445313	0.01011	0.897322	pre-stalk
DDB_G0281083	DDB_G0281083	0.999975	7.24e-06	0.161847	0.532401	pre-spore
DDB_G0281097	DDB_G0281097	0.142849	0.322339	0.0334154	0.80112	pre-spore
DDB_G0281155	DDB_G0281155	0.198175	0.256586	0.0201756	0.856182	pre-spore
DDB_G0281169	DDB_G0281169	0.500103	0.102164	0.0681811	0.69525	pre-stalk
DDB_G0281189	DDB_G0281189	0.288594	0.183128	0.044492	0.760374	pre-stalk
DDB_G0281195	DDB_G0281195	0.587252	0.0818806	0.0246292	0.837129	pre-stalk
DDB_G0281197	DDB_G0281197	0.162335	0.298339	0.206346	0.479006	pre-stalk
DDB_G0281241	coq2	0.99997	8.95e-06	0.0402795	0.775402	pre-spore
DDB_G0281243	DDB_G0281243	0.239142	0.216523	0.00501436	0.91037	pre-spore
DDB_G0281261	DDB_G0281261	0.160897	0.300245	0.00480942	0.910717	pre-spore
DDB_G0281281	DDB_G0281281	0.741094	0.0488911	0.000694303	0.91679	pre-spore
DDB_G0281317	DDB_G0281317	0.434569	0.121725	0.0983033	0.631903	pre-spore
DDB_G0281323	DDB_G0281323	0.882466	0.022989	0.00974029	0.898529	pre-spore
DDB_G0281361	DDB_G0281361	0.994362	0.00147106	0.290388	0.384839	pre-spore
DDB_G0281383	glpV	0.887705	0.0221906	0.000716491	0.91677	pre-stalk
DDB_G0281389	abcG6	0.999933	2.11e-05	0.520219	0.225313	pre-spore
DDB_G0281391	abcG5	0.986085	0.00329821	0.331325	0.353196	pre-spore
DDB_G0281415	DDB_G0281415	0.998143	0.0005329	0.0104615	0.896223	pre-stalk
DDB_G0281483	ppr1	0.705362	0.0554278	0.0365342	0.78826	pre-stalk
DDB_G0281499	DDB_G0281499	0.0126489	0.476471	0.00486037	0.910651	pre-stalk
DDB_G0281507	colC	1	7.93e-12	0.000288181	0.91715	pre-spore
DDB_G0281549	coxA	0.993163	0.00173901	0.0316168	0.808086	pre-stalk
DDB_G0281551	guaA	0.986977	0.00308932	0.0328314	0.80344	pre-spore
DDB_G0281555	kif7	0.956664	0.0088263	0.00364888	0.9127	pre-spore
DDB_G0281561	tipA	0.986487	0.00319658	0.00218122	0.915005	pre-stalk
DDB_G0281563	mybC	0.538325	0.0927252	0.61144	0.164641	pre-stalk
DDB_G0281657	DDB_G0281657	0.999417	0.000172563	0.0148957	0.879543	pre-stalk
DDB_G0281669	DDB_G0281669	0.999913	2.78e-05	0.0120806	0.890857	pre-spore
DDB_G0281671	DDB_G0281671	0.999622	0.000110954	0.0677182	0.696905	pre-stalk
DDB_G0281673	DDB_G0281673	0.997048	0.000816128	0.0105157	0.896002	pre-stalk
DDB_G0281707	DDB_G0281707	0.0799706	0.408333	0.0133652	0.885765	pre-stalk
DDB_G0281719	DDB_G0281719	0.973009	0.00584957	0.00892507	0.900865	pre-spore
DDB_G0281725	ube2m	0.997024	0.000825816	0.265156	0.409004	pre-stalk
DDB_G0281735	DDB_G0281735	0.371161	0.145023	0.0113514	0.89314	pre-stalk
DDB_G0281745	DDB_G0281745	0.999934	2.06e-05	0.882331	0.0399058	pre-stalk
DDB_G0281767	DDB_G0281767	0.0749279	0.414738	0.0230074	0.844051	pre-stalk
DDB_G0281843	DDB_G0281843	0.996798	0.000877216	0.928756	0.0238138	pre-stalk
DDB_G0281863	slob1	0.0574483	0.436562	0.0111381	0.893754	pre-stalk
DDB_G0281871	DDB_G0281871	0.0588013	0.434782	0.00524906	0.909984	pre-stalk
DDB_G0281889	DDB_G0281889	0.998358	0.000464901	0.00547315	0.90949	pre-spore
DDB_G0281927	DDB_G0281927	0.987507	0.00294889	0.0919735	0.644171	pre-stalk
DDB_G0281951	cyrA	0.999813	5.75e-05	0.538297	0.210627	pre-spore
DDB_G0281955	agnD	0.0596236	0.433622	0.00630277	0.907664	pre-spore
DDB_G0281985	sec23	0.215171	0.238015	0.0103561	0.896595	pre-stalk
DDB_G0282009	ahhA	0.998669	0.000371183	0.0171099	0.869912	pre-stalk
DDB_G0282027	pks19	0.985758	0.00336693	0.00970907	0.898685	pre-stalk
DDB_G0282087	DDB_G0282087	0.796609	0.038407	0.0070023	0.906048	pre-spore
DDB_G0282095	DDB_G0282095	0.428855	0.123861	0.0208751	0.852786	pre-stalk
DDB_G0282147	fadB	0.990805	0.00226007	0.0123112	0.889933	pre-stalk
DDB_G0282179	DDB_G0282179	0.999991	2.62e-06	0.00517825	0.910155	pre-stalk
DDB_G0282187	DDB_G0282187	0.999834	5.24e-05	0.120093	0.589189	pre-stalk
DDB_G0282197	DDB_G0282197	0.997356	0.000730662	0.0243171	0.838358	pre-spore
DDB_G0282211	DDB_G0282211	0.719524	0.0528204	0.305866	0.37254	pre-spore
DDB_G0282245	forD	0.9999	3.22e-05	0.14631	0.551159	pre-spore
DDB_G0282275	DDB_G0282275	0.177151	0.28074	0.965456	0.0126471	pre-stalk
DDB_G0282279	DDB_G0282279	0.897142	0.0204697	0.0225288	0.846491	pre-stalk
DDB_G0282283	CYP515B1	0.986135	0.00328544	0.00331505	0.913281	pre-stalk
DDB_G0282287	DDB_G0282287	0.999507	0.000146269	0.02573	0.832242	pre-stalk
DDB_G0282307	DDB_G0282307	0.281331	0.188124	0.00856471	0.9021	pre-stalk
DDB_G0282313	DDB_G0282313	0.405141	0.131665	0.31251	0.365704	pre-stalk
DDB_G0282315	DDB_G0282315	0.998583	0.000403652	0.973481	0.00957136	pre-stalk
DDB_G0282319	DDB_G0282319	0.342601	0.156531	0.0901317	0.648316	pre-stalk
DDB_G0282327	DDB_G0282327	0.531003	0.0947652	0.420358	0.282973	pre-stalk
DDB_G0282357	pksB	0.996701	0.000899476	0.0104073	0.896404	pre-spore
DDB_G0282359	ppiA	0.356305	0.151022	0.00053599	0.91697	pre-spore
DDB_G0282361	prlA	0.998813	0.000329363	0.00237471	0.914689	pre-spore
DDB_G0282363	psmA1	0.13609	0.33278	0.00508457	0.910267	pre-stalk
DDB_G0282407	DDB_G0282407	0.683588	0.05974	0.00134698	0.916153	pre-spore
DDB_G0282411	DDB_G0282411	0.99975	7.36e-05	0.0520251	0.738226	pre-stalk
DDB_G0282415	DDB_G0282415	0.562352	0.0870573	0.0125978	0.888851	pre-stalk
DDB_G0282419	CYP508B1	0.999323	0.000193648	0.0256959	0.832394	pre-stalk
DDB_G0282475	gxcF	0.835435	0.03129	0.00760044	0.904547	pre-stalk
DDB_G0282489	mhkD	0.994452	0.00144717	0.026232	0.830137	pre-stalk
DDB_G0282627	vps15	0.953974	0.00952411	0.520607	0.224383	pre-stalk
DDB_G0282629	DDB_G0282629	0.993511	0.00164955	0.0150228	0.878924	pre-spore
DDB_G0282635	DDB_G0282635	0.450634	0.116498	0.985023	0.00551307	pre-spore
DDB_G0282637	DDB_G0282637	0.321725	0.165141	0.915196	0.0289695	pre-spore
DDB_G0282743	haao	0.394903	0.136315	0.0125145	0.889167	pre-spore
DDB_G0282759	DDB_G0282759	0.5378	0.0928522	0.0379264	0.783354	pre-stalk
DDB_G0282813	arcB	0.992611	0.00187818	0.113915	0.602111	pre-stalk
DDB_G0282815	DDB_G0282815	0.928871	0.0140873	0.181942	0.511208	pre-stalk
DDB_G0282833	DDB_G0282833	1	4.97e-10	0.133694	0.569505	pre-spore
DDB_G0282865	DDB_G0282865	0.912446	0.0174108	0.0668906	0.698713	pre-stalk
DDB_G0282885	DDB_G0282885	0.0851461	0.400421	0.0139701	0.883304	pre-spore
DDB_G0282895	DDB_G0282895	0.214684	0.238643	0.0106088	0.895655	pre-stalk
DDB_G0282935	DDB_G0282935	0.625065	0.0736788	0.292277	0.382403	pre-stalk
DDB_G0282949	elmoC	0.111712	0.365408	0.0159063	0.87495	pre-stalk
DDB_G0283023	hcpA	0.999827	5.42e-05	0.00828696	0.902894	pre-spore
DDB_G0283035	osbG	0.999255	0.000207285	0.0281513	0.822491	pre-spore
DDB_G0283037	esd	0.991751	0.0020837	0.112295	0.604208	pre-spore
DDB_G0283057	DDB_G0283057	0.997111	0.000800955	0.00613783	0.908051	pre-stalk
DDB_G0283083	cbpD2	0.950768	0.0101053	0.0104908	0.896098	pre-stalk
DDB_G0283115	cnrB	0.51273	0.0987896	0.0076968	0.90425	pre-spore
DDB_G0283137	enoA	0.0168767	0.473651	0.0626263	0.708241	pre-stalk
DDB_G0283149	cotD	1	0	0.00015388	0.917257	pre-spore
DDB_G0283153	cbpD1	0.00191294	0.480285	0.00466877	0.911011	pre-stalk
DDB_G0283163	eIF2b5	0.0429821	0.45265	0.0371682	0.785624	pre-stalk
DDB_G0283173	kmo	0.662799	0.0646268	0.103212	0.620776	pre-stalk
DDB_G0283175	prfA	0.130677	0.33967	0.0171341	0.869777	pre-stalk
DDB_G0283199	DDB_G0283199	0.999313	0.000195305	0.00706606	0.905879	pre-spore
DDB_G0283205	top1	0.930887	0.0137679	0.00915358	0.90037	pre-spore
DDB_G0283275	DDB_G0283275	0.99906	0.000255375	0.0163929	0.87304	pre-stalk
DDB_G0283293	DDB_G0283293	0.00968325	0.477879	0.00667838	0.906779	pre-stalk
DDB_G0283301	DDB_G0283301	0.899796	0.0198246	0.0169813	0.870449	pre-stalk
DDB_G0283307	prpf39	0.300701	0.176173	0.0180952	0.865527	pre-spore
DDB_G0283317	tgrI2	0.99592	0.00107493	0.114662	0.600601	pre-stalk
DDB_G0283325	DDB_G0283325	0.894125	0.0210029	0.0260259	0.830862	pre-stalk
DDB_G0283335	tgrI1	0.748458	0.0473882	0.0657168	0.701761	pre-stalk
DDB_G0283377	DDB_G0283377	0.998753	0.000349507	0.0901243	0.648433	pre-stalk
DDB_G0283421	DDB_G0283421	0.999617	0.000113232	0.0293613	0.817566	pre-stalk
DDB_G0283453	DDB_G0283453	0.889843	0.0219095	0.401053	0.294286	pre-stalk
DDB_G0283465	DDB_G0283465	0.793741	0.0391098	0.013903	0.883532	pre-stalk
DDB_G0283473	DDB_G0283473	0.997549	0.000691489	0.155426	0.54027	pre-stalk
DDB_G0283475	DDB_G0283475	0.941387	0.0119187	0.00425821	0.911666	pre-spore
DDB_G0283485	DDB_G0283485	0.236391	0.218617	0.181242	0.511649	pre-stalk
DDB_G0283493	DDB_G0283493	0.179397	0.277785	0.986819	0.00456669	pre-stalk
DDB_G0283497	ssr1	0.0257679	0.468033	0.100152	0.627746	pre-stalk
DDB_G0283501	DDB_G0283501	0.999013	0.000269432	0.0169376	0.870613	pre-stalk
DDB_G0283503	DDB_G0283503	0.901232	0.0194073	0.0487665	0.747256	pre-stalk
DDB_G0283505	DDB_G0283505	0.998104	0.000541085	0.0136449	0.884671	pre-stalk
DDB_G0283507	DDB_G0283507	0.999794	6.24e-05	0.0373543	0.785072	pre-stalk
DDB_G0283509	DDB_G0283509	0.960821	0.00810319	0.0333382	0.801696	pre-stalk
DDB_G0283511	DDB_G0283511	0.999965	1.02e-05	0.0689189	0.692594	pre-stalk
DDB_G0283513	DDB_G0283513	0.999988	3.42e-06	0.0193988	0.85956	pre-stalk
DDB_G0283515	DDB_G0283515	0.998194	0.000519827	0.135819	0.565956	pre-stalk
DDB_G0283517	DDB_G0283517	0.206789	0.247215	0.0515052	0.739692	pre-stalk
DDB_G0283519	DDB_G0283519	0.248595	0.207939	0.133393	0.570382	pre-stalk
DDB_G0283539	crtA	0.0475117	0.448042	0.401835	0.293852	pre-stalk
DDB_G0283555	DDB_G0283555	1	0	0.00298933	0.913744	pre-spore
DDB_G0283575	DDB_G0283575	0.999997	9.2e-07	0.0140194	0.883111	pre-spore
DDB_G0283577	DDB_G0283577	0.404496	0.132101	0.0337789	0.799626	pre-spore
DDB_G0283587	CSN1	0.0224682	0.470324	0.125606	0.581485	pre-stalk
DDB_G0283591	DDB_G0283591	0.547903	0.0907098	0.060276	0.715587	pre-stalk
DDB_G0283607	eb1	0.744099	0.0482199	0.226202	0.454077	pre-stalk
DDB_G0283609	cbpG	0.583978	0.0824107	0.000245719	0.917203	pre-spore
DDB_G0283617	cdc25	0.993109	0.00175165	0.0051712	0.91017	pre-spore
DDB_G0283627	prsC	0.924825	0.0149035	0.0219868	0.848506	pre-spore
DDB_G0283675	DDB_G0283675	0.966486	0.00708511	0.618229	0.160956	pre-spore
DDB_G0283689	DDB_G0283689	0.99889	0.000306606	0.01056	0.895809	pre-spore
DDB_G0283691	DDB_G0283691	0.999981	5.25e-06	0.104411	0.618713	pre-spore
DDB_G0283707	DDB_G0283707	0.99778	0.000628277	0.038979	0.780146	pre-stalk
DDB_G0283725	DDB_G0283725_ps	0.0548986	0.43957	0.00567009	0.909053	pre-spore
DDB_G0283749	DDB_G0283749	0.0526151	0.442207	0.0118558	0.891601	pre-spore
DDB_G0283755	arpC	0.993367	0.00167655	0.0404509	0.774935	pre-stalk
DDB_G0283771	DDB_G0283771	0.999997	9.73e-07	0.00265975	0.914239	pre-spore
DDB_G0283803	DDB_G0283803	0.0371491	0.457729	0.00480143	0.910739	pre-spore
DDB_G0283811	mcfR	0.115002	0.3608	0.0170286	0.870301	pre-stalk
DDB_G0283813	hmgL	0.0319682	0.463094	0.0112517	0.893443	pre-stalk
DDB_G0283871	DDB_G0283871	0.0282074	0.466404	0.00691168	0.906207	pre-stalk
DDB_G0283885	DDB_G0283885	0.126837	0.345951	0.0267612	0.828163	pre-stalk
DDB_G0283887	DDB_G0283887	0.987455	0.00296872	0.0706289	0.689161	pre-stalk
DDB_G0283911	DDB_G0283911	0.999718	8.41e-05	0.537721	0.211595	pre-stalk
DDB_G0283935	DDB_G0283935	0.999849	4.72e-05	0.600998	0.170926	pre-spore
DDB_G0283953	mybU	0.939003	0.0124026	0.173267	0.521803	pre-stalk
DDB_G0283961	DDB_G0283961	0.154536	0.308157	0.985142	0.0052044	pre-spore
DDB_G0283979	DDB_G0283979	0.999999	1.16e-07	0.0231898	0.843285	pre-spore
DDB_G0283991	DDB_G0283991	0.95815	0.00862902	0.0558104	0.727319	pre-spore
DDB_G0284045	dhkG	0.894091	0.0210237	0.088705	0.65133	pre-spore
DDB_G0284055	DDB_G0284055	0.458965	0.114546	0.97044	0.0106458	pre-spore
DDB_G0284063	DDB_G0284063	0.999911	2.86e-05	0.103885	0.619403	pre-spore
DDB_G0284079	DDB_G0284079	0.988527	0.00274967	0.0106433	0.895432	pre-stalk
DDB_G0284091	DDB_G0284091	0.996217	0.00101135	0.00460318	0.911135	pre-spore
DDB_G0284181	krsA	0.990511	0.00232667	0.00840375	0.902605	pre-stalk
DDB_G0284217	DDB_G0284217	0.119318	0.3556	0.00871644	0.90153	pre-spore
DDB_G0284251	DDB_G0284251	0.617043	0.0754485	0.00786561	0.90376	pre-stalk
DDB_G0284283	DDB_G0284283	0.399318	0.134643	0.169675	0.525588	pre-stalk
DDB_G0284287	DDB_G0284287	0.983812	0.00375171	0.211169	0.47292	pre-stalk
DDB_G0284293	hbx10	0.999716	8.48e-05	0.0304112	0.813079	pre-stalk
DDB_G0284319	sympk	0.13917	0.328085	0.0278313	0.823876	pre-spore
DDB_G0284363	cf60	0.0259092	0.46795	0.00157345	0.915856	pre-stalk
DDB_G0284367	DDB_G0284367	0.990424	0.00234923	0.157046	0.537269	pre-stalk
DDB_G0284375	DDB_G0284375	0.994783	0.00136852	0.0124587	0.889406	pre-stalk
DDB_G0284441	DDB_G0284441	0.982407	0.00404101	0.122659	0.585289	pre-spore
DDB_G0284485	DDB_G0284485	0.934457	0.0132693	0.00880683	0.901234	pre-stalk
DDB_G0284531	DDB_G0284531	0.226969	0.226442	0.443434	0.271557	pre-stalk
DDB_G0284583	glyS	0.98291	0.00391403	0.205974	0.480006	pre-stalk
DDB_G0284613	D7	0.999996	1.24e-06	0.0236966	0.840941	pre-spore
DDB_G0284675	DDB_G0284675	0.99952	0.000140555	0.231977	0.446253	pre-stalk
DDB_G0284677	expl2	0.064449	0.427402	0.212657	0.472406	pre-spore
DDB_G0284683	DDB_G0284683	0.960439	0.00816149	0.831089	0.0619901	pre-stalk
DDB_G0284691	DDB_G0284691	0.996643	0.000914591	0.0285825	0.82059	pre-stalk
DDB_G0284707	DDB_G0284707	0.845509	0.0292295	0.462391	0.259593	pre-stalk
DDB_G0284719	med29	0.413618	0.127678	0.0110632	0.894084	pre-spore
DDB_G0284725	docD	0.540486	0.0922181	0.0484496	0.748148	pre-stalk
DDB_G0284735	copB	0.950364	0.0101861	0.00308695	0.913625	pre-stalk
DDB_G0284739	gxcFF	0.998842	0.000318234	0.0550094	0.729121	pre-stalk
DDB_G0284741	DDB_G0284741	0.933141	0.0134578	0.00176951	0.915605	pre-stalk
DDB_G0284775	fut2	0.999981	5.09e-06	0.538723	0.210141	pre-spore
DDB_G0284799	ndufa8	0.955149	0.00916649	0.0273643	0.825869	pre-stalk
DDB_G0284835	aass	0.0168115	0.473692	0.0203755	0.855162	pre-stalk
DDB_G0284845	gxcC	0.922922	0.0153733	0.0430513	0.765495	pre-stalk
DDB_G0284867	abcC8	0.0443254	0.451147	0.00417266	0.911804	pre-stalk
DDB_G0284881	DDB_G0284881	0.205771	0.248789	0.0112275	0.893493	pre-stalk
DDB_G0284895	DDB_G0284895	0.96667	0.00698265	0.0121086	0.890752	pre-stalk
DDB_G0284909	DDB_G0284909	0.615814	0.0759499	0.704027	0.115436	pre-spore
DDB_G0284935	DDB_G0284935	0.0949377	0.387377	0.336777	0.347964	pre-spore
DDB_G0284941	DDB_G0284941	0.939999	0.0120923	0.0150695	0.878704	pre-stalk
DDB_G0284977	DDB_G0284977	0.429026	0.123718	0.253408	0.421672	pre-stalk
DDB_G0284979	DDB_G0284979	0.0451036	0.450416	0.00778309	0.903985	pre-stalk
DDB_G0285007	prafB	0.999646	0.000104255	0.175588	0.518607	pre-stalk
DDB_G0285025	alrE	0.103563	0.375766	0.452333	0.265811	pre-spore
DDB_G0285029	sfxn	0.974815	0.00548678	0.0121515	0.890604	pre-stalk
DDB_G0285055	DDB_G0285055	0.999211	0.000216428	0.11525	0.599384	pre-stalk
DDB_G0285079	DDB_G0285079	0.794203	0.0389686	0.0532711	0.73412	pre-stalk
DDB_G0285093	DDB_G0285093	0.0607414	0.431694	0.0985459	0.631389	pre-spore
DDB_G0285177	DDB_G0285177	0.0561849	0.438024	0.0333459	0.80166	pre-stalk
DDB_G0285203	DDB_G0285203	0.999423	0.00017062	0.0239794	0.839475	pre-stalk
DDB_G0285211	fadA	0.994329	0.00147981	0.174969	0.519249	pre-stalk
DDB_G0285243	DDB_G0285243	0.0263176	0.467741	0.0484695	0.748029	pre-spore
DDB_G0285253	scrA	0.988816	0.00269093	0.00835	0.90275	pre-stalk
DDB_G0285259	DDB_G0285259	0.122587	0.35132	0.57885	0.182888	pre-spore
DDB_G0285283	DDB_G0285283	0.999962	1.16e-05	0.119326	0.591111	pre-spore
DDB_G0285409	DDB_G0285409	0.959518	0.0083681	0.0667728	0.699055	pre-spore
DDB_G0285419	cryS	0.561488	0.0873025	0.014873	0.879645	pre-stalk
DDB_G0285463	DDB_G0285463	0.999546	0.000135826	0.00505373	0.910304	pre-stalk
DDB_G0285509	bcaA	0.0163069	0.474108	0.106247	0.614659	pre-stalk
DDB_G0285511	DDB_G0285511	0.116028	0.35984	0.00572357	0.908931	pre-spore
DDB_G0285517	DDB_G0285517	0.999702	8.9e-05	0.00946378	0.899503	pre-spore
DDB_G0285535	DDB_G0285535	0.904451	0.0189199	0.036515	0.788301	pre-stalk
DDB_G0285563	DDB_G0285563	0.999999	1.47e-07	0.165369	0.530147	pre-spore
DDB_G0285617	DDB_G0285617	0.999622	0.000111714	0.799562	0.0739107	pre-stalk
DDB_G0285631	DDB_G0285631	0.999891	3.56e-05	0.475506	0.250603	pre-stalk
DDB_G0285641	gacJ	0.982049	0.00411847	0.0104163	0.896385	pre-stalk
DDB_G0285657	DDB_G0285657	0.184175	0.27221	0.0123477	0.88989	pre-spore
DDB_G0285683	eIF3s2	0.144736	0.320054	0.00658312	0.907	pre-stalk
DDB_G0285729	DDB_G0285729	0.999106	0.000244362	0.014514	0.881161	pre-stalk
DDB_G0285797	DDB_G0285797	0.878824	0.0236966	0.0344066	0.797359	pre-spore
DDB_G0285807	DDB_G0285807	0.999981	5.02e-06	0.0990532	0.630873	pre-spore
DDB_G0285863	DDB_G0285863	0.999997	8.7e-07	0.00402319	0.91207	pre-spore
DDB_G0285867	DDB_G0285867	0.999949	1.61e-05	0.0485673	0.747851	pre-stalk
DDB_G0285897	DDB_G0285897	0.998702	0.000361033	0.0268643	0.82787	pre-stalk
DDB_G0285915	gacK	0.999781	6.53e-05	0.108689	0.610804	pre-stalk
DDB_G0285931	dlpB	0.896593	0.0205917	0.00981467	0.898216	pre-stalk
DDB_G0285937	dhx16	0.975831	0.00526546	0.0171056	0.869972	pre-spore
DDB_G0285939	vinA	0.125898	0.347107	0.00322952	0.913436	pre-stalk
DDB_G0285941	DDB_G0285941	0.997979	0.000568443	0.0321332	0.805946	pre-stalk
DDB_G0285943	DDB_G0285943	0.114479	0.361598	0.0065384	0.907086	pre-stalk
DDB_G0285995	pdsA	0.999988	3.36e-06	0.00115439	0.916334	pre-stalk
DDB_G0286023	DDB_G0286023	0.156556	0.304887	0.998309	0.000422486	pre-spore
DDB_G0286025	DDB_G0286025	0.828082	0.0328323	0.00250528	0.914475	pre-stalk
DDB_G0286049	zntC	0.999593	0.000121782	0.159672	0.535656	pre-stalk
DDB_G0286053	DDB_G0286053	0.131459	0.338773	0.99576	0.00144466	pre-spore
DDB_G0286055	DDB_G0286055	0.343087	0.156456	0.990014	0.00352771	pre-spore
DDB_G0286111	pigW	0.192582	0.263467	0.0391696	0.779475	pre-stalk
DDB_G0286149	dnpep	0.419433	0.125797	0.0152808	0.877734	pre-stalk
DDB_G0286187	proB	0.979137	0.00462765	0.01287	0.887581	pre-stalk
DDB_G0286193	DDB_G0286193	0.999459	0.00015811	0.0213071	0.850886	pre-stalk
DDB_G0286195	nagB1	0.997867	0.000606834	0.00657074	0.907031	pre-spore
DDB_G0286269	DDB_G0286269	0.999083	0.000249816	0.26829	0.405763	pre-stalk
DDB_G0286287	DDB_G0286287	0.98538	0.00342836	0.0451054	0.757723	pre-spore
DDB_G0286309	DDB_G0286309	0.130681	0.339614	0.971043	0.0102162	pre-spore
DDB_G0286335	bkdA	0.848987	0.0287798	0.225506	0.454628	pre-stalk
DDB_G0286345	zntB	0.409621	0.12978	0.177084	0.51667	pre-stalk
DDB_G0286351	DG1062	0.998823	0.000321412	0.0334188	0.801083	pre-stalk
DDB_G0286355	mhcA	0.984385	0.00362879	0.00550236	0.90943	pre-stalk
DDB_G0286361	DDB_G0286361	0.913368	0.0173031	0.0142594	0.882285	pre-spore
DDB_G0286371	cbpM	0.991183	0.00219551	0.0374076	0.784859	pre-stalk
DDB_G0286383	DDB_G0286383	0.575298	0.0839605	0.0783719	0.672087	pre-stalk
DDB_G0286387	DDB_G0286387	0.962638	0.00773148	0.0106806	0.895344	pre-stalk
DDB_G0286429	DDB_G0286429	0.997897	0.00059687	0.0568779	0.724355	pre-stalk
DDB_G0286463	DDB_G0286463	0.878714	0.0237429	0.000333103	0.91713	pre-spore
DDB_G0286485	DDB_G0286485	0.998252	0.000509017	0.00766127	0.904382	pre-spore
DDB_G0286499	pspG	0.999882	3.81e-05	0.26796	0.406414	pre-spore
DDB_G0286533	DDB_G0286533	0.992521	0.00190482	0.00220401	0.914971	pre-stalk
DDB_G0286545	vps13D	0.625986	0.0734046	0.00144134	0.915984	pre-spore
DDB_G0286573	ponH	0.999997	7.46e-07	0.00112651	0.916375	pre-spore
DDB_G0286579	dnaja5	0.0610462	0.431289	0.0115631	0.892509	pre-spore
DDB_G0286605	DDB_G0286605	0.997241	0.000762069	0.966335	0.0119777	pre-spore
DDB_G0286607	fslP	0.846591	0.0290597	0.0153604	0.877363	pre-spore
DDB_G0286623	mcm2	0.999744	7.51e-05	0.00383646	0.912336	pre-stalk
DDB_G0286645	cstf3	0.0225541	0.470241	0.0815316	0.666187	pre-spore
DDB_G0286647	ecmD	0.999998	4.61e-07	0.0135179	0.885267	pre-stalk
DDB_G0286663	ecmC	0.995929	0.00106789	0.927979	0.0244908	pre-stalk
DDB_G0286669	DDB_G0286669	0.998413	0.000453581	0.166323	0.529324	pre-stalk
DDB_G0286755	DDB_G0286755	0.995735	0.00111972	0.0685054	0.69384	pre-stalk
DDB_G0286757	DDB_G0286757	0.999932	2.14e-05	0.00726057	0.905355	pre-stalk
DDB_G0286765	DDB_G0286765	0.995274	0.00124299	0.119657	0.590473	pre-stalk
DDB_G0286781	DDB_G0286781	0.99999	2.71e-06	0.044375	0.760801	pre-stalk
DDB_G0286799	DDB_G0286799	0.830275	0.0321614	0.826274	0.0638685	pre-stalk
DDB_G0286817	DDB_G0286817	0.444404	0.118609	0.0065516	0.90707	pre-stalk
DDB_G0286853	DDB_G0286853	0.945384	0.0110185	0.101898	0.623894	pre-stalk
DDB_G0286865	DDB_G0286865	0.999938	1.95e-05	0.00646959	0.907251	pre-stalk
DDB_G0286885	DDB_G0286885	0.968066	0.00672191	0.0127491	0.88817	pre-stalk
DDB_G0286889	fut10	0.781706	0.0411007	0.102856	0.62173	pre-stalk
DDB_G0286905	pspE	0.973969	0.00568	0.887536	0.0377867	pre-spore
DDB_G0286915	DDB_G0286915	0.34819	0.153922	0.342976	0.343412	pre-spore
DDB_G0286917	DDB_G0286917	0.0831026	0.403652	0.0289003	0.819269	pre-spore
DDB_G0286919	uba2	0.0504271	0.444524	0.0606166	0.714288	pre-spore
DDB_G0286925	DDB_G0286925	0.999904	3.08e-05	0.385373	0.308789	pre-spore
DDB_G0286931	DDB_G0286931	0.816803	0.0348142	0.057328	0.723065	pre-spore
DDB_G0286953	DDB_G0286953	0.997588	0.00067697	0.950593	0.017066	pre-stalk
DDB_G0287001	DDB_G0287001	0.998966	0.000281771	0.0121876	0.890519	pre-stalk
DDB_G0287003	DDB_G0287003	0.790718	0.0397139	0.0125824	0.888917	pre-stalk
DDB_G0287005	DDB_G0287005	0.546849	0.091085	0.180737	0.512309	pre-stalk
DDB_G0287125	proA	0.845418	0.0292578	0.00153074	0.91589	pre-stalk
DDB_G0287151	DDB_G0287151	0.998576	0.00040539	0.091832	0.64477	pre-stalk
DDB_G0287193	DDB_G0287193	0.0657127	0.425673	0.0203558	0.855293	pre-stalk
DDB_G0287199	5NT	0.766361	0.0439018	0.021776	0.849179	pre-stalk
DDB_G0287205	DDB_G0287205	0.759355	0.0452451	0.707076	0.113271	pre-stalk
DDB_G0287207	DDB_G0287207	0.0515064	0.44317	0.00803314	0.9034	pre-spore
DDB_G0287215	DDB_G0287215	0.0850654	0.400518	0.0230403	0.843898	pre-stalk
DDB_G0287229	chdh	0.999853	4.62e-05	0.200859	0.486164	pre-stalk
DDB_G0287231	manF	0.99997	9.14e-06	0.000686544	0.916797	pre-spore
DDB_G0287255	gcvP	0.986754	0.00313844	0.170093	0.52517	pre-stalk
DDB_G0287259	cdh1	0.36415	0.147241	0.00367471	0.912636	pre-spore
DDB_G0287271	gol	0.576206	0.0836603	0.0110044	0.894313	pre-spore
DDB_G0287295	forC	0.886452	0.0223656	0.00139052	0.916052	pre-spore
DDB_G0287303	DDB_G0287303	0.996808	0.000869872	0.0230383	0.84392	pre-stalk
DDB_G0287317	DDB_G0287317	0.986198	0.00325992	0.00808607	0.903265	pre-spore
DDB_G0287319	DDB_G0287319	0.978346	0.00479441	0.334917	0.349844	pre-spore
DDB_G0287365	DDB_G0287365	0.982133	0.00409771	0.762191	0.0913271	pre-spore
DDB_G0287469	glud1	0.48147	0.108219	0.00289397	0.913891	pre-stalk
DDB_G0287529	DDB_G0287529	0.99999	2.81e-06	0.00373681	0.912515	pre-spore
DDB_G0287563	DDB_G0287563	0.99774	0.000639787	0.0165533	0.872395	pre-spore
DDB_G0287677	DDB_G0287677	0.987414	0.00298461	0.0586852	0.719116	pre-stalk
DDB_G0287681	grlR	0.999936	1.98e-05	0.00443232	0.911427	pre-spore
DDB_G0287701	DDB_G0287701	0.997454	0.000707585	0.533595	0.21637	pre-spore
DDB_G0287709	DDB_G0287709	0.141035	0.32502	0.0346794	0.7963	pre-spore
DDB_G0287711	DDB_G0287711	0.0301494	0.46515	0.019485	0.859261	pre-spore
DDB_G0287727	DDB_G0287727	0.030047	0.465192	0.0414271	0.771702	pre-spore
DDB_G0287783	DDB_G0287783	0.323047	0.164315	0.111203	0.606284	pre-stalk
DDB_G0287825	DDB_G0287825	0.985961	0.00332385	0.35395	0.335344	pre-stalk
DDB_G0287841	DDB_G0287841	0.951453	0.0100368	0.00533395	0.909783	pre-stalk
DDB_G0287855	pirA	0.988755	0.00270187	0.0357924	0.791748	pre-stalk
DDB_G0287863	DDB_G0287863	1	5.56e-08	0.00931895	0.89988	pre-spore
DDB_G0287893	DDB_G0287893	0.833524	0.031618	0.00737856	0.90503	pre-spore
DDB_G0287955	DDB_G0287955	0.999061	0.000254678	0.00902346	0.900609	pre-spore
DDB_G0287961	DDB_G0287961	0.999941	1.86e-05	0.589801	0.17666	pre-stalk
DDB_G0287977	ftcd	0.985239	0.00345515	0.458752	0.261824	pre-stalk
DDB_G0287997	DDB_G0287997	0.690188	0.0582252	0.0178842	0.866529	pre-spore
DDB_G0288009	DDB_G0288009	0.995492	0.0011719	0.0138045	0.88395	pre-spore
DDB_G0288063	pspD_ps	0.985296	0.00343728	0.11529	0.599079	pre-spore
DDB_G0288065	cdcD	0.00810124	0.478624	0.000630927	0.91685	pre-stalk
DDB_G0288095	DDB_G0288095	0.894485	0.0209407	0.00534785	0.90976	pre-spore
DDB_G0288105	oxct	0.0749698	0.414551	0.208295	0.475981	pre-stalk
DDB_G0288121	DDB_G0288121	0.0301617	0.465108	0.0202847	0.85572	pre-spore
DDB_G0288143	DDB_G0288143	0.959149	0.00842777	0.0729765	0.683196	pre-stalk
DDB_G0288145	purL	0.12915	0.341738	0.262723	0.410935	pre-spore
DDB_G0288153	DDB_G0288153	0.89136	0.0215692	0.047896	0.749328	pre-spore
DDB_G0288179	carB	0.999997	7.7e-07	0.00595196	0.908466	pre-stalk
DDB_G0288201	DDB_G0288201	0.940085	0.0120653	0.156536	0.538274	pre-spore
DDB_G0288231	DDB_G0288231	0.999898	3.33e-05	0.0275408	0.82521	pre-spore
DDB_G0288247	aif	0.0113635	0.477133	0.0115954	0.892396	pre-stalk
DDB_G0288281	DDB_G0288281	0.999312	0.00019586	0.0343837	0.797509	pre-spore
DDB_G0288329	DDB_G0288329	0.999393	0.000174555	0.0296864	0.816137	pre-stalk
DDB_G0288359	dcd3A	0.984986	0.00351361	0.052142	0.73797	pre-stalk
DDB_G0288363	DDB_G0288363	0.999846	4.77e-05	0.0149817	0.879079	pre-stalk
DDB_G0288369	DDB_G0288369	0.127445	0.344903	0.994082	0.00211086	pre-spore
DDB_G0288383	gxcI	0.99918	0.000225241	0.113328	0.602563	pre-stalk
DDB_G0288417	DDB_G0288417	0.956969	0.00877393	0.0126857	0.888446	pre-spore
DDB_G0288419	DDB_G0288419	0.999914	2.7e-05	0.0128363	0.887715	pre-spore
DDB_G0288441	DDB_G0288441	0.213001	0.240662	0.0132283	0.886167	pre-spore
DDB_G0288457	pks26	0.999951	1.57e-05	0.00676094	0.906557	pre-stalk
DDB_G0288461	hgsA	0.994372	0.00146887	0.475972	0.250149	pre-stalk
DDB_G0288467	DDB_G0288467	0.711321	0.0544079	0.0190614	0.861359	pre-stalk
DDB_G0288483	pgmA	0.990778	0.00226322	0.00829671	0.90286	pre-stalk
DDB_G0288493	DDB_G0288493	0.867981	0.0253502	0.0110518	0.894144	pre-spore
DDB_G0288515	DDB_G0288515	0.99965	0.000102056	0.0305574	0.81257	pre-spore
DDB_G0288529	DDB_G0288529	0.97777	0.00489865	0.0159441	0.874672	pre-stalk
DDB_G0288537	DDB_G0288537	0.999597	0.000119429	0.762587	0.09031	pre-stalk
DDB_G0288597	DDB_G0288597	0.673425	0.061983	0.0276976	0.824601	pre-spore
DDB_G0288613	erf1	0.855317	0.0274972	0.00312637	0.913548	pre-stalk
DDB_G0288617	shkB	0.0382334	0.456623	0.0140886	0.88293	pre-stalk
DDB_G0288679	myoE	0.617691	0.0753371	0.046517	0.753143	pre-stalk
DDB_G0288681	prpD	0.999995	1.28e-06	0.00729658	0.90529	pre-spore
DDB_G0288691	hook	0.951758	0.00995739	0.0148785	0.879607	pre-spore
DDB_G0288715	gadB	0.838158	0.0306716	0.244508	0.432871	pre-stalk
DDB_G0288723	DDB_G0288723	0.196011	0.258803	0.244526	0.432574	pre-spore
DDB_G0288745	DDB_G0288745	0.673506	0.0619328	0.000283042	0.917164	pre-spore
DDB_G0288771	darA	0.996308	0.000989891	0.0686271	0.693396	pre-spore
DDB_G0288773	ncfA	0.999904	3.12e-05	0.0156502	0.876249	pre-stalk
DDB_G0288791	hlcs1	0.999992	2.17e-06	0.131239	0.57454	pre-spore
DDB_G0288795	DDB_G0288795	0.999756	7.18e-05	0.257239	0.41667	pre-stalk
DDB_G0288805	DDB_G0288805	0.192679	0.263335	0.659248	0.139957	pre-spore
DDB_G0288811	DDB_G0288811	0.0578653	0.435984	0.0686647	0.693129	pre-stalk
DDB_G0288817	osbK	0.1753	0.283039	0.199752	0.487379	pre-spore
DDB_G0288823	lzic	0.865319	0.0258036	0.0471654	0.751366	pre-stalk
DDB_G0288921	hspI	0.181841	0.274747	0.0202563	0.855832	pre-stalk
DDB_G0288963	DDB_G0288963	0.105656	0.372876	0.0906928	0.647142	pre-stalk
DDB_G0288975	hbx13	0.99955	0.00013541	0.106571	0.614376	pre-spore
DDB_G0289019	DDB_G0289019	0.0919219	0.391259	0.560486	0.199009	pre-spore
DDB_G0289047	DDB_G0289047	0.999975	7.16e-06	0.110096	0.608046	pre-spore
DDB_G0289051	DDB_G0289051	0.0425045	0.453121	0.0189388	0.86192	pre-spore
DDB_G0289075	spiA	0.975437	0.00535848	0.0128636	0.887626	pre-spore
DDB_G0289085	mmsdh	0.996906	0.000851098	0.0297054	0.816045	pre-stalk
DDB_G0289105	DDB_G0289105	0.388721	0.139155	0.0390527	0.779923	pre-spore
DDB_G0289111	DDB_G0289111	0.136915	0.331697	0.0598778	0.716723	pre-spore
DDB_G0289115	mhkB	0.765057	0.0440195	0.00240332	0.914641	pre-stalk
DDB_G0289117	myoB	0.997847	0.00061129	0.00228374	0.914861	pre-stalk
DDB_G0289143	DDB_G0289143	0.999569	0.000129674	0.0253322	0.834219	pre-stalk
DDB_G0289149	litaf	0.606981	0.078027	0.419883	0.283848	pre-stalk
DDB_G0289151	mybI	0.533439	0.0939971	0.491324	0.241478	pre-stalk
DDB_G0289209	DDB_G0289209	0.999998	4.03e-07	0.031231	0.809682	pre-spore
DDB_G0289265	DDB_G0289265	0.998818	0.000327775	0.0095023	0.899322	pre-spore
DDB_G0289321	DDB_G0289321	0.941563	0.0119055	0.0671288	0.698285	pre-spore
DDB_G0289327	sevA	0.999971	8.58e-06	0.237329	0.439051	pre-stalk
DDB_G0289329	dmtA	0.999996	1.18e-06	0.362877	0.326307	pre-spore
DDB_G0289365	gghB	0.999976	6.9e-06	0.092102	0.643811	pre-spore
DDB_G0289367	agnE	0.996713	0.000897977	0.19252	0.496681	pre-spore
DDB_G0289379	syn1A	0.517776	0.0978068	0.0186162	0.863359	pre-spore
DDB_G0289381	DDB_G0289381	0.99957	0.000129271	0.0042819	0.911644	pre-spore
DDB_G0289391	pkiA	0.00678828	0.479081	0.00541803	0.909588	pre-stalk
DDB_G0289429	DDB_G0289429	0.99952	0.000140116	0.00617572	0.907966	pre-spore
DDB_G0289439	DDB_G0289439	0.646772	0.0687269	0.00582731	0.908711	pre-spore
DDB_G0289443	DDB_G0289443	0.999862	4.37e-05	0.00239159	0.914668	pre-stalk
DDB_G0289447	myoH	0.998638	0.000384759	0.00516367	0.910185	pre-spore
DDB_G0289465	DDB_G0289465	0.346165	0.154742	0.0709568	0.687784	pre-spore
DDB_G0289477	rmp	0.987837	0.00289004	0.011419	0.892907	pre-spore
DDB_G0289483	ctxA	0.827531	0.0329242	0.0227616	0.844938	pre-stalk
DDB_G0289485	vacA	0.808364	0.0363544	0.0443966	0.760747	pre-stalk
DDB_G0289517	DDB_G0289517	0.999836	5.17e-05	0.838509	0.0578077	pre-stalk
DDB_G0289519	DDB_G0289519	0.991224	0.00218345	0.974874	0.00856278	pre-stalk
DDB_G0289537	DDB_G0289537	0.999999	1.83e-07	0.0663491	0.700498	pre-spore
DDB_G0289541	vasP	0.737757	0.0493987	0.000707604	0.916777	pre-stalk
DDB_G0289551	DDB_G0289551	0.999345	0.000186583	0.206881	0.478505	pre-stalk
DDB_G0289605	DDB_G0289605	0.304539	0.173999	0.0950219	0.639315	pre-stalk
DDB_G0289609	DDB_G0289609	0.996106	0.00103321	0.00968729	0.898767	pre-spore
DDB_G0289615	DDB_G0289615	0.175074	0.283357	0.00908709	0.900468	pre-stalk
DDB_G0289651	gtaO	0.999985	4.17e-06	0.0356028	0.792581	pre-stalk
DDB_G0289669	DDB_G0289669	0.999996	1.07e-06	0.0618289	0.710865	pre-spore
DDB_G0289693	DDB_G0289693	1	2.31e-11	0.00019226	0.917243	pre-spore
DDB_G0289699	nola2	0.998902	0.000299698	0.00990983	0.897975	pre-stalk
DDB_G0289725	fscA	0.277564	0.190278	0.0405215	0.7747	pre-stalk
DDB_G0289757	DDB_G0289757	0.999651	0.00010132	0.00974833	0.898492	pre-stalk
DDB_G0289765	DDB_G0289765	0.314638	0.168744	0.910102	0.0297336	pre-stalk
DDB_G0289787	DDB_G0289787	0.933769	0.0133415	0.0268873	0.82779	pre-spore
DDB_G0289815	cupB	0.162194	0.298708	0.0089615	0.900777	pre-stalk
DDB_G0289861	DDB_G0289861	0.999999	3.04e-07	0.453678	0.265368	pre-spore
DDB_G0289869	DDB_G0289869	0.0634549	0.428445	0.0560106	0.72662	pre-stalk
DDB_G0289901	DDB_G0289901	1	7.44e-10	0.00141344	0.916025	pre-spore
DDB_G0289919	ponJ	0.165116	0.294873	0.99999	5.18e-06	pre-spore
DDB_G0289945	DDB_G0289945	0.962204	0.00780657	0.0111714	0.893664	pre-stalk
DDB_G0289947	DDB_G0289947	0.990641	0.00229794	0.430083	0.278152	pre-stalk
DDB_G0289963	DDB_G0289963	0.919368	0.0160671	0.00524342	0.909999	pre-spore
DDB_G0289991	DDB_G0289991	0.98933	0.00258034	0.387374	0.306283	pre-stalk
DDB_G0290005	DDB_G0290005	0.99585	0.00108911	0.782289	0.0822925	pre-spore
DDB_G0290011	ipi	0.180732	0.276495	0.0116609	0.892232	pre-stalk
DDB_G0290041	DDB_G0290041	0.112303	0.364564	0.0964554	0.635587	pre-spore
DDB_G0290057	DDB_G0290057	0.342339	0.156754	0.0292941	0.817988	pre-stalk
DDB_G0290071	sigG	0.99996	1.24e-05	0.10208	0.623491	pre-spore
DDB_G0290073	DDB_G0290073	0.983756	0.00376132	0.0134099	0.88558	pre-stalk
DDB_G0290079	pgtB	0.999998	4.82e-07	0.122367	0.585944	pre-spore
DDB_G0290085	DDB_G0290085	0.998812	0.000330947	0.0148972	0.87953	pre-spore
DDB_G0290107	DDB_G0290107	0.988607	0.00273484	0.0104564	0.896251	pre-stalk
DDB_G0290121	purD	0.836446	0.0311422	0.00896031	0.900786	pre-spore
DDB_G0290169	bzpO	0.939226	0.0123619	0.00557339	0.909264	pre-spore
DDB_G0290173	bzpI	0.128432	0.343074	0.0712855	0.686952	pre-spore
DDB_G0290217	glb1	0.0743001	0.415392	0.00480324	0.910732	pre-spore
DDB_G0290245	psiC	0.999999	3.35e-07	0.01418	0.88259	pre-spore
DDB_G0290257	GP138A	0.999047	0.000263039	0.3729	0.317829	pre-stalk
DDB_G0290291	DDB_G0290291	0.999999	3.19e-07	0.0219575	0.84871	pre-spore
DDB_G0290307	DDB_G0290307	0.309661	0.171071	0.00707608	0.905863	pre-spore
DDB_G0290309	DDB_G0290309	0.839661	0.030409	0.0161223	0.874086	pre-stalk
DDB_G0290317	psiJ	0.485898	0.106663	0.515195	0.2281	pre-stalk
DDB_G0290371	DDB_G0290371	0.999402	0.000174044	0.00669738	0.906747	pre-stalk
DDB_G0290439	gacW	0.826605	0.0329858	0.00366433	0.912643	pre-stalk
DDB_G0290493	gxcHH	0.0745802	0.415065	0.0631036	0.707274	pre-spore
DDB_G0290549	DDB_G0290549	0.0740485	0.415718	0.457705	0.262712	pre-spore
DDB_G0290555	DDB_G0290555	0.976521	0.00510804	0.0411661	0.772662	pre-spore
DDB_G0290557	DDB_G0290557	0.115439	0.360533	0.993309	0.00232775	pre-spore
DDB_G0290593	DDB_G0290593	0.00254105	0.480202	0.0071525	0.905678	pre-stalk
DDB_G0290597	DDB_G0290597	0.995269	0.0012488	0.0157633	0.875582	pre-stalk
DDB_G0290605	DDB_G0290605	0.362239	0.147982	0.0161564	0.87389	pre-spore
DDB_G0290607	DDB_G0290607	0.281402	0.18805	0.0288893	0.819328	pre-spore
DDB_G0290619	DDB_G0290619	0.993802	0.0015895	0.00568875	0.909015	pre-spore
DDB_G0290627	DDB_G0290627	0.113659	0.362978	0.984633	0.00566704	pre-spore
DDB_G0290629	DDB_G0290629	0.375051	0.143846	0.00703632	0.90596	pre-spore
DDB_G0290651	DDB_G0290651	0.998011	0.000564131	0.118766	0.591748	pre-spore
DDB_G0290653	DDB_G0290653	0.997271	0.000754114	0.00477046	0.910813	pre-spore
DDB_G0290687	mhkC	0.87604	0.0242108	0.00283124	0.913961	pre-stalk
DDB_G0290689	DDB_G0290689	0.0534384	0.441505	0.21994	0.461946	pre-spore
DDB_G0290691	DDB_G0290691	0.980325	0.00442045	0.00852622	0.902238	pre-spore
DDB_G0290695	DDB_G0290695	0.0688835	0.422288	0.0103524	0.896604	pre-stalk
DDB_G0290737	pks34	0.157078	0.304461	0.0120983	0.890815	pre-stalk
DDB_G0290799	DDB_G0290799	0.999965	1.04e-05	0.0676827	0.696992	pre-spore
DDB_G0290845	gcvH2	0.999989	2.86e-06	0.00994112	0.89792	pre-spore
DDB_G0290893	DDB_G0290893	0.222231	0.231198	0.00877496	0.901382	pre-spore
DDB_G0290901	gefK	0.024841	0.468909	0.108788	0.610516	pre-stalk
DDB_G0290913	mcfS	0.844374	0.0294	0.00702775	0.905984	pre-spore
DDB_G0290925	psiD	1	3.61e-08	0.00895404	0.900812	pre-spore
DDB_G0290965	DDB_G0290965	0.184793	0.271558	0.0230672	0.843811	pre-stalk
DDB_G0290983	DDB_G0290983	0.998157	0.000527839	0.138485	0.56217	pre-stalk
DDB_G0291077	rdiA	0.957853	0.00864948	0.0400395	0.776423	pre-stalk
DDB_G0291079	gbpC	0.993677	0.00161567	0.00650212	0.90718	pre-stalk
DDB_G0291103	DDB_G0291103	0.216953	0.236267	0.0935309	0.641759	pre-stalk
DDB_G0291111	DDB_G0291111	0.361452	0.148501	0.0139374	0.883436	pre-spore
DDB_G0291117	noxC	0.998571	0.000407997	0.0288789	0.819387	pre-spore
DDB_G0291123	glpD	0.999926	2.34e-05	0.000484799	0.917024	pre-spore
DDB_G0291135	DDB_G0291135	0.380204	0.141715	0.00802915	0.903417	pre-spore
DDB_G0291145	DDB_G0291145	0.991033	0.00222292	0.26491	0.409327	pre-spore
DDB_G0291155	DDB_G0291155	0.0333561	0.461959	0.00907514	0.900494	pre-spore
DDB_G0291159	DDB_G0291159	0.304618	0.173924	0.0161029	0.874212	pre-spore
DDB_G0291175	DDB_G0291175	0.03271	0.46259	0.00413862	0.911861	pre-spore
DDB_G0291181	DDB_G0291181	0.926739	0.0145394	0.0117328	0.891932	pre-spore
DDB_G0291231	mhkA	0.955922	0.00900602	0.00260879	0.914316	pre-stalk
DDB_G0291243	abcC7	0.999704	8.87e-05	0.0456007	0.756012	pre-spore
DDB_G0291251	limD	0.563054	0.0867511	0.00469649	0.91096	pre-stalk
DDB_G0291267	dst3	0.883468	0.0228312	0.448468	0.266699	pre-stalk
DDB_G0291281	DDB_G0291281	0.580288	0.0831825	0.438367	0.274626	pre-stalk
DDB_G0291291	ecmF	0.939492	0.0122538	0.0143275	0.882027	pre-stalk
DDB_G0291312	mcfA	0.994142	0.00151552	0.548507	0.205781	pre-spore
DDB_G0291354	DDB_G0291354	0.999985	4.36e-06	0.62876	0.156774	pre-spore
DDB_G0291364	DDB_G0291364	0.996994	0.000834168	0.389578	0.303328	pre-stalk
DDB_G0291378	forJ	0.99886	0.000315092	0.0392441	0.77925	pre-spore
DDB_G0291392	DDB_G0291392	0.131648	0.338605	0.841418	0.0568718	pre-spore
DDB_G0291430	DDB_G0291430	0.080241	0.407525	0.0378942	0.783484	pre-stalk
DDB_G0291464	DDB_G0291464	0.999905	3.07e-05	0.00868024	0.90166	pre-stalk
DDB_G0291476	DDB_G0291476	0.999999	2.34e-07	0.0207426	0.853613	pre-spore
DDB_G0291530	DDB_G0291530	0.999995	1.31e-06	0.0981059	0.632031	pre-spore
DDB_G0291598	DDB_G0291598	0.950613	0.0101399	0.047007	0.751769	pre-spore
DDB_G0291670	DDB_G0291670	0.1447	0.32023	0.0564212	0.72528	pre-spore
DDB_G0291694	DDB_G0291694	0.995521	0.00115866	0.374451	0.316605	pre-spore
DDB_G0291710	roco10	0.997811	0.000619177	0.136373	0.56506	pre-stalk
DDB_G0291756	gshB	0.345607	0.154965	0.00614272	0.908036	pre-stalk
DDB_G0291760	DDB_G0291760	0.999719	8.38e-05	0.597701	0.172496	pre-stalk
DDB_G0291788	adprt3	0.208034	0.246323	0.001249	0.916254	pre-spore
DDB_G0291818	DDB_G0291818	1	4.56e-08	0.0207713	0.853422	pre-spore
DDB_G0291848	CSN3	0.0594755	0.43389	0.0130419	0.88702	pre-stalk
DDB_G0291858	vatM	0.0198355	0.471864	0.00138173	0.916065	pre-stalk
DDB_G0291896	DDB_G0291896	0.999434	0.000163825	0.160041	0.535251	pre-stalk
DDB_G0291916	argJ	0.671924	0.0622347	0.184656	0.507211	pre-spore
DDB_G0291938	DDB_G0291938	0.937515	0.0127047	0.38604	0.307121	pre-spore
DDB_G0291974	docA	0.991929	0.00204388	0.0046355	0.911077	pre-stalk
DDB_G0291982	psiA	0.999999	1.26e-07	0.0592036	0.717924	pre-stalk
DDB_G0291988	if1	0.964767	0.00747675	0.0211123	0.851833	pre-stalk
DDB_G0291996	gxcU	0.914573	0.0169302	0.0325667	0.804423	pre-stalk
DDB_G0292030	DDB_G0292030	0.999517	0.000142307	0.0945384	0.640174	pre-spore
DDB_G0292066	DDB_G0292066	0.998299	0.0004907	0.00404701	0.912042	pre-spore
DDB_G0292186	DDB_G0292186	0.997354	0.000731956	0.641076	0.149431	pre-stalk
DDB_G0292190	DDB_G0292190	0.999816	5.7e-05	0.366081	0.323501	pre-spore
DDB_G0292192	DDB_G0292192	0.0174823	0.473402	0.00470985	0.910938	pre-spore
DDB_G0292202	DDB_G0292202	0.999997	7.22e-07	0.0072289	0.905404	pre-spore
DDB_G0292206	manA	0.665589	0.063758	0.000992814	0.916542	pre-stalk
DDB_G0292214	DDB_G0292214	0.225473	0.228434	0.00416554	0.911825	pre-stalk
DDB_G0292218	st15	0.999363	0.000182303	0.0144387	0.881558	pre-stalk
DDB_G0292220	ecmH	0.2383	0.217679	0.842686	0.0564052	pre-stalk
DDB_G0292224	ecmG	0.217615	0.235285	0.0394757	0.778256	pre-stalk
DDB_G0292226	DDB_G0292226	0.0773354	0.411548	0.00830437	0.902852	pre-stalk
DDB_G0292290	DDB_G0292290	0.10275	0.376947	0.00665488	0.906834	pre-spore
DDB_G0292296	rad4	0.598923	0.0799072	0.0186656	0.863144	pre-spore
DDB_G0292302	DDB_G0292302	0.999748	7.39e-05	0.0348349	0.795499	pre-stalk
DDB_G0292312	DDB_G0292312	0.976081	0.00519945	0.044931	0.758487	pre-stalk
DDB_G0292350	DDB_G0292350	0.994633	0.00139358	0.734784	0.10128	pre-stalk
DDB_G0292378	fhbA	0.995518	0.00116055	0.356108	0.334182	pre-stalk
DDB_G0292380	fhbB	0.430969	0.123148	0.0448541	0.758812	pre-stalk
DDB_G0292384	abcH1	0.278896	0.189535	0.0401848	0.775821	pre-spore
DDB_G0292418	itfg1	0.999241	0.00020967	0.137418	0.5638	pre-stalk
DDB_G0292528	DDB_G0292528	0.679858	0.0603827	0.202184	0.484453	pre-spore
DDB_G0292530	DDB_G0292530	0.127762	0.344294	0.00758284	0.904588	pre-spore
DDB_G0292566	hibA	0.285301	0.184698	0.0321267	0.805981	pre-stalk
DDB_G0292588	rer1	0.878448	0.0237661	0.0105884	0.895742	pre-spore
DDB_G0292606	DDB_G0292606	0.999433	0.000164797	0.331675	0.352824	pre-spore
DDB_G0292636	DDB_G0292636	0.864581	0.0260069	0.0644916	0.704337	pre-stalk
DDB_G0292664	DDB_G0292664	0.99995	1.59e-05	0.128532	0.576764	pre-stalk
DDB_G0292696	colA	0.999997	6.98e-07	0.491245	0.241935	pre-spore
DDB_G0292730	adkB	0.797839	0.0382671	0.0137092	0.884353	pre-stalk
DDB_G0292732	tgrF1	0.22276	0.23049	0.0792345	0.669937	pre-stalk
DDB_G0292736	plc	0.780251	0.0414342	0.00780027	0.903927	pre-stalk
DDB_G0292750	DDB_G0292750	0.776543	0.0422183	0.0722712	0.684333	pre-spore
DDB_G0292764	DDB_G0292764	0.811341	0.0357573	0.0154792	0.876896	pre-stalk
DDB_G0292772	tgrG1	0.99756	0.000689058	0.0138653	0.883687	pre-stalk
DDB_G0292790	CYP508D1	0.999701	8.93e-05	0.751295	0.0948932	pre-spore
DDB_G0292804	arcC	0.993317	0.00169393	0.465325	0.257361	pre-stalk
DDB_G0292810	gluA	0.985901	0.00334962	0.00365682	0.912672	pre-stalk
DDB_G0292814	symA	0.650219	0.0678871	0.00643957	0.907313	pre-spore
DDB_G0292830	DDB_G0292830	0.0205247	0.471282	0.0109968	0.894342	pre-stalk
DDB_G0292848	DDB_G0292848	0.066868	0.424304	0.184359	0.508105	pre-stalk
DDB_G0292854	DDB_G0292854	0.997746	0.000638633	0.0788935	0.670862	pre-spore
DDB_G0292882	DDB_G0292882	0.871529	0.0248586	0.0711172	0.687415	pre-stalk
DDB_G0292884	DDB_G0292884	0.14919	0.315271	0.00283598	0.913954	pre-stalk
DDB_G0292902	DDB_G0292902	0.482613	0.108016	0.0068995	0.906223	pre-spore
DDB_G0292912	psiN	0.96915	0.0065924	0.00303251	0.913674	pre-stalk
DDB_G0292918	DDB_G0292918	0.997444	0.000710111	0.426864	0.279906	pre-stalk
DDB_G0292948	isw	0.97885	0.00471047	0.00344127	0.913069	pre-spore
DDB_G0292968	DDB_G0292968	0.996844	0.00086694	0.00560904	0.909204	pre-stalk
DDB_G0292988	DDB_G0292988	0.923491	0.0152591	0.0195092	0.859085	pre-stalk
DDB_G0292992	helA	0.903285	0.0191328	0.00799279	0.903467	pre-spore
DDB_G0292996	rasD	0.938856	0.0124298	0.0018288	0.91553	pre-stalk
DDB_G0293022	DDB_G0293022	0.677203	0.0608314	0.0561576	0.725987	pre-spore
DDB_G0293026	DDB_G0293026	0.0703115	0.420539	0.0358073	0.791509	pre-spore
DDB_G0293028	DDB_G0293028	0.168849	0.29	0.178214	0.51537	pre-spore
DDB_G0293048	DDB_G0293048	0.998438	0.000444339	0.0124549	0.889416	pre-spore
DDB_G0293056	DDB_G0293056	0.997002	0.000831376	0.704178	0.114895	pre-spore
DDB_G0293066	DDB_G0293066	0.999777	6.67e-05	0.996535	0.00107091	pre-stalk
DDB_G0293068	DDB_G0293068	0.999756	7.15e-05	0.312931	0.364974	pre-spore
DDB_G0293076	xpo6	0.574868	0.0840207	0.0058448	0.908657	pre-stalk
DDB_G0293124	kxcB	0.321374	0.165216	0.0145485	0.880948	pre-stalk
DDB_G0293138	DDB_G0293138	0.999337	0.000188749	0.00140803	0.916032	pre-spore
DDB_G0293148	expl9	0.238754	0.216957	0.0056336	0.909143	pre-stalk
DDB_G0293164	DDB_G0293164	0.572364	0.084623	0.560815	0.19754	pre-spore
DDB_G0293174	DDB_G0293174	0.656966	0.0660678	0.00580577	0.908772	pre-spore
DDB_G0293186	DDB_G0293186	0.274363	0.191763	0.507494	0.232715	pre-stalk
DDB_G0293210	sgmB	0.641431	0.0701553	0.140862	0.556822	pre-spore
DDB_G0293230	cdc26	0.201948	0.252668	0.0147848	0.880028	pre-spore
DDB_G0293286	psiR	0.99998	5.4e-06	0.00373141	0.912522	pre-spore
DDB_G0293300	DDB_G0293300	0.0228359	0.470116	0.297903	0.379253	pre-spore
DDB_G0293346	DDB_G0293346	0.999976	6.73e-06	0.00772067	0.904143	pre-spore
DDB_G0293356	DDB_G0293356	0.988149	0.00282841	0.00917113	0.90029	pre-stalk
DDB_G0293358	hssB	0.999867	4.15e-05	0.00242998	0.914606	pre-stalk
DDB_G0293360	hssA	0.99928	0.000202621	0.00111393	0.916395	pre-stalk
DDB_G0293362	DDB_G0293362	0.997581	0.000681802	0.00859852	0.901971	pre-stalk
DDB_G0293364	sigB	0.0461383	0.449597	0.0569535	0.723927	pre-spore
DDB_G0293388	DDB_G0293388	0.99713	0.000795514	0.00365275	0.912686	pre-stalk
DDB_G0293406	DDB_G0293406	0.863141	0.0261857	0.0180098	0.865926	pre-spore
DDB_G0293416	abcB1	0.190956	0.265386	0.00785313	0.903818	pre-stalk
DDB_G0293436	abcA3	0.997598	0.000672134	0.0082655	0.902936	pre-stalk
DDB_G0293470	cbfB	0.999977	6.39e-06	0.974725	0.00876911	pre-stalk
DDB_G0293476	DDB_G0293476	0.951293	0.0100481	0.0100643	0.897547	pre-spore
DDB_G0293478	DDB_G0293478	0.294482	0.179913	0.103785	0.619679	pre-spore
DDB_G0293492	DDB_G0293492	0.884017	0.0227414	0.733373	0.102342	pre-stalk
DDB_G0293498	DDB_G0293498	0.625518	0.0735142	0.00175666	0.915632	pre-stalk
DDB_G0293510	gacV	0.997553	0.000690273	0.115887	0.597388	pre-stalk
DDB_G0293512	DDB_G0293512	0.982963	0.00389395	0.00534959	0.909753	pre-spore
DDB_G0293528	arsA	0.996951	0.000845415	0.00317032	0.913499	pre-spore
DDB_G0293538	dcd2A	0.895671	0.0207756	0.0682227	0.694986	pre-stalk
DDB_G0293580	DDB_G0293580	0.396762	0.13537	0.0139154	0.883508	pre-stalk
DDB_G0293628	DDB_G0293628	0.0234203	0.4697	0.0895578	0.650061	pre-spore
DDB_G0293638	DDB_G0293638	0.999997	1.02e-06	0.017529	0.868012	pre-spore
DDB_G0293646	mcfN	0.952159	0.00986721	0.334532	0.351708	pre-stalk
DDB_G0293662	DDB_G0293662	0.992464	0.0019262	0.314757	0.363142	pre-stalk
DDB_G0293704	DDB_G0293704	0.93934	0.0123214	0.0155522	0.876694	pre-spore
DDB_G0293730	DDB_G0293730	0.999126	0.000237677	0.0232245	0.843131	pre-stalk
DDB_G0293750	dyrk2	0.791588	0.0394644	0.0426227	0.766664	pre-stalk
DDB_G0293802	DDB_G0293802	0.999859	4.49e-05	0.0760933	0.676602	pre-spore
DDB_G0293806	DDB_G0293806	0.267167	0.195913	0.0211688	0.851499	pre-spore
DDB_G0293808	DDB_G0293808	0.998752	0.000350319	0.0198305	0.857802	pre-spore
DDB_G0293840	DDB_G0293840	0.999974	7.5e-06	0.470534	0.254669	pre-stalk
DDB_G0293864	DDB_G0293864	0.991863	0.002058	0.0269202	0.827656	pre-stalk
DDB_G0293874	mcfZ	0.993059	0.00177194	0.0113903	0.893008	pre-stalk
DDB_G0293888	omt12	0.998822	0.000323008	0.49975	0.236867	pre-stalk
DDB_G0293928	gxcZ	0.999589	0.000123738	0.0771389	0.674711	pre-stalk
DDB_G0293934	DDB_G0293934	0.877382	0.0239295	0.21768	0.465921	pre-stalk
DDB_G0293938	DDB_G0293938	0.945103	0.0110563	0.0126366	0.888654	pre-spore
DDB_G0294553	DDB_G0294553	0.999189	0.000222705	0.290735	0.384145	pre-stalk
DDB_G0294555	DDB_G0294555	0.104714	0.37453	0.0609544	0.713286	pre-spore
DDB_G0294589	DDB_G0294589	0.976202	0.00516663	0.983641	0.00583154	pre-stalk
DDB_G0294591	DDB_G0294591	0.0955131	0.386526	0.029111	0.818526	pre-spore
DDB_G0294611	DDB_G0294611	0.98533	0.00343282	0.00464375	0.911055	pre-spore
DDB_G0294635	DDB_G0294635	0.836451	0.0311127	0.0224456	0.846722	pre-stalk
DDB_G0295669	DDB_G0295669	0.213268	0.240176	0.0205942	0.854203	pre-spore
DDB_G0295677	mpdu1	0.999125	0.000238343	0.0578155	0.721544	pre-stalk
DDB_G0295719	DDB_G0295719	0.996151	0.00102473	0.0038574	0.912307	pre-stalk
DDB_G0295725	DDB_G0295725	0.77551	0.0424444	0.00945171	0.899557	pre-stalk
DDB_G0295737	DDB_G0295737	0.949288	0.0103035	0.0804879	0.668383	pre-spore
DDB_G0295753	DDB_G0295753	0.998446	0.000443419	0.011002	0.894322	pre-stalk
DDB_G0295755	glnA2	0.674352	0.0617321	0.00778336	0.903977	pre-stalk
DDB_G0295767	DDB_G0295767	0.963619	0.00763888	0.898317	0.0344263	pre-stalk
DDB_G0295779	DDB_G0295779	0.996716	0.000896482	0.69231	0.119252	pre-stalk
